# Supplementary material for: Modulation of MRSA virulence gene expression by the wall teichoic acid enzyme TarO
Source: Nat Commun. 2023 Mar 22;14:1594. doi: 10.1038/s41467-023-37310-5 (PMC10032271; doi:10.1038/s41467-023-37310-5)
Supplement: Supplementary file 4 — Supplementary Data 1 [file 41467_2023_37310_MOESM4_ESM.xlsx]

## Sheet: Sheet1
	Number	Name	CAS	Classification
	1	Modaline sulfate	2856-75-9	2395 FDA-approved drugs
	2	Chromocarbe	4940-39-0
	3	Procodazole	23249-97-0
	4	Aminacrine	90-45-9
	5	Pempidine	79-55-0
	6	Citiolone	17896-21-8
	7	Oxantel Pamoate	68813-55-8
	8	Diperodon hydrochloride	537-12-2
	9	Camylofin	54-30-8
	10	Aminoguanidine hydrochloride	1937-19-5
	11	chlophenadione	1146-99-2
	12	Bucetin	1083-57-4
	13	Octopamine hydrochloride	770-05-8
	14	Aminothiazole	96-50-4
	15	Zinc pyrithione	13463-41-7
	16	Tioxolone	4991-65-5
	17	Mevastatin	73573-88-3
	18	Salicylanilide	87-17-2
	19	Triclabendazole	68786-66-3
	20	Fenipentol	583-03-9
	21	Furaltadone hydrochloride	3759-92-0
	22	Butylparaben	94-26-8
	23	Zoxazolamine	61-80-3
	24	Nithiamide	140-40-9
	25	Clofoctol	37693-01-9
	26	Diminazene Aceturate	908-54-3
	27	Moguisteine	119637-67-1
	28	FOSFOSAL	6064-83-1
	29	Proadifen hydrochloride	62-68-0
	30	Deferoxamine Mesylate	138-14-7
	31	Geniposide	24512-63-8
	32	Limonin	1180-71-8
	33	Aristolochic Acid	313-67-7
	34	Nocodazole	31430-18-9
	35	Gastrodin	62499-27-8
	36	Ferrous fumarate	141-01-5
	37	Etamsylate	2624-44-4
	38	Sodium Nitroprusside	14402-89-2
	39	Salicylamide	65-45-2
	40	Acetylsalicylic acid	50-78-2
	41	Methylene Blue trihydrate	7220-79-3
	42	Atenolol	29122-68-7
	43	5-Acetylsalicylic acid	13110-96-8
	44	Phenytoin sodium	630-93-3
	45	Flubendazole	31430-15-6
	46	Mercaptopurine (6-MP)	50-44-2
	47	Phenethyl alcohol	60-12-8
	48	cis-Anethol	104-46-1
	49	Mephenesin	59-47-2
	50	Mexenone	1641-17-4
	51	Phenolphthalein	77-09-8
	52	Procainamide hydrochloride	614-39-1
	53	Betaine hydrochloride	590-46-5
	54	Sodium 4-aminosalicylate dihydrate	6018-19-5
	55	Vanatone	70-70-2
	56	Valethamate bromide	90-22-2
	57	Primidone	125-33-7
	58	Haloperidol	52-86-8
	59	Sulfalen	152-47-6
	60	Octisalate	118-60-5
	61	Procaine	59-46-1
	62	Bupivacaine hydrochloride	18010-40-7
	63	Ziprasidone hydrochloride monohydrate	138982-67-9
	64	Ziprasidone hydrochloride	122883-93-6
	65	Ziprasidone	146939-27-7
	66	DL-Xylose	25990-60-7
	67	Miltefosine	58066-85-6
	68	Cortisone acetate	50-04-4
	69	Dienestrol	84-17-3
	70	Enoxolone	471-53-4
	71	Halazone	80-13-7
	72	Doxapram hydrochloride monohydrate	7081-53-0
	73	Dapoxetine hydrochloride	119356-77-3
	74	Quinestrol	152-43-2
	75	Cresol	1319-77-3
	76	Xylometazoline hydrochloride	1218-35-5
	77	Amidrine	543-82-8
	78	Oxethazaine	126-27-2
	79	Heptaminol hydrochloride	543-15-7
	80	Arsenic oxide (3)	1327-53-3
	81	Brucin	357-57-3
	82	Corvotone	59-26-7
	83	Azlocillin sodium	37091-65-9
	84	4-Aminoantipyrine	83-07-8
	85	Urethane	51-79-6
	86	Strychnine	57-24-9
	87	Hydroxyzine Pamoate	10246-75-0
	88	Disulfiram	97-77-8
	89	Glafenine	3820-67-5
	90	Glafenine Hydrochloride	65513-72-6
	91	Oxeladin citrate	52432-72-1
	92	Famprofazone	22881-35-2
	93	Anovigam	938-73-8
	94	Diphenylpyraline hydrochloride	132-18-3
	95	Streptomycin sulfate	3810-74-0
	96	Clofibric acid	882-09-7
	97	Folic acid	59-30-3
	98	isoleucine	73-32-5
	99	Adenine	73-24-5
	100	Acetaminophen	103-90-2
	101	Dichlorophen	97-23-4
	102	Oxiniacic Acid	2398-81-4
	103	Fluphenazine hydrochloride	146-56-5
	104	Uracil	66-22-8
	105	Pentoxifylline	6493-05-6
	106	Adiphenine hydrochloride	50-42-0
	107	Chlorprothixene	113-59-7
	108	Chlorprothixene hydrochloride	6469-93-8
	109	Nicorandil	65141-46-0
	110	Paliperidone	144598-75-4
	111	Fosfomycin calcium	26472-47-9
	112	Lapatinib	231277-92-2
	113	Lapatinib ditosylate monohydrate	388082-78-8
	114	Stanozolol	10418-03-8
	115	Trapidil	15421-84-8
	116	Lafutidine	118288-08-7
	117	Domperidone	57808-66-9
	118	Eplerenone	107724-20-9
	119	Moclobemide	71320-77-9
	120	Entecavir hydrate	209216-23-9
	121	Entecavir	142217-69-4
	122	Galanthamine HBr	1953-04-4
	123	Meropenem	96036-03-2
	124	Sulfacetamide sodium	127-56-0
	125	Evans blue	314-13-6
	126	Cetirizine dihydrochloride	83881-52-1
	127	Moroxydine hydrochloride	3160-91-6
	128	Alfuzosin hydrochloride	81403-68-1
	129	Antazoline hydrochloride	2508-72-7
	130	Sorafenib tosylate	475207-59-1
	131	Sorafenib	284461-73-0
	132	Budesonide	51333-22-3
	133	Bendamustine hydrochloride	3543-75-7
	134	Vardenafil hydrochloride Trihydrate	224785-90-4
	135	Pazopanib	444731-52-6
	136	Dioxybenzone	131-53-3
	137	Tolterodine tartrate	124937-52-6
	138	Atazanavir sulfate	229975-97-7
	139	Cyanoacetohydrazide	140-87-4
	140	Doxazosin mesylate	77883-43-3
	141	Naloxone hydrochloride	357-08-4
	142	Dipivefrin hydrochloride	64019-93-8
	143	Arbidol hydrochloride	131707-23-8
	144	Carbachol	51-83-2
	145	Methazolamide	554-57-4
	146	Halcinonide	3093-35-4
	147	Bumetanide	28395-03-1
	148	Molsidomine	25717-80-0
	149	Zalcitabine	7481-89-2
	150	Solifenacin succinate	242478-38-2
	151	Diltiazem hydrochloride	33286-22-5
	152	Mebhydrolin napadisylate	6153-33-9
	153	Trichlormethiazide	133-67-5
	154	Balofloxacin	127294-70-6
	155	Suplatast tosilate	94055-76-2
	156	Clomifene citrate	50-41-9
	157	Nitrendipine	39562-70-4
	158	Voriconazole	137234-62-9
	159	Azelnidipine	123524-52-7
	160	Bengenin	477-90-7
	161	Sulfanilamide	63-74-1
	162	Selamectin	165108-07-6
	163	Epirubicin hydrochloride	56390-09-1
	164	Diazoxide	364-98-7
	165	Glimepiride	93479-97-1
	166	Vigabatrin Hydrochloride	1391054-02-6
	167	Sanguinarine chloride	5578-73-4
	168	Physostigmine Salicylate	57-64-7
	169	Cepharanthine	481-49-2
	170	Capastat sulfate	1405-37-4
	171	Cefdinir	91832-40-5
	172	Imiquimod	99011-02-6
	173	Estradiol valerate	979-32-8
	174	Citicoline	987-78-0
	175	Mirtazapine	85650-52-8
	176	Cefpiramide acid	70797-11-4
	177	Toremifene	89778-26-7
	178	Rabeprazole Related Compound E	117977-21-6
	179	Baricitinib (Phosphate)	1187595-84-1
	180	Brinzolamide	138890-62-7
	181	(±)-Bisoprolol hemifumarate	104344-23-2
	182	Ftaxilide	19368-18-4
	183	Felodipine	72509-76-3
	184	Vagistat	65899-73-2
	185	Clemastine fumarate	14976-57-9
	186	Calcium folinate	1492-18-8
	187	Folinic Acid Calcium Salt Pentahydrate	6035-45-6
	188	Cholic Acid	81-25-4
	189	Bosutinib	380843-75-4
	190	Nebivolol hydrochloride	152520-56-4
	191	Argatroban	74863-84-6
	192	Rocuronium bromide	119302-91-9
	193	Roxatidine Acetate hydrochloride	93793-83-0
	194	Mitoxantrone hydrochloride	70476-82-3
	195	Pranoprofen	52549-17-4
	196	Anagrelide	68475-42-3
	197	Pantoprazole Sodium Hydrate	164579-32-2
	198	Quetiapin	111974-69-7
	199	Nisoldipine	63675-72-9
	200	Oxaliplatin	61825-94-3
	201	Urapidil	34661-75-1
	202	Vinpocetine	42971-09-5
	203	Depofemin	313-06-4
	204	Norethynodrel	68-23-5
	205	Maprotiline hydrochloride	10347-81-6
	206	Nylidrin hydrochloride	849-55-8
	207	Cyproheptadine hydrochloride	41354-29-4
	208	Amiloride hydrochloride	2016-88-8
	209	Amiloride hydrochloride dihydrate	17440-83-4
	210	Homatropine Bromide	51-56-9
	211	Saxagliptin hydrate	945667-22-1
	212	Ticagrelor	274693-27-5
	213	Benazepril hydrochloride	86541-74-4
	214	Loteprednol etabonate	82034-46-6
	215	Clopidogrel	113665-84-2
	216	Clopidogrel sulfate	120202-66-6
	217	(S)-Clopidogrel hydrogen sulfate	135046-48-9
	218	Pramiracetam	68497-62-1
	219	Fenoprofen calcium	53746-45-5
	220	Escitalopram	128196-01-0
	221	Amorolfine hydrochloride	78613-38-4
	222	Fluticasone propionate	80474-14-2
	223	Pemetrexed acid	137281-23-3
	224	Pemetrexed disodium	150399-23-8
	225	Linagliptin	668270-12-0
	226	Levetiracetam	102767-28-2
	227	Manidipine dihydrochloride	89226-75-5
	228	Chloroquine diphosphate	50-63-5
	229	Secnidazole	3366-95-8
	230	Diciofenac	15307-86-5
	231	Terazosin hydrochloride	63074-08-8
	232	Sodium ceftiofur	104010-37-9
	233	Cephradine	38821-53-3
	234	Thioctic acid	1077-28-7
	235	Meptazinol hydrochloride	59263-76-2
	236	Sulbentine	350-12-9
	237	Sumatriptan succinate	103628-48-4
	238	Protriptyline hydrochloride	1225-55-4
	239	Brompheniramine hydrogen maleate	980-71-2
	240	Zopiclone	43200-80-2
	241	Ranolazine dihydrochloride	95635-56-6
	242	Prednisolone phosphate sodium	125-02-0
	243	Loperamide hydrochloride	34552-83-5
	244	Tamsulosin hydrochloride	106463-17-6
	245	Azelastine	58581-89-8
	246	Nefazodone hydrochloride	82752-99-6
	247	Seratrodast	112665-43-7
	248	Thalidomide	50-35-1
	249	Pioglitazone	111025-46-8
	250	Pioglitazone hydrochloride	112529-15-4
	251	Losartan potassium	124750-99-8
	252	Losartan	114798-26-4
	253	Eletriptan HBr	177834-92-3
	254	BENORILATE	5003-48-5
	255	Valdecoxib	181695-72-7
	256	Thioproline	444-27-9
	257	Proparacaine hydrochloride	5875-06-9
	258	Pizotifen Malate	5189-11-7
	259	Betaxolol hydrochloride	63659-19-8
	260	Bromisoval	496-67-3
	261	Methyl hesperidin	11013-97-1
	262	Tulobuterol hydrochloride	56776-01-3
	263	Prasugrel	150322-43-3
	264	Amlodipine Besylate	111470-99-6
	265	Tiletamine hydrochloride	14176-50-2
	266	Ethamivan	304-84-7
	267	Piribedil	3605-01-4
	268	Closantel	57808-65-8
	269	Lonidamine	50264-69-2
	270	Trimetozine	635-41-6
	271	Sulfanilylurea	547-44-4
	272	Sitagliptin	486460-32-6
	273	Tilorone dihydrochloride	27591-69-1
	274	Mycophenolate mofetil	115007-34-6
	275	Betahistine dihydrochloride	5579-84-0
	276	Betahistine mesylate	54856-23-4
	277	Acarbose	56180-94-0
	278	Clorprenaline hydrochloride	6933-90-0
	279	Acecainide	32795-44-1
	280	Ciprofloxacin hydrochloride	93107-08-5
	281	Gemcitabine	95058-81-4
	282	Oxymetazoline hydrochloride	2315-02-8
	283	Methscopolamine	155-41-9
	284	Probucol	23288-49-5
	285	Clomipramine hydrochloride	17321-77-6
	286	Lithium citrate tribasic tetrahydrate	6080-58-6
	287	Meclofenamate Sodium	6385-02-0
	288	Amcinonide	51022-69-6
	289	Dextromethorphan HBr monohydrate	6700-34-1
	290	Chloropyramine hydrochloride	6170-42-9
	291	Zomepirac Sodium	64092-48-4
	292	Merbromin	129-16-8
	293	Quinidine hydrochloride	6151-40-2
	294	Zonisamide	68291-97-4
	295	Lobeline hydrochloride	134-63-4
	296	Hydrocortisone butyrate	13609-67-1
	297	Iodipamide	606-17-7
	298	Nilutamide	63612-50-0
	299	Meticrane	1084-65-7
	300	Hydrocortisone Valerate	57524-89-7
	301	Orciprenaline sulfate	5874-97-5
	302	Escin	6805-41-0
	303	Metaraminol bitartrate	33402-03-8
	304	Meclocycline sulfosalicylate salt	73816-42-9
	305	Trimethadione	127-48-0
	306	Sulfogaiacol	1321-14-8
	307	Isoxicam	34552-84-6
	308	Bephenium Hydroxynaphthoate	3818-50-6
	309	Hexamethonium Bromide	55-97-0
	310	Tizanidine hydrochloride	64461-82-1
	311	Flurbiprofen	5104-49-4
	312	Orbifloxacin	113617-63-3
	313	Metyrapone	54-36-4
	314	Methylprodnisolone Sodium Succinate	2375-03-3
	315	Digitoxin	71-63-6
	316	Clofarabine	123318-82-1
	317	Dimenhydrinate	523-87-5
	318	Lactitol monohydrate	81025-04-9
	319	Pargyline	555-57-7
	320	Ethisterone	434-03-7
	321	Triflupromazine hydrochloride	1098-60-8
	322	Methylthiouracil	56-04-2
	323	Tyloxapol	25301-02-4
	324	Etidronate	2809-21-4
	325	Ipriflavone (Osteofix)	35212-22-7
	326	Actarit	18699-02-0
	327	Carsalame	2037-95-8
	328	Buflomedil hydrochloride	35543-24-9
	329	Ataractan	115-46-8
	330	Silver sulfadiazine	22199-08-2
	331	Colchicine	64-86-8
	332	Indoprofen	31842-01-0
	333	Fipexide	34161-24-5
	334	Isoxsuprine hydrochloride	579-56-6
	335	DL-Glutamine	6899-04-3
	336	L-Glutamine	56-85-9
	337	Fendiline hydrochloride	13636-18-5
	338	Hexetidine	141-94-6
	339	Diphenhydramine hydrochloride	147-24-0
	340	Moxifloxacin hydrochloride	186826-86-8
	341	D-Sorbitol	50-70-4
	342	Aniracetam	72432-10-1
	343	Rosiglitazone	122320-73-4
	344	Benzalkonium chloride	8001-54-5
	345	Prednisolone-21-acetate	52-21-1
	346	Minaprine dihydrochloride	25905-77-5
	347	Disodium clodronate tetrahydrate	88416-50-6
	348	Dimethyl sulfoxide	67-68-5
	349	Carvedilol phosphate	610309-89-2
	350	Nimodipine	66085-59-4
	351	Miconazole	22916-47-8
	352	Miconazole nitrate	22832-87-7
	353	Estropipate	7280-37-7
	354	Labetalol hydrochloride	32780-64-6
	355	Riluzole	1744-22-5
	356	Pregabalin	148553-50-8
	357	Risperidal	106266-06-2
	358	Osalmid	526-18-1
	359	Canrenone	976-71-6
	360	Valpramide	2430-27-5
	361	Potassium iodide	7681-11-0
	362	Ticlopidine hydrochloride	53885-35-1
	363	Morantel tartrate	26155-31-7
	364	Dibucaine	85-79-0
	365	Dibucaine hydrochloride	61-12-1
	366	Thioridazine hydrochloride	130-61-0
	367	Cefadroxil	50370-12-2
	368	Fluocinolone acetonide	67-73-2
	369	Cinepazide maleate	26328-04-1
	370	Ethaverine hydrochloride	985-13-7
	371	Pheniramine maleate	132-20-7
	372	Gliquidone	33342-05-1
	373	Erlotinib	183321-74-6
	374	Erlotinib hydrochloride	183319-69-9
	375	Sunitinib Malate	341031-54-7
	376	Sunitinib	557795-19-4
	377	Atropine	51-55-8
	378	Atropine sulfate monohydrate	5908-99-6
	379	Atropine sulfate	55-48-1
	380	Crotamiton	483-63-6
	381	Clofazimine	2030-63-9
	382	Oxybuprocaine hydrochloride	5987-82-6
	383	Risedronic Acid	105462-24-6
	384	Bicalutamide	90357-06-5
	385	Amodiaquine hydrochloride	6398-98-7
	386	Fenspiride hydrochloride	5053-08-7
	387	Estradiol benzoate	50-50-0
	388	Prochlorperazine Maleate	84-02-6
	389	Ropivacaine hydrochloride	98717-15-8
	390	Eprodisate disodium	36589-58-9
	391	Cilnidipine	132203-70-4
	392	Dabigatran etexilate	211915-06-9
	393	Linezolid	165800-03-3
	394	Artemisinin	63968-64-9
	395	Anastrozole	120511-73-1
	396	Moxisylyte hydrochloride	964-52-3
	397	Pyrantel tartrate	33401-94-4
	398	Pipemidic acid	51940-44-4
	399	Tetryzoline	84-22-0
	400	Birch-Me	119-36-8
	401	Benzethonium chloride	121-54-0
	402	Octocrilene	6197-30-4
	403	Antepan	110-85-0
	404	Hydroxyquinoline	148-24-3
	405	Hexamethylenetetramine	100-97-0
	406	Acetanilide	103-84-4
	407	Edaravone	89-25-8
	408	Dehydrocholic acid	81-23-2
	409	Phthalylsulfacetamide	131-69-1
	410	Modafinil	68693-11-8
	411	Calcium gluconate	299-28-5
	412	D-Mannitol	69-65-8
	413	Guanidine hydrochloride	50-01-1
	414	Sodium gluconate	527-07-1
	415	Armodafinil	112111-43-0
	416	Testosterone propionate	57-85-2
	417	Inositol	87-89-8
	418	Talc	14807-96-6
	419	Edetate Trisodium	150-38-9
	420	Bismuth subsalicylat	14882-18-9
	421	Pefloxacin Mesylate	70458-95-6
	422	Pefloxacin Mesylate Dihydrate	149676-40-4
	423	Piracetam	7491-74-9
	424	Homatropine Methylbromide	80-49-9
	425	Alverine citrate	5560-59-8
	426	Glucosamine	3416-24-8
	427	Diclofenac diethylamine	78213-16-8
	428	Artesunate	88495-63-0
	429	Dicurone	32449-92-6
	430	Sulfinpyrazone	57-96-5
	431	Inosine	58-63-9
	432	Proflavine Hemisulfate	1811-28-5
	433	L-Tryptophan	73-22-3
	434	Oxcarbazepine	28721-07-5
	435	Pasiniazid	2066-89-9
	436	SALICOSIDE	138-52-3
	437	Econazole	27220-47-9
	438	Econazole nitrate	24169-02-6
	439	Promethazine	60-87-7
	440	Promethazine hydrochloride	58-33-3
	441	Naphazoline hydrochloride	550-99-2
	442	Carvedilol	72956-09-3
	443	Dexibuprofen	51146-56-6
	444	Menadione	58-27-5
	445	Fluoxetine	54910-89-3
	446	Fluoxetine hydrochloride	56296-78-7
	447	Minoxidil	38304-91-5
	448	Dropropizine	17692-31-8
	449	Phenylephrine hydrochloride	61-76-7
	450	Florfenicol	76639-94-6
	451	Clozapine	5786-21-0
	452	Cinchophen	132-60-5
	453	Probenecid	57-66-9
	454	Indometacin	53-86-1
	455	Sulindac	38194-50-2
	456	Pramoxine hydrochloride	637-58-1
	457	Berberine hydrochloride	633-65-8
	458	Cilostazol	73963-72-1
	459	Loxoprofen	68767-14-6
	460	Carbetapentane citrate	23142-01-0
	461	Celecoxib	169590-42-5
	462	Sildenafil citrate	171599-83-0
	463	Xylocaine	137-58-6
	464	Nefopam hydrochloride	23327-57-3
	465	Decoquinate	18507-89-6
	466	Venlafaxine hydrochloride	99300-78-4
	467	Arbutin	497-76-7
	468	Erythromycin ethylsuccinate	1264-62-6
	469	Timolol Maleate	26921-17-5
	470	Abbolactone	52-01-7
	471	Zileuton	111406-87-2
	472	Progesterone	57-83-0
	473	Doxofylline	69975-86-6
	474	Delapril Hydrochloride	83435-67-0
	475	Sertraline hydrochloride	79559-97-0
	476	Sotalol hydrochloride	959-24-0
	477	Deracoxib	169590-41-4
	478	Deflazacort	14484-47-0
	479	Irinotecan hydrochloride Trihydrate	136572-09-3
	480	Irinotecan Hydrochloride	100286-90-6
	481	Metoprolol tartrate	56392-17-7
	482	Finasteride	98319-26-7
	483	Flutamide	13311-84-7
	484	Chlorpropamide	94-20-2
	485	Dimethyl fumarate	624-49-7
	486	Tyrosine	60-18-4
	487	Tetramisole hydrochloride	5086-74-8
	488	Lauroseptol	57-09-0
	489	Sasapyrine	552-94-3
	490	Oxybenzone	131-57-7
	491	Capitrol	773-76-2
	492	Leucobasal	150-76-5
	493	Meglumine	6284-40-8
	494	Cyclandelate	456-59-7
	495	L-(-)-α-Methyldopa	555-30-6
	496	Clotrimazole	23593-75-1
	497	Sulfaguanidine	57-67-0
	498	Tolperisone hydrochloride	3644-61-9
	499	Phthalylsulfathiazole	85-73-4
	500	Iodoquinol	83-73-8
	501	Phenylindione	83-12-5
	502	Pancreatin	8049-47-6
	503	Methacycline hydrochloride	3963-95-9
	504	Euquinine	83-75-0
	505	Lenvatinib (E7080)	417716-92-8
	506	Thimerosal	54-64-8
	507	Diammonium Glycyrrhizinate	79165-06-3
	508	Sodium tauroglycocholate	41945-48-6
	509	Dihydroergotamine Mesylate	6190-39-2
	510	Flopropione	2295-58-1
	511	Maltose	69-79-4
	512	D-(+)-Maltose monohydrate	6363-53-7
	513	Xylitol	87-99-0
	514	Diphemanil mesylate	62-97-5
	515	10,11-Dihydrocarbamazepine	3564-73-6
	516	Mepiroxol	6968-72-5
	517	Dihydroartemisinin	71939-50-9
	518	Theobromine	83-67-0
	519	Mesalamine	89-57-6
	520	Salicylic acid	69-72-7
	521	Chloramine-T	127-65-1
	522	L-arginine monohydrochloride	1119-34-2
	523	Pravastatin sodium	81131-70-6
	524	Hydroquinone	123-31-9
	525	Lansoprazole	103577-45-3
	526	Topiramate	97240-79-4
	527	Hydroxyurea	127-07-1
	528	Chlorothiazide	58-94-6
	529	Amitriptyline hydrochloride	549-18-8
	530	Ketoconazole	65277-42-1
	531	Lamotrigine	84057-84-1
	532	Rifampicin	13292-46-1
	533	Lamivudine	134678-17-4
	534	Ribavirin	36791-04-5
	535	Retinyl acetate	127-47-9
	536	Orlistat	96829-58-2
	537	Simvastatin	79902-63-9
	538	Ganciclovir	82410-32-0
	539	D-Phenylalanine	673-06-3
	540	Quinine	130-95-0
	541	Sulisobenzone	4065-45-6
	542	Allopurinol	315-30-0
	543	Niflumic acid	4394-00-7
	544	Pranlukast	103177-37-3
	545	Avobenzone	70356-09-1
	546	Naftopidil	57149-07-2
	547	Aspartame	22839-47-0
	548	Sulfamonomethoxine	1220-83-3
	549	Ursodeoxycholic acid	128-13-2
	550	Broxiquinoline	521-74-4
	551	Gabapentin	60142-96-3
	552	Flavoxate hydrochloride	3717-88-2
	553	Triflusal	322-79-2
	554	Lisinopril dihydrate	83915-83-7
	555	Cyclophosphamide monohydrate	6055-19-2
	556	Oxaprozin	21256-18-8
	557	Pimaricin	7681-93-8
	558	L-Cycloserine	339-72-0
	559	Niclosamide	50-65-7
	560	Suloctidil	54767-75-8
	561	Drofenine hydrochloride	548-66-3
	562	Oxfendazole	53716-50-0
	563	Chlormezanone	80-77-3
	564	Molindone hydrochloride	15622-65-8
	565	Enoxacin Sesquihydrate	84294-96-2
	566	Brivudine	69304-47-8
	567	Tetrabenazine	58-46-8
	568	Gallamine triethiodide	65-29-2
	569	Cloperastine hydrochloride	14984-68-0
	570	Benzydamine hydrochloride	132-69-4
	571	Piperonyl butoxide	51-03-6
	572	Ethosuximide	77-67-8
	573	Benzyl benzoate	120-51-4
	574	Triacetin	102-76-1
	575	Delphene	134-62-3
	576	Benzyl alcohol	100-51-6
	577	Antipyrine	60-80-0
	578	Pindolol	13523-86-9
	579	Roxarsone	121-19-7
	580	L-Ornithine	70-26-8
	581	Urea	57-13-6
	582	Guaifenesin	93-14-1
	583	Metformin hydrochloride	1115-70-4
	584	Sulfamethazine	57-68-1
	585	Papaverine hydrochloride	61-25-6
	586	DL-Carnitine	461-06-3
	587	Zinc undecylenate	557-08-4
	588	Orotic acid	65-86-1
	589	Sulfathiazole	72-14-0
	590	Sulfameter	651-06-9
	591	Succinylsulfathiazole	116-43-8
	592	Sulfisoxazole	127-69-5
	593	Furazolidone	67-45-8
	594	Sulfamethizole	144-82-1
	595	Carbaglu	1188-38-1
	596	Omeprazole	73590-58-6
	597	Piroxicam	36322-90-4
	598	Monobenzone	103-16-2
	599	Trans-Anethole	4180-23-8
	600	Benzoyl peroxide	94-36-0
	601	4-Methylpyrazole	7554-65-6
	602	Promazine hydrochloride	53-60-1
	603	Sulfapyridine	144-83-2
	604	Oxolamine citrate	1949-20-8
	605	Aceglutamide	2490-97-3
	606	Carbadox	6804-07-5
	607	Casanthranol	8024-48-4
	608	Troxerutin	7085-55-4
	609	Febuxostat	144060-53-7
	610	Aptal	59-50-7
	611	Coumarin	91-64-5
	612	Phenothiazine	92-84-2
	613	Tilmicosin	108050-54-0
	614	Phenacetin	62-44-2
	615	Chloral hydrate	302-17-0
	616	Mestinon	101-26-8
	617	Dithiopropanol	59-52-9
	618	Benzthiazide	91-33-8
	619	Mianserin hydrochloride	21535-47-7
	620	TOLFENAMIC ACID	13710-19-5
	621	Dexchlorpheniramine Maleate	2438-32-6
	622	Clidinium bromide	3485-62-9
	623	Spectinomycin dihydrochloride	21736-83-4
	624	Spectinomycin dihydrochloride pentahydrate	22189-32-8
	625	Reserpine	50-55-5
	626	Kanamycin sulfate	25389-94-0
	627	Mepenzolate Bromide	76-90-4
	628	Rutin	153-18-4
	629	Propitocaine hydrochloride	1786-81-8
	630	Cimetidine	51481-61-9
	631	Triamcinolone	124-94-7
	632	Lactulose	4618-18-2
	633	Antrapurol	117-10-2
	634	Glycerite	1401-55-4
	635	Procaine hydrochloride	51-05-8
	636	(+)-Pilocarpine hydrochloride	54-71-7
	637	Quinapril hydrochloride	82586-55-8
	638	Flunarizine dihydrochloride	30484-77-6
	639	Diflunisal	22494-42-4
	640	Dicumarol	66-76-2
	641	Ethambutol dihydrochloride	1070-11-7
	642	Amisulpride	71675-85-9
	643	Propranolol hydrochloride	318-98-9
	644	Acetazolamide	59-66-5
	645	Ampicillin Trihydrate	7177-48-2
	646	Ampicillin	69-53-4
	647	Warfarin	81-81-2
	648	Warfarin sodium	129-06-6
	649	Acetohexamide	968-81-0
	650	4-Aminopyridine	504-24-5
	651	Spiramycin	8025-81-8
	652	Triamcinolone acetonide	76-25-5
	653	Iproniazid Phosphate	305-33-9
	654	Thioctamide	3206-73-3
	655	Nonoxynol	26027-38-3
	656	Meloxicam	71125-38-7
	657	Trimeprazine tartrate	4330-99-8
	658	Bromhexine hydrochloride	611-75-6
	659	Etofylline	519-37-9
	660	Bithionol	97-18-7
	661	Potassium antimonyl tartrate sesquihydrate	28300-74-5
	662	Vancomycin hydrochloride	1404-93-9
	663	Tamoxifen citrate	54965-24-1
	664	Sulfadoxine	2447-57-6
	665	Furosemide	54-31-9
	666	Ketoprofen	22071-15-4
	667	(S)-(+)-Ketoprofen	22161-81-5
	668	Methimazole	60-56-0
	669	Bezafibrate	41859-67-0
	670	Testosterone	58-22-0
	671	Ademine	396-01-0
	672	Sulfamethoxypyridazine	80-35-3
	673	Cyromazine	66215-27-8
	674	L(-)-Carnitine	541-15-1
	675	Chenodeoxycholic acid	474-25-9
	676	Levodopa	59-92-7
	677	Pyrimethamine	58-14-0
	678	Primaquine diphosphate	63-45-6
	679	Carbazochrome sodium sulfonate	51460-26-5
	680	Adenosine	58-61-7
	681	Adenosine 5'-monophosphate monohydrate	18422-05-4
	682	Lindane	58-89-9
	683	(R)-Naproxen	23979-41-1
	684	Dehydroepiandrosterone	53-43-0
	685	Flufenamic acid	530-78-9
	686	Fenbufen	36330-85-5
	687	Mefloquine hydrochloride	51773-92-3
	688	Tylosin tartrate	74610-55-2
	689	Diphenidol hydrochloride	3254-89-5
	690	Dendrid	54-42-2
	691	L-Thyroxine	51-48-9
	692	Noctone	66357-59-3
	693	Propafenone	54063-53-5
	694	Bufexamac	2438-72-4
	695	Carzenide	138-41-0
	696	Atomoxetine hydrochloride	82248-59-7
	697	Altrenogest	850-52-2
	698	Noradrenaline bitartrate	69815-49-2
	699	Amprolium	121-25-5
	700	Amprolium Hydrochloride	137-88-2
	701	Dinitolmide	148-01-6
	702	Dimetridazole	551-92-8
	703	Acetylcysteine	616-91-1
	704	Clioquinol	130-26-7
	705	Gallic acid	149-91-7
	706	Diosmin	520-27-4
	707	Nicotinic acid	59-67-6
	708	6-Aminocaproic acid	60-32-2
	709	D-Camphor	464-49-3
	710	Behenic alcohol	661-19-8
	711	Sulfamethoxazole	723-46-6
	712	D(+)-Glucose	50-99-7
	713	4-Biphenylacetic acid	5728-52-9
	714	Mefenamic acid	61-68-7
	715	Sulphadione	80-08-0
	716	Diprophylline	479-18-5
	717	Tinidazole	19387-91-8
	718	Thiamine hydrochloride	67-03-8
	719	Oxytetracycline (Terramycin)	79-57-2
	720	Furacilin	59-87-0
	721	Chloroxylenol	88-04-0
	722	Cetylpyridinium chloride monohydrate	6004-24-6
	723	Ofloxacin	82419-36-1
	724	Stugeron	298-57-7
	725	Pyrithioxin	1098-97-1
	726	Sulfasalazine	599-79-1
	727	Chloquinan(Chlorquinaldol)	72-80-0
	728	Nalidixic acid	389-08-2
	729	Nalidixic acid sodium salt	3374-05-8
	730	Terpin Monohydrate	2451-01-6
	731	Cefotaxime sodium	64485-93-4
	732	Tetracycline hydrochloride	64-75-5
	733	Tetracycline	60-54-8
	734	Sulfamerazine	127-79-7
	735	Sulfaquinoxaline sodium	967-80-6
	736	Trimebutine	39133-31-8
	737	Benfluorex hydrochloride	23642-66-2
	738	Ambroxol	18683-91-5
	739	Sulfabenzamide	127-71-9
	740	Busulfan	55-98-1
	741	Benzocaine	94-09-7
	742	Azelaic acid	123-99-9
	743	L(+)-Ascorbic acid	50-81-7
	744	Docusate sodium	577-11-7
	745	Sulfadiazine	68-35-9
	746	Resorcine	108-46-3
	747	Cefixime	79350-37-1
	748	Delta-Gluconolactone	90-80-2
	749	Nicotinamide	98-92-0
	750	Aminophenazone	58-15-1
	751	Riboflavin	83-88-5
	752	Thiabendazole	148-79-8
	753	Phenytoin	57-41-0
	754	Quinacrine dihydrochloride	69-05-6
	755	Carbamazepine	298-46-4
	756	Levamisole hydrochloride	16595-80-5
	757	Cyclosporin A	59865-13-3
	758	Mepivacaine hydrochloride	1722-62-9
	759	Dexamethason acetate	1177-87-3
	760	Adrenalone hydrochloride	62-13-5
	761	Amstat	1197-18-8
	762	Neomycin sulfate	1405-10-3
	763	Hydroxychloroquine sulfate	747-36-4
	764	Carbimazole	22232-54-8
	765	Cefazolin sodium salt	27164-46-1
	766	Anestan	151-67-7
	767	Abamectin	71751-41-2
	768	Isradipine	75695-93-1
	769	Penicillin G sodium salt	69-57-8
	770	Ethopabate	59-06-3
	771	Iopanoic acid	96-83-3
	772	Trometamol	77-86-1
	773	L-Hyoscyamine	101-31-5
	774	Naltrexone hydrochloride	16676-29-2
	775	Floxuridine	50-91-9
	776	Histamine	51-45-6
	777	Sennoside A	81-27-6
	778	Teicoplanin	61036-62-2
	779	Paclitaxel	33069-62-4
	780	Doramectin	117704-25-3
	781	Dirithromycin	62013-04-1
	782	Isoniazid	54-85-3
	783	Pyridoxine	65-23-6
	784	Pyridoxine hydrochloride	58-56-0
	785	Albamycinsodium	1476-53-5
	786	Chloroambucil	305-03-3
	787	Propoxur	114-26-1
	788	Medrysone	2668-66-8
	789	D-Pantethine	16816-67-4
	790	Dequalinium chloride	522-51-0
	791	Nifenazone	2139-47-1
	792	(+)-Emetine dihydrochloride hydrate	7083-71-8
	793	Artamine	52-67-5
	794	DL-Penicillamine	52-66-4
	795	Fluorouracil (5-Fluoracil, 5-FU)	51-21-8
	796	Oxacillin sodium	1173-88-2
	797	Fluorocytosine	2022-85-7
	798	Gimeracil	103766-25-2
	799	Trimetazidine dihydrochloride	13171-25-0
	800	Droperidol	548-73-2
	801	Desipramine hydrochloride	58-28-6
	802	Carbenoxolone disodium	7421-40-1
	803	Methoxamine hydrochloride	61-16-5
	804	Ketotifen fumarate	34580-14-8
	805	Clorpyrifos	2921-88-2
	806	Ethynodiol diacetate	297-76-7
	807	Diazinon	333-41-5
	808	Clevidipine butyrate	167221-71-8
	809	Chlorhexidine	55-56-1
	810	Chlorhexidine Acetate	56-95-1
	811	Cetilistat	282526-98-1
	812	Etodolac	41340-25-4
	813	Tylosin	1401-69-0
	814	Amoxicillin	26787-78-0
	815	Amoxicillin trihydrate	61336-70-7
	816	Propantheline bromide	50-34-0
	817	Lupetidin	504-03-0
	818	Cephalexin	15686-71-2
	819	Aquacrine	53-16-7
	820	Verapamil hydrochloride	152-11-4
	821	Itraconazole	84625-61-6
	822	Acebutolol hydrochloride	34381-68-5
	823	Amikacin	37517-28-5
	824	Carazolol	57775-29-8
	825	Malathion	121-75-5
	826	Vitamin E Acetate	58-95-7
	827	Prednisone	53-03-2
	828	Doxorubicin hydrochloride	25316-40-9
	829	R-(+)-Lansoprazole	138530-94-6
	830	Cefoxitin sodium	33564-30-6
	831	Roflumilast	162401-32-3
	832	Tranylcypromine (2-PCPA) hydrochloride	1986-47-6
	833	Mafenide hydrochloride	138-37-4
	834	Luteolin	491-70-3
	835	Moxonidine	75438-57-2
	836	Aztreonam	78110-38-0
	837	Triprolidine hydrochloride	6138-79-0
	838	Cloxacillin sodium monohydrate	7081-44-9
	839	Erythromycin	114-07-8
	840	Monensin sodium salt	22373-78-0
	841	Docetaxel	114977-28-5
	842	Hesperidin	520-26-3
	843	Netilmicin sulfate	56391-57-2
	844	Doripenem Hydrate	364622-82-2
	845	Fludarabine	21679-14-1
	846	Choline chloride	67-48-1
	847	Cyanocobalamin	68-19-9
	848	Risedronate Sodium	115436-72-1
	849	Granisetron hydrochloride	107007-99-8
	850	Clopidol	2971-90-6
	851	Trimipramine maleate	521-78-8
	852	Mexiletine hydrochloride	5370-01-4
	853	Epinephrine bitartrate	51-42-3
	854	Estradiol	50-28-2
	855	Oxybutynin hydrochloride	1508-65-2
	856	Oxybutynin	5633-20-5
	857	Prazosin hydrochloride	19237-84-4
	858	Tretinoin	302-79-4
	859	Proglumide	6620-60-6
	860	Mebeverine hydrochloride	2753-45-9
	861	Tolbutamide	64-77-7
	862	Ifosfamide	3778-73-2
	863	Isoprenaline hydrochloride	51-30-9
	864	Azilsartan	147403-03-0
	865	Carboplatin	41575-94-4
	866	Retinol palmitate	79-81-2
	867	Flumequine	42835-25-6
	868	Toltrazuril	69004-03-1
	869	Capsaicin	404-86-4
	870	Ticarcillin disodium	4697-14-7
	871	Noradrenaline bitartrate monohydrate	108341-18-0
	872	Baclofen	1134-47-0
	873	Ketanserin	74050-98-9
	874	Amphotericin B	1397-89-3
	875	Anthralin	1143-38-0
	876	Metoclopramide hydrochloride	7232-21-5
	877	Cefmetazole sodium	56796-39-5
	878	L-Adrenaline	51-43-4
	879	DL-Adrenaline Hydrochloride	329-63-5
	880	DL-Adrenalin	329-65-7
	881	Dronedarone hydrochloride	141625-93-6
	882	Carisoprodol	78-44-4
	883	Vitamin K1	84-80-0
	884	Dexamethasone (DHAP)	50-02-2
	885	Fluvoxamine maleate	61718-82-9
	886	Sulfadimethoxine	122-11-2
	887	Metronidazole	443-48-1
	888	2-Aminoethanethiol	60-23-1
	889	Theophylline	58-55-9
	890	Theophylline monohydrate	5967-84-0
	891	Apramycin sulfate	65710-07-8
	892	Glutathione	70-18-8
	893	Vitamin D2	50-14-6
	894	Valacyclovir hydrochloride	124832-27-5
	895	Repaglinide	135062-02-1
	896	Etomidate	33125-97-2
	897	Perphenazine	58-39-9
	898	Eslicarbazepine Acetate	236395-14-5
	899	Chlortalidone	77-36-1
	900	Zolmitriptan	139264-17-8
	901	Adapalene	106685-40-9
	902	Tolnaftate	2398-96-1
	903	Sparfloxacin	110871-86-8
	904	Milrinone	78415-72-2
	905	Loratadine	79794-75-5
	906	Formestane	566-48-3
	907	Polymyxin B sulfate	1405-20-5
	908	Minocycline hydrochloride	13614-98-7
	909	Mifepristone	84371-65-3
	910	Aminoglutethimide	125-84-8
	911	Paromomycin Sulfate	1263-89-4
	912	Penfluridol	26864-56-2
	913	Sarafloxacin hydrochloride	91296-87-6
	914	Meclizine dihydrochloride	1104-22-9
	915	2-Pyridinealdoxime methochloride	51-15-0
	916	Imazalil	35554-44-0
	917	Ciclopirox ethanolamine	41621-49-2
	918	Doxylamine succinate	562-10-7
	919	Rasagiline	136236-51-6
	920	Dacarbazine	4342-03-4
	921	Podophyllotoxin	518-28-5
	922	Cephalothin sodium	58-71-9
	923	Flumethasone	2135-17-3
	924	Penicillin V potassium salt	132-98-9
	925	Beclomethasone dipropionate	5534-09-8
	926	Oxiracetam	62613-82-5
	927	Benfotiamine	22457-89-2
	928	Gramicidin	1405-97-6
	929	Ivermectin	70288-86-7
	930	LEE011	1211441-98-3
	931	Nimesulide	51803-78-2
	932	Clorsulon	60200-06-8
	933	Taurocholic acid sodium salt hydrate	345909-26-4
	934	Salbutamol	18559-94-9
	935	Doxycycline hydrochloride	10592-13-9
	936	Fenbendazole	43210-67-9
	937	Clindamycin phosphate	24729-96-2
	938	Carbenicillin disodium	4800-94-6
	939	Lidocaine hydrochloride	73-78-9
	940	Cianidanol	154-23-4
	941	Nifedipine	21829-25-4
	942	Chlorhexidine hydrochloride	3697-42-5
	943	Fenofibrate	49562-28-9
	944	Bupropion hydrochloride	31677-93-7
	945	Roxithromycin	80214-83-1
	946	Albendazole	54965-21-8
	947	Trimethoprim	738-70-5
	948	Rifaximin	80621-81-4
	949	Mebendazole	31431-39-7
	950	Palonosetron hydrochloride	135729-62-3
	951	Phenoxybenzamine hydrochloride	63-92-3
	952	Leflunomide	75706-12-6
	953	Fusidine	6990-06-3
	954	Protionamide	14222-60-7
	955	Acipimox	51037-30-0
	956	Betamethasone 17-valerate	2152-44-5
	957	Ethinamide	536-33-4
	958	Desonide	638-94-8
	959	Olopatadine hydrochloride	140462-76-6
	960	Methylprednisolone	83-43-2
	961	Diclazuril	101831-37-2
	962	Tropisetron hydrochloride	105826-92-4
	963	Topotecan hydrochloride	119413-54-6
	964	Bromopride	4093-35-0
	965	Racecadotril	81110-73-8
	966	Sulfaquinoxaline	59-40-5
	967	Temozolomide	85622-93-1
	968	Tiotropium bromide	136310-93-5
	969	Blonanserin	132810-10-7
	970	Gefitinib (ZD1839)	184475-35-2
	971	Sodium picosulfate monohydrate	1307301-38-7
	972	Rivaroxaban	366789-02-8
	973	Rofecoxib	162011-90-7
	974	Ifenprodil Tartrate	23210-58-4
	975	Bifonazole	60628-96-8
	976	Mizoribine	50924-49-7
	977	Milnacipran hydrochloride	101152-94-7
	978	Cefmenoxime hydrochloride	75738-58-8
	979	Sodium [(2,3-dihydro-1,5-dimethyl-3-oxo-2-phenyl-1H-pyrazol-4-yl)methylamino]methanesulfonate	68-89-3
	980	Digoxin	20830-75-5
	981	Ractopamine hydrochloride	90274-24-1
	982	Trimebutine maleate	34140-59-5
	983	Tetracaine hydrochloride	136-47-0
	984	Mitotan	53-19-0
	985	Octenidine	70775-75-6
	986	Sulpiride	15676-16-1
	987	Nadolol	42200-33-9
	988	Bendroflumethiazide	73-48-3
	989	Chloramphenicol	56-75-7
	990	Amsacrine	51264-14-3
	991	Lovastatin	75330-75-5
	992	Citicoline sodium	33818-15-4
	993	Flunixin meglumin	42461-84-7
	994	Sodium etidronate	7414-83-7
	995	Levosulpiride	23672-07-3
	996	Toradol	74103-07-4
	997	Piperacillin sodium salt	59703-84-3
	998	Ribostamycin sulfate	53797-35-6
	999	Nicardipine hydrochloride	54527-84-3
	1000	Diethylstilbestrol	56-53-1
	1001	Butenafine hydrochloride	101827-46-7
	1002	Cefoperazone sodium	62893-20-3
	1003	Sisomicin Sulfate	53179-09-2
	1004	Acetylcholine chloride	60-31-1
	1005	Trifluoperazine dihydrochloride	440-17-5
	1006	Ceftriaxone sodium	104376-79-6
	1007	Cefuroxime sodium	56238-63-2
	1008	Actidione	66-81-9
	1009	Bacitracin	1405-87-4
	1010	Cepazine	64544-07-6
	1011	Cefonicid sodium	61270-78-8
	1012	Erdosteine	84611-23-4
	1013	SULFISOMIDINE	515-64-0
	1014	Pilocarpine nitrate	148-72-1
	1015	Pyrilamine maleate	59-33-6
	1016	Oxolinic acid	14698-29-4
	1017	Lincomycin hydrochloride monohydrate	7179-49-9
	1018	Amifostine	20537-88-6
	1019	Azathioprine	446-86-6
	1020	Indacaterol maleate	753498-25-8
	1021	Flumazenil	78755-81-4
	1022	Altretamine	645-05-6
	1023	Alvimopan	156053-89-3
	1024	Hydrocortisone acetate	50-03-3
	1025	Celiprolol hydrochloride	57470-78-7
	1026	Colistin sulfate	1264-72-8
	1027	Clonidine hydrochloride	4205-91-8
	1028	Triethylenethiophosphoramide	52-24-4
	1029	PAMBA	56-91-7
	1030	Tobramycin	32986-56-4
	1031	Caffeine	58-08-2
	1032	Ubenimex	58970-76-6
	1033	Nabumetone	42924-53-8
	1034	Pyrantel pamoate	22204-24-6
	1035	Sodium cromoglycate	15826-37-6
	1036	Farlutin	71-58-9
	1037	Tazobactam acid	89786-04-9
	1038	Levonorgestrel	797-63-7
	1039	Amrinone	60719-84-8
	1040	Terfenadine	50679-08-8
	1041	Pikamilone	34562-97-5
	1042	Tripelennamine hydrochloride	154-69-8
	1043	Vincristine sulfate	2068-78-2
	1044	Cytarabine	147-94-4
	1045	Diacerein	13739-02-1
	1046	Benzbromarone	3562-84-3
	1047	Phentolamine mesilate	65-28-1
	1048	Lincomycin hydrochloride	859-18-7
	1049	Astemizole	68844-77-9
	1050	Vilazodone	163521-12-8
	1051	Nepafenac	78281-72-8
	1052	Tropicamide	1508-75-4
	1053	Carteolol hydrochloride	51781-21-6
	1054	Megestrol acetate	595-33-5
	1055	Anethole trithione	532-11-6
	1056	Synephrine	94-07-5
	1057	Sodium fusidate	751-94-0
	1058	Oxiconazole nitrate	64211-46-7
	1059	Cisapride	81098-60-4
	1060	Tiapride hydrochloride	51012-33-0
	1061	GATIFLOXACIN	112811-59-3
	1062	Fluoromethalone	426-13-1
	1063	Aminopar	65-49-6
	1064	Clofibrate	637-07-0
	1065	Propofol	2078-54-8
	1066	Arteether	75887-54-6
	1067	Chlortetracycline hydrochloride	64-72-2
	1068	Ceftazidime	72558-82-8
	1069	Norfloxacin	70458-96-7
	1070	Carmofur	61422-45-5
	1071	Orphenadrine hydrochloride	341-69-5
	1072	Propylthiouracil	51-52-5
	1073	nafcillin sodium	7177-50-6
	1074	Nitrofurantoin	67-20-9
	1075	Triclosan	3380-34-5
	1076	Sodium nitrite	7632-00-0
	1077	Cinchonidine	485-71-2
	1078	Ouabain octahydrate	11018-89-6
	1079	Disopyramide	3737-09-5
	1080	Bendazol	621-72-7
	1081	Artemether	71963-77-4
	1082	Carprofen	53716-49-7
	1083	Gentamycin sulfate	1405-41-0
	1084	Nortriptyline hydrochloride	894-71-3
	1085	DL-trihexyphenidyl hydrochloride	58947-95-8
	1086	Chlorophos	52-68-6
	1087	Acitretin	55079-83-9
	1088	Flavin mononucleotide	130-40-5
	1089	Permethrin	52645-53-1
	1090	Tolazamide	1156-19-0
	1091	Mycophenolic acid	24280-93-1
	1092	Benztropine mesylate	132-17-2
	1093	Pamidronate disodium salt	57248-88-1
	1094	Sucralfate	54182-58-0
	1095	Mylosar	320-67-2
	1096	Crystal Violet	548-62-9
	1097	Tegafur (FT-207, NSC 148958)	17902-23-7
	1098	L-5-Hydroxytryptophan	4350-09-8
	1099	Alodan	2550-75-6
	1100	Milbemycin oxime	129496-10-2
	1101	Griseofulvin	126-07-8
	1102	Chlorpromazine hydrochloride	69-09-0
	1103	Amlodipine	88150-42-9
	1104	Phenazopyridine hydrochloride	136-40-3
	1105	Fluconazole	86386-73-4
	1106	Dyclonine hydrochloride	536-43-6
	1107	Panthenol	16485-10-2
	1108	4-Methylumbelliferone (4-MU)	90-33-5
	1109	Fluorescein	2321-07-5
	1110	Ibuprofen	15687-27-1
	1111	Agipnon	64-65-3
	1112	Sodium montmorillonite	1318-93-0
	1113	Cialis	171596-29-5
	1114	Demeclocycline hydrochloride	64-73-3
	1115	Meclofenoxate hydrochloride	3685-84-5
	1116	Fenofibric acid	42017-89-0
	1117	Climbazole	38083-17-9
	1118	Stavudine	3056-17-5
	1119	Cefditoren pivoxil	117467-28-4
	1120	Amantadine hydrochloride	665-66-7
	1121	L-Menthol	2216-51-5
	1122	Capecitabine	154361-50-9
	1123	Methocarbamol	532-03-6
	1124	Torasemide	56211-40-6
	1125	Terbinafine hydrochloride	78628-80-5
	1126	Loxapine succinate salt	27833-64-3
	1127	Pentetrazol	54-95-5
	1128	Mesna	19767-45-4
	1129	Gemfibrozil	25812-30-0
	1130	Zidovudine	30516-87-1
	1131	Mechlorethamine hydrochloride	55-86-7
	1132	Azithromycin dihydrate	117772-70-0
	1133	Diethylcarbamazine citrate	1642-54-2
	1134	Aceclofenac	89796-99-6
	1135	Ethynyl estradiol	57-63-6
	1136	Pemirolast potassium	100299-08-9
	1137	Pyrazinamide	98-96-4
	1138	Ethylparaben	120-47-8
	1139	Hydroxyprogesterone	68-96-2
	1140	Betamipron	3440-28-6
	1141	Khellin	82-02-0
	1142	Phenylbutazone	50-33-9
	1143	Ritodrine hydrochloride	23239-51-2
	1144	Clarithromycin	81103-11-9
	1145	Praziquantel	55268-74-1
	1146	Dexpanthenol	81-13-0
	1147	Butoconazole nitrate	64872-77-1
	1148	Lacidipine	103890-78-4
	1149	Ethacridine lactate monohydrate	6402-23-9
	1150	Pizotifen	15574-96-6
	1151	Memantine hydrochloride	41100-52-1
	1152	Lomefloxacin	98079-51-7
	1153	Agomelatine	138112-76-2
	1154	Bambuterol hydrochloride	81732-46-9
	1155	Dasatinib	302962-49-8
	1156	Dasatinib monohydrate	863127-77-9
	1157	Hydrochlorothiazide	58-93-5
	1158	Amfepramone hydrochloride	134-80-5
	1159	Levofloxacin hydrochloride	138199-71-0
	1160	Axitinib	319460-85-0
	1161	Phenformin hydrochloride	834-28-6
	1162	Aciclovir	59277-89-3
	1163	Nialamide	51-12-7
	1164	Deferasirox	201530-41-8
	1165	Epalrestat	82159-09-9
	1166	Cisatracurium besylate	96946-42-8
	1167	Dicyclomine hydrochloride	67-92-5
	1168	Candesartan	139481-59-7
	1169	Captopril	62571-86-2
	1170	Toremifene citrate	89778-27-8
	1171	Mupirocin	12650-69-0
	1172	Nadifloxacin	124858-35-1
	1173	Acemetacin	53164-05-9
	1174	Lornoxicam	70374-39-9
	1175	Levocetirizine	130018-77-8
	1176	Fexofenadine hydrochloride	138452-21-8
	1177	Fexofenadine hydrochloride	153439-40-8
	1178	Duloxetine hydrochloride	136434-34-9
	1179	Trospium chloride	10405-02-4
	1180	Trilostane	13647-35-3
	1181	Otilonium bromide	26095-59-0
	1182	Fesoterodine fumarate	286930-03-8
	1183	Pramipexole	104632-26-0
	1184	Ondansetron hydrochloride	103639-04-9
	1185	Isosorbide dinitrate	87-33-2
	1186	Danazol	17230-88-5
	1187	Fudosteine	13189-98-5
	1188	Ciclopirox	29342-05-0
	1189	Citalopram HBr	59729-32-7
	1190	Butyl 4-aminobenzoate	94-25-7
	1191	Perindopril erbumine	107133-36-8
	1192	Methotrexate	59-05-2
	1193	Oseltamivir phosphate	204255-11-8
	1194	Fluvastatin sodium salt	93957-55-2
	1195	Procarbazine hydrochloride	366-70-1
	1196	Fosinopril sodium	88889-14-9
	1197	Gestodene	60282-87-3
	1198	Atovaquone	95233-18-4
	1199	Gemifioxacin mesylate	210353-53-0
	1200	Alarelin	79561-22-1
	1201	Cefaclor monohydrate	70356-03-5
	1202	Amiodarone hydrochloride	19774-82-4
	1203	Liranaftate	88678-31-3
	1204	Indapamide	26807-65-8
	1205	Dutasteride	164656-23-9
	1206	Xylazine hydrochloride	23076-35-9
	1207	Rifabutin	72559-06-9
	1208	Vildagliptin (LAF-237)	274901-16-5
	1209	Esmolol hydrochloride	81161-17-3
	1210	Silodosin	160970-54-7
	1211	Darunavir Ethanolate	635728-49-3
	1212	Vidarabine	5536-17-4
	1213	Streptozocin	18883-66-4
	1214	Dacogen	2353-33-5
	1215	Cyclobenzaprine hydrochloride	6202-23-9
	1216	Rosuvastatin calcium	147098-20-2
	1217	Daunorubicin hydrochloride	23541-50-6
	1218	Rizatriptan benzoate	145202-66-0
	1219	Telbivudine	3424-98-4
	1220	Norethindrone	68-22-4
	1221	Benserazide hydrochloride	14919-77-8
	1222	Benicar	144689-63-4
	1223	Rimonabant hydrochloride	158681-13-1
	1224	Rimonabant	168273-06-1
	1225	Aliskiren hemifumarate	173334-58-2
	1226	Iopromide	73334-07-3
	1227	Teniposide	29767-20-2
	1228	Nilotinib (AMN-107)	641571-10-0
	1229	Ritonavir	155213-67-5
	1230	Nifuratel	4936-47-4
	1231	Gliclazide	21187-98-4
	1232	Azasetron hydrochloride	123040-16-4
	1233	Miglitol	72432-03-2
	1234	Mitiglinide calcium	207844-01-7
	1235	Mometasone furoate	83919-23-7
	1236	Pidotimod	121808-62-6
	1237	Valganciclovir hydrochloride	175865-59-5
	1238	Sodium Phenylbutyrate	1716-12-7
	1239	Rapamycin (Sirolimus)	53123-88-9
	1240	Melphalan	148-82-3
	1241	Iloperidone	133454-47-4
	1242	Doxepin hydrochloride	1229-29-4
	1243	Drospirenone	67392-87-4
	1244	Pirenzepine dihydrochloride	29868-97-1
	1245	Naftifine hydrochloride	65473-14-5
	1246	Levamlodipine	103129-82-4
	1247	Nitazoxanide	55981-09-4
	1248	8-Methoxypsoralen	298-81-7
	1249	Raloxifene hydrochloride	82640-04-8
	1250	Thiamphenicol	15318-45-3
	1251	Dermofongin	130-16-5
	1252	Itopride hydrochloride	122892-31-3
	1253	Chlorpheniramine maleate	113-92-8
	1254	Iohexol	66108-95-0
	1255	Diclofenac sodium	15307-79-6
	1256	Ornidazole	16773-42-5
	1257	Acetylspiramycin	24916-51-6
	1258	Betamethasone dipropionate	5593-20-4
	1259	Prednisolone	50-24-8
	1260	Clobetasol propionate	25122-46-7
	1261	Rebamipide	90098-04-7
	1262	Nifuroxazide	965-52-6
	1263	Cisplatin	15663-27-1
	1264	Deferidone	30652-11-0
	1265	Aripiprazole	129722-12-9
	1266	Olanzapine	132539-06-1
	1267	Amoxapine	14028-44-5
	1268	Tigecycline	220620-09-7
	1269	Telmisartan	144701-48-4
	1270	Estriol	50-27-1
	1271	Dichlorvos	62-73-7
	1272	Odanacatib (MK-0822)	603139-19-1
	1273	Allylthiourea	109-57-9
	1274	Nizatidine	76963-41-2
	1275	Iopamidol	60166-93-0
	1276	Telaprevir (VX-950)	402957-28-2
	1277	Pargyline hydrochloride	306-07-0
	1278	Mestranol	72-33-3
	1279	Desvenlafaxine	93413-62-8
	1280	Naproxen	22204-53-1
	1281	Vorinostat (SAHA, MK0683)	149647-78-9
	1282	Terbutaline Sulfate	23031-32-5
	1283	Metolazone	17560-51-9
	1284	Tenoxicam	59804-37-4
	1285	Exemestane	107868-30-4
	1286	D-Cycloserine	68-41-7
	1287	Letrozole	112809-51-5
	1288	Cyclocytidine hydrochloride	10212-25-6
	1289	Acetohydroxamic acid	546-88-3
	1290	Ezetimibe	163222-33-1
	1291	Vecuronium bromide	50700-72-6
	1292	Nevirapine	129618-40-2
	1293	Chlormadinone acetate	302-22-7
	1294	Rimantadine hydrochloride	1501-84-4
	1295	Mycophenolate Mofetil	128794-94-5
	1296	Tofacitinib (CP-690550,Tasocitinib)	477600-75-2
	1297	Valerin	1069-66-5
	1298	Glipizide	29094-61-9
	1299	Tiratricol	51-24-1
	1300	Enalapril	75847-73-3
	1301	Fasudil	103745-39-7
	1302	Metaxalone	1665-48-1
	1303	Bronopol	52-51-7
	1304	Hodostin	51-60-5
	1305	Hydralazine hydrochloride	304-20-1
	1306	Hydrocortisone	50-23-7
	1307	Irbesartan	138402-11-6
	1308	Cefotiam hydrochloride	66309-69-1
	1309	Enrofloxacin	93106-60-6
	1310	Dypyridamole	58-32-2
	1311	Trazodone hydrochloride	25332-39-2
	1312	Pazufloxacin Mesylate	163680-77-1
	1313	Imatinib Mesylate (STI571)	220127-57-1
	1314	Rosiglitazone maleate	155141-29-0
	1315	Lopinavir	192725-17-0
	1316	Neostigmine bromide	114-80-7
	1317	Lomefloxacin hydrochloride	98079-52-8
	1318	Dehydroacetic acid	520-45-6
	1319	Famotidine	76824-35-6
	1320	Rivastigmine tartrate	129101-54-8
	1321	Rifapentine	61379-65-5
	1322	Tiopronin	1953-02-2
	1323	Sulbactam	68373-14-8
	1324	Amitraz	33089-61-1
	1325	Benzoic acid	65-85-0
	1326	Glyburide	10238-21-8
	1327	Fenchlorphos	299-84-3
	1328	Paroxetine hydrochloride	78246-49-8
	1329	Amlexanox	68302-57-8
	1330	Ciprofloxacin	85721-33-1
	1331	Strontium ranelate	135459-87-9
	1332	Lenalidomide (CC-5013)	191732-72-6
	1333	Penciclovir	39809-25-1
	1334	Dopamine hydrochloride	62-31-7
	1335	Ramipril	87333-19-5
	1336	Famciclovir	104227-87-4
	1337	Ronidazole	7681-76-7
	1338	Vitamin E	59-02-9
	1339	Tenofovir	147127-20-6
	1340	Chlorzoxazone	95-25-0
	1341	Rebeprazole sodium	117976-90-6
	1342	Betamethasone	378-44-9
	1343	Lyothyronine	6893-02-3
	1344	Pentamidine isethionate	140-64-7
	1345	Ambrisentan	177036-94-1
	1346	Vandetanib (ZD6474)	443913-73-3
	1347	Varenicline Tartrate	375815-87-5
	1348	Selenomethionine	1464-42-2
	1349	Melatonine	73-31-4
	1350	Silibinin	22888-70-6
	1351	Crizotinib (PF-02341066)	877399-52-5
	1352	ALA hydrochloride	5451-09-2
	1353	Daptomycin	103060-53-3
	1354	Fludrocortisone acetate	514-36-3
	1355	Tandutinib (MLN518)	387867-13-2
	1356	Vinblastine sulfate	143-67-9
	1357	Liothyronine sodium	55-06-1
	1358	Alendronate	121268-17-5
	1359	Mirabegron	223673-61-8
	1360	Nateglinide	105816-04-4
	1361	Adefovir dipivoxil	142340-99-6
	1362	Rosuvastatin	287714-41-4
	1363	Montelukast	158966-92-8
	1364	Montelukast sodium	151767-02-1
	1365	Nystatin (Fungicidin)	1400-61-9
	1366	Thiostrepton	1393-48-2
	1367	Tolazoline hydrochloride	59-97-2
	1368	Aminophylline	317-34-0
	1369	Methacholine Chloride	62-51-1
	1370	Alibendol	26750-81-2
	1371	Doxycycline hyclate	24390-14-5
	1372	Pimobendan	74150-27-9
	1373	Chitosan	9012-76-4
	1374	Amfenac Sodium Monohydrate	61618-27-7
	1375	Lurasidone hydrochloride	367514-88-3
	1376	Apixaban	503612-47-3
	1377	Aprepitant	170729-80-3
	1378	Torezolid	856866-72-3
	1379	Ilaprazole sodium	172152-50-0
	1380	Empagliflozin (BI 10773)	864070-44-0
	1381	Afatinib (BIBW2992) Dimaleate	850140-73-7
	1382	Plerixafor	110078-46-1
	1383	Nintedanib (BIBF 1120)	656247-17-5
	1384	Parecoxib	198470-84-7
	1385	Bisacodyl	603-50-9
	1386	Everolimus (RAD001)	159351-69-6
	1387	Fenticonazole Nitrate	73151-29-8
	1388	Daclatasvir dihydrochloride	1009119-65-6
	1389	Levobupivacaine	27262-47-1
	1390	Obeticholic Acid	459789-99-2
	1391	Fosaprepitant dimeglumine	265121-04-8
	1392	LDK378(Ceritinib)	1032900-25-6
	1393	Regorafenib (BAY 73-4506)	755037-03-7
	1394	Fludarabine Phosphate	75607-67-9
	1395	Fluocinonide	356-12-7
	1396	XL184(Cabozantinib malate)	1140909-48-3
	1397	Guanabenz Acetate	23256-50-0
	1398	Ataluren (PTC124)	775304-57-9
	1399	Isoconazole nitrate	24168-96-5
	1400	Ibrutinib (PCI-32765)	936563-96-1
	1401	Belinostat (PXD101)	414864-00-9
	1402	CM 346(Obenoxazine)	173352-21-1
	1403	CAL-101 (Idelalisib, GS-1101)	870281-82-6
	1404	Dabrafenib (GSK2118436)	1195765-45-7
	1405	LDE225 (NVP-LDE225,Erismodegib)	956697-53-3
	1406	Alectinib	1256580-46-7
	1407	Felbamate	25451-15-4
	1408	Asenapine Maleate	85650-56-2
	1409	MLN9708	1201902-80-8
	1410	Chidamide	743420-02-2
	1411	Nimorazole	6506-37-2
	1412	Pimavanserin	706779-91-1
	1413	Neomycin Sulphate B	4146-30-9
	1414	ABT-199 (GDC-0199)	1257044-40-8
	1415	MLN2238(Ixazomib)	1072833-77-2
	1416	Trametinib (GSK1120212)	871700-17-3
	1417	Buspirone hydrochloride	33386-08-2
	1418	Dorzolamide hydrochloride	130693-82-2
	1419	Aconitine	302-27-2
	1420	Ibudilast	50847-11-5
	1421	Mecamylamine hydrochloride	826-39-1
	1422	Yohimbine hydrochloride	65-19-0
	1423	Tacrolimus (FK506)	104987-11-3
	1424	Temsirolimus (CCI-779, NSC 683864)	162635-04-3
	1425	Fulvestrant	129453-61-8
	1426	Carbidopa Hydrate	38821-49-7
	1427	Eburnalritardo	4880-88-0
	1428	Guanfacine hydrochloride	29110-48-3
	1429	Suramin Sodium Salt	129-46-4
	1430	Apigenin	520-36-5
	1431	Scopolamine N-oxide HBr	6106-81-6
	1432	Scopolamine HBr trihydrate	6533-68-2
	1433	Scopolamine butylbromide	149-64-4
	1434	Kemantane( Idramantone)	20098-14-0
	1435	Sulfamethazine sodium salt	1981-58-4
	1436	2-Aminobenzenesulfonamide	3306-62-5
	1437	Lomerizine hydrochloride	101477-54-7
	1438	Tacrine hydrochloride hydrate	206658-92-6
	1439	Fipronil	120068-37-3
	1440	Myclobutanil	88671-89-0
	1441	Malotilate	59937-28-9
	1442	6-Mercaptopurine monohydrate	6112-76-1
	1443	Lithocholic acid	434-13-9
	1444	L-Carnitine hydrochloride	10017-44-4
	1445	Theophylline-7-acetic acid	652-37-9
	1446	Adrenosterone	382-45-6
	1447	Zinc bacitracin	1405-89-6
	1448	Dihydrostreptomycin sulfate	5490-27-7
	1449	Mosapride Citrate	112885-42-4
	1450	Ferulic Acid	1135-24-6
	1451	Entacapone	130929-57-6
	1452	Uridine	58-96-8
	1453	Carbinoxamine Maleate Salt	3505-38-2
	1454	4-Hydroxyantipyrine	1672-63-5
	1455	Tetraethylenepentamine Pentahydrochloride	4961-41-5
	1456	17-Beta-Estradiol-3,17-Dipropionate	113-38-2
	1457	Raltegravir potassium	871038-72-1
	1458	Raltegravir (MK-0518)	518048-05-0
	1459	Trans-Tranilast	70806-55-2
	1460	Tizoxanide	173903-47-4
	1461	Zolpidem	82626-48-0
	1462	Trelagliptin succinate	1029877-94-8
	1463	Afatinib (BIBW2992)	439081-18-2
	1464	Isavuconazole	241479-67-4
	1465	Icotinib Hydrochloride	1204313-51-8
	1466	MK3102	1226781-44-7
	1467	Almotriptan Malate	181183-52-8
	1468	LCZ696	936623-90-4
	1469	Acotiamide hydrochloride	773092-05-0
	1470	Indacaterol	312753-06-3
	1471	Fimasartan(BR-A-657)	247257-48-3
	1472	Efonidipine(NZ-105)	111011-63-3
	1473	Darunavir	206361-99-1
	1474	Tolvaptan	150683-30-0
	1475	Vidofludimus(4SC-101; SC12267)	717824-30-1
	1476	Rilpivirine	500287-72-9
	1477	Solithromycin	760981-83-7
	1478	Elvitegravir(GS-9137, JTK-303)	697761-98-1
	1479	Efinaconazole	164650-44-6
	1480	Avanafil	330784-47-9
	1481	Ebastine	90729-43-4
	1482	Menatetrenone	11032-49-8
	1483	Tipiracil hydrochloride	183204-72-0
	1484	Edoxaban Tosylate Monohydrate	1229194-11-9
	1485	Edoxaban	912273-65-5
	1486	Rociletinib (CO-1686, AVL-301)	1374640-70-6
	1487	AP24534 Ponatinib	943319-70-8
	1488	Vemurafenib (PLX4032, RG7204)	918504-65-1
	1489	Panobinostat (LBH589)	404950-80-7
	1490	Pomalidomide	19171-19-8
	1491	Ipragliflozin	761423-87-4
	1492	Pirfenidone	53179-13-8
	1493	Glycopyrrolate	596-51-0
	1494	Nalfurafine hydrochloride	152658-17-8
	1495	Dapagliflozin	461432-26-8
	1496	Cevimeline hydrochloride hemihydrate	153504-70-2
	1497	Camostat mesilate	59721-29-8
	1498	Nafamostat mesylate	82956-11-4
	1499	Efavirenz	154598-52-4
	1500	Pixantrone dimaleate	144675-97-8
	1501	Vortioxetine	508233-74-7
	1502	Ramatroban	116649-85-5
	1503	Topiroxostat	577778-58-6
	1504	Tofacitinib (CP-690550) Citrate	540737-29-9
	1505	Bortezomib (PS-341)	179324-69-7
	1506	Candesartan Cilexetil	145040-37-5
	1507	Alogliptin Benzoate	850649-62-6
	1508	Tianeptine sodium	30123-17-2
	1509	Bromfenac sodium	120638-55-3
	1510	TAK-438(Vonoprazan fumarate)	1260141-27-2
	1511	Revaprazan hydrochloride	178307-42-1
	1512	Cinacalcet hydrochloride	364782-34-3
	1513	GS-7340 Tenofovir alafenamide	379270-37-8
	1514	Nedaplatin	95734-82-0
	1515	Luliconazole	187164-19-8
	1516	Baricitinib (LY3009104, INCB028050)	1187594-09-7
	1517	Rocilinostat (ACY-1215)	1316214-52-4
	1518	AZD9291	1421373-65-0
	1519	Cediranib (AZD2171)	288383-20-0
	1520	ARRY380	937265-83-3
	1521	Lercanidipine	100427-26-7
	1522	Desloratadine	100643-71-8
	1523	MK-4305 (Suvorexant)	1030377-33-3
	1524	Peramivir Trihydrate	1041434-82-5
	1525	Rufinamide	106308-44-5
	1526	Dexmedetomidine	113775-47-6
	1527	Alosetron hydrochloride	122852-69-1
	1528	Ciclesonide(RPR251526)	126544-47-6
	1529	Ulipristal acetate	126784-99-4
	1530	Latanoprost	130209-82-4
	1531	Zanamivir	139110-80-8
	1532	Levosimendan	141505-33-1
	1533	Eprosartan Mesylate	144143-96-4
	1534	Tauroursodeoxycholic Acid	14605-22-2
	1535	Alcaftadine	147084-10-4
	1536	Pitavastatin calcium	147526-32-7
	1537	Ivabradine hydrochloride	148849-67-6
	1538	Retigabine	150812-12-7
	1539	Tirofiban hydrochloride monohydrate	150915-40-5
	1540	Ospemifene	128607-22-7
	1541	Lacosamide	175481-36-4
	1542	Tapentadol hydrochloride	175591-09-0
	1543	Prucalopride	179474-81-8
	1544	Succinic acid	110-15-6
	1545	Bazedoxifene acetate	198481-33-3
	1546	Lomitapide Mesylate	202914-84-9
	1547	Pimozide	2062-78-4
	1548	Droxidopa	23651-95-8
	1549	Diflorasone	2557-49-5
	1550	Robenidine hydrochloride	25875-50-7
	1551	Tolmetin	26171-23-3
	1552	Etravirine (TMC125)	269055-15-4
	1553	Succimer	304-55-2
	1554	Etofenamate	30544-47-9
	1555	Etofibrate	31637-97-5
	1556	Aclidinium bromide	320345-99-1
	1557	Nandrolone decanoate	360-70-3
	1558	Tazarotene	118292-40-3
	1559	Cladribine	4291-63-8
	1560	Allylestrenol	432-60-0
	1561	Macitentan	441798-33-0
	1562	Eltrombopag	496775-61-2
	1563	O-Acetyl-L-carnitine hydrochloride	5080-50-2
	1564	Flupenthixol dihydrochloride	51529-01-2
	1565	Hesperetin	520-33-2
	1566	Oxandrolone	53-39-4
	1567	Etonogestrel	54048-10-1
	1568	17 alpha-propionate	19608-29-8
	1569	Chlorotrianisene	569-57-3
	1570	Menadiol Diacetate	573-20-6
	1571	Benactyzine hydrochloride	57-37-4
	1572	17-Methyltestosterone	58-18-4
	1573	Alizapride hydrochloride	59338-87-3
	1574	Guanethidine Monosulfate	645-43-2
	1575	Dienogest	65928-58-7
	1576	Didanosine	69655-05-6
	1577	Reboxetine	71620-89-8
	1578	Bergapten	484-20-8
	1579	Fluoxymesterone	76-43-7
	1580	Apatinib	811803-05-1
	1581	Cilastatin	82009-34-5
	1582	Octreotide Acetate	83150-76-9
	1583	Bedaquiline(TMC207; R207910)	843663-66-1
	1584	Cabozantinib (XL184, BMS-907351)	849217-68-1
	1585	Ecabet Sodium	86408-72-2
	1586	Ivacaftor (VX-770)	873054-44-5
	1587	Dalasetron Mesylate Hydrate	878143-33-0
	1588	Vismodegib (GDC-0449)	879085-55-9
	1589	Ropinirole hydrochloride	91374-20-8
	1590	Eflornithine hydrochloride Monohydrate	96020-91-6
	1591	Levomilnacipran	96847-55-1
	1592	Lumacaftor(VX 809)	936727-05-8
	1593	Norgestrel	6533-00-2
	1594	Thymopentin	69558-55-0
	1595	Masitinib (AB1010)	790299-79-5
	1596	Pimecrolimus	137071-32-0
	1597	Fruquintinib	1194506-26-7
	1598	Troxipide	30751-05-4
	1599	Esomeprazole Magnesium	161973-10-0
	1600	Esomeprazole Sodium	161796-78-7
	1601	Tranilast	53902-12-8
	1602	Nifekalant hydrochloride	130656-51-8
	1603	D-Stachyose tetrahydrate	10094-58-3
	1604	Scopolamine HBr	114-49-8
	1605	Glycyrrhizin (Glycyrrhizic Acid)	1405-86-3
	1606	Aloin	1415-73-2
	1607	Glycyrrhetinic acid(Enoxolone)	1449-05-4
	1608	Swertiamarin	17388-39-5
	1609	Loganin	18524-94-2
	1610	10-Hydroxycamptothecin	19685-09-7
	1611	Laetrile	29883-15-6
	1612	Coenzyme Q10 (CoQ10)	303-98-0
	1613	Puerarin (Kakonein)	3681-99-0
	1614	Aloe-emodin	481-72-1
	1615	Hyperoside	482-36-0
	1616	Proanthocyanidins	4852-22-6
	1617	Valsartan	137862-53-4
	1618	Nicotine	54-11-5
	1619	Andrographolide	5508-58-7
	1620	Daidzin	552-66-9
	1621	Tetrahydropalmatine hydrochloride	6024-85-7
	1622	Sinomenine hydrochloride	6080-33-7
	1623	Apremilast (CC-10004)	608141-41-9
	1624	Glucosamine hydrochloride	66-84-2
	1625	Psoralen	66-97-7
	1626	Tanshinone IIA-sulfonic sodium	69659-80-9
	1627	Camphor	76-22-2
	1628	Fructose	7660-25-5
	1629	Deoxycholic acid	83-44-3
	1630	DL-Menthol	89-78-1
	1631	Chondroitine sulfate	9007-28-7
	1632	Scopoletin	92-61-5
	1633	Tetrandrine	518-34-3
	1634	Magnolol	528-43-8
	1635	Piperine	94-62-2
	1636	Olaparib (AZD2281, Ku-0059436)	763113-22-0
	1637	Eprazinone dihydrochloride	10402-53-6
	1638	Ruxolitinib (INCB-18424) phosphate	1092939-17-7
	1639	Fasudil (HA-1077) hydrochloride	105628-07-7
	1640	Vanillin	121-33-5
	1641	Carmustine	154-93-8
	1642	Nitroxoline	4008-48-4
	1643	Povidone-iodine (PVP-I)	25655-41-8
	1644	Nicarbazin	330-95-0
	1645	Atorvastatin Calcium	134523-03-8
	1646	Marbofloxacin	115550-35-1
	1647	Betulin	473-98-3
	1648	Carbendazim	10605-21-7
	1649	Amikacin Sulfate Salt	149022-22-0
	1650	Bethanechol chloride	590-63-6
	1651	Testosterone Enanthate	315-37-7
	1652	Testosterone Phenylpropionate	1255-49-8
	1653	Fosfomycin calcium	26016-98-8
	1654	Methylcobalamin	13422-55-4
	1655	Boldenone Undecylenate	13103-34-9
	1656	Zafirlukast	107753-78-6
	1657	SULTAMICILLIN TOSYLATE	83105-70-8
	1658	Lorcaserin	616202-92-7
	1659	Bendazac L-lysine	81919-14-4
	1660	Drostanolone Propionate	521-12-0
	1661	Mesterolone	1424-00-6
	1662	Zaltoprofen	74711-43-6
	1663	Selexipag(NS-304)	475086-01-2
	1664	Enzalutamide (MDV3100)	915087-33-1
	1665	2'-Deoxyuridine	951-78-0
	1666	Maraviroc	376348-65-1
	1667	Cryptotanshinone	35825-57-1
	1668	Posaconazole	171228-49-2
	1669	Emtricitabine	143491-57-0
	1670	Abiraterone Acetate	154229-18-2
	1671	Abiraterone	154229-19-3
	1672	Vortioxetine (Lu AA21004) HBr	960203-27-4
	1673	Adenine hydrochloride	2922-28-3
	1674	Pemetrexed Disodium Hydrate	357166-30-4
	1675	Benidipine hydrochloride	91599-74-5
	1676	Irinotecan	97682-44-5
	1677	Imatinib (STI571)	152459-95-5
	1678	Ambroxol hydrochloride	23828-92-4
	1679	Lapatinib (GW-572016) Ditosylate	388082-77-7
	1680	Ozagrel	82571-53-7
	1681	Trelagliptin	865759-25-7
	1682	Palbociclib (PD-0332991) hydrochloride	827022-32-2
	1683	Palbociclib (PD0332991) Isethionate	827022-33-3
	1684	Quetiapine Fumarate	111974-72-2
	1685	Rupatadine Fumarate	182349-12-8
	1686	Ceftiofur hydrochloride	103980-44-5
	1687	Bexarotene	153559-49-0
	1688	Clinofibrate	30299-08-2
	1689	Conivaptan hydrochloride	168626-94-6
	1690	Flupirtine maleate	75507-68-5
	1691	Mecarbinate	15574-49-9
	1692	Vigabatrin	60643-86-9
	1693	Harmaline	304-21-2
	1694	Azatadine Maleate	3978-86-7
	1695	Cinoxacin	28657-80-9
	1696	Spiperone	749-02-0
	1697	Nitarsone	98-72-6
	1698	Hydroferulic acid	1135-23-5
	1699	Protocatechuic acid	99-50-3
	1700	Naringin	10236-47-2
	1701	Piceatannol	10083-24-6
	1702	Enoxacin	74011-58-8
	1703	Formononetin	485-72-3
	1704	Isoliquiritigenin	961-29-5
	1705	Decamethonium bromide	541-22-0
	1706	Kartogenin	4727-31-5
	1707	Hygromycin B	31282-04-9
	1708	L-Cysteine methyl ester hydrochloride(Acdrile)	18598-63-5
	1709	Moxidectin	113507-06-5
	1710	Sildenafil	139755-83-2
	1711	Beclamide	501-68-8
	1712	Danofloxacin mesylate	119478-55-6
	1713	Roniacol	100-55-0
	1714	Deracil	141-90-2
	1715	Naringin dihydrochalcone	18916-17-1
	1716	Ramelteon	196597-26-9
	1717	Hydroxy Camptothecine	64439-81-2
	1718	Darifenacin HBr	133099-07-7
	1719	Olsalazine disodium	6054-98-4
	1720	Resveratrol	501-36-0
	1721	Naproxen sodium	26159-34-2
	1722	Dimesna	16208-51-8
	1723	p-Coumaric acid	501-98-4
	1724	Nitisinone	104206-65-7
	1725	Carvedilol EP IMpurity E	64464-07-9
	1726	Ergonovine maleate	129-51-1
	1727	Eucalyptol	470-82-6
	1728	Geniposidic Acid	27741-01-1
	1729	Genipin	6902-77-8
	1730	Cephalomannine	71610-00-9
	1731	Oleanolic Acid	508-02-1
	1732	WY-14643 (Pirinixic Acid)	50892-23-4
	1733	Brexpiprazole	913611-97-9
	1734	Radotinib	926037-48-1
	1735	LY2835219	1231929-97-7
	1736	Tiagabine	115103-54-3
	1737	Bimatoprost	155206-00-1
	1738	(+)-Matrine	519-02-8
	1739	Omeprazole sulfide	73590-85-9
	1740	Sodium dehydrocholate	145-41-5
	1741	Dalbavancin Impurity	102961-72-8
	1742	Ginsenoside Rc	11021-14-0
	1743	Homotaurine	3687-18-1
	1744	Salvianolic acid B	115939-25-8
	1745	Scoparone	120-08-1
	1746	Saikosaponin A	20736-09-8
	1747	Catharanthine	2468-21-5
	1748	Lappaconitine	32854-75-4
	1749	Crocin	42553-65-1
	1750	Asiatic acid	464-92-6
	1751	Spiculisporic Acid	469-77-2
	1752	S-Isocorydine(+)	475-67-2
	1753	Imperatorin	482-44-0
	1754	(+)-Bicuculline	485-49-4
	1755	Daphnetin	486-35-1
	1756	Vincamine	1617-90-9
	1757	Baicalein	491-67-8
	1758	Isoferulic acid	537-73-5
	1759	Paeonol	552-41-0
	1760	Fraxetin	574-84-5
	1761	Patchouli alcohol	5986-55-0
	1762	Ligustrazine hydrochloride	76494-51-4
	1763	Arctigenin	7770-78-7
	1764	Cyclovirobuxin D	860-79-7
	1765	Chrysophanic Acid	481-74-3
	1766	Bulleyaconi cine A	107668-79-1
	1767	(-)-Huperzine A (HupA)	102518-79-6
	1768	Sodium Aescinate	20977-05-3
	1769	Deoxycorticosterone acetate	56-47-3
	1770	Lupeol	545-47-1
	1771	Cyclizine dihydrochloride	5897-18-7
	1772	Teriflunomide	108605-62-5
	1773	Daurisoline	70553-76-3
	1774	Piperacetazine	3819-00-9
	1775	Mesoridazine Besylate	32672-69-8
	1776	Vorapaxar sulfate	705260-08-8
	1777	Verteporfin	129497-78-5
	1778	Metoprolol Succinate (ToprolX)	98418-47-4
	1779	Tanshinone I	568-73-0
	1780	Demethyl	11041-94-4
	1781	Sophoricoside	152-95-4
	1782	Analgin	5907-38-0
	1783	Eluxadoline	864821-90-9
	1784	CEFMINOX SODIUM	92636-39-0
	1785	Etilefrine hydrochloride	943-17-9
	1786	Azithromycin A	76801-85-9
	1787	Lumefantrine	82186-77-4
	1788	Potassium guaiacolsulfonate	78247-49-1
	1789	Mildronate	76144-81-5
	1790	Metadoxine	74536-44-0
	1791	Dihydralazine sulphate	7327-87-9
	1792	Metamizole magnesium	63372-86-1
	1793	Bifendatatum	73536-69-3
	1794	Nelfinavir Mesylate	159989-65-8
	1795	Nalmefene hydrochloride	58895-64-0
	1796	Brimonidine Tartrate	70359-46-5
	1797	Manidipine	89226-50-6
	1798	Ozagrel hydrochloride	78712-43-3
	1799	Tamibarotene	94497-51-5
	1800	Zoledronic Acid	118072-93-8
	1801	Dolutegravir sodium(GSK1349572)	1051375-19-9
	1802	Sibutramine	106650-56-0
	1803	Betaine	107-43-7
	1804	Mizolastine	108612-45-9
	1805	Digitonin	11024-24-1
	1806	Gamma-Oryzanol	11042-64-1
	1807	Cidofovir	113852-37-2
	1808	Ruxolitinib	941678-49-5
	1809	Dichlorphenamide	120-97-8
	1810	Paritaprevir	1221573-85-8
	1811	Cefepime Dihydrochloride Monohydrate	123171-59-5
	1812	Vilazodone hydrochloride	163521-08-2
	1813	Bestatin hydrochloride	65391-42-6
	1814	Sodium Demethylcantharidate	13114-29-9
	1815	Lifitegrast	1025967-78-5
	1816	Naloxegol oxalate	1354744-91-4
	1817	Hexylresorcinol	136-77-6
	1818	Lubiprostone	136790-76-6
	1819	Mozavaptan	137975-06-5
	1820	Kitasamycin	1392-21-8
	1821	Aloin	1415-73-2
	1822	AZD-9291 mesylate?	1421373-66-1
	1823	Dantrolene sodium salt	14663-23-1
	1824	Istradefylline	155270-99-8
	1825	Fingolimod hydrochloride	162359-56-0
	1826	AN-2690	174671-46-6
	1827	Anisodamine	17659-49-3
	1828	Cancidas	179463-17-3
	1829	Cabazitaxel	183133-96-2
	1830	Oritavancin diphosphate	192564-14-0
	1831	Atazanavir	198904-31-3
	1832	Etoricoxib	202409-33-4
	1833	Liraglutide	204656-20-2
	1834	Micafungin sodium	208538-73-2
	1835	Dabigatran	211914-51-1
	1836	Hydroxyzine dihydrochloride	2192-20-3
	1837	Eupatilin	22368-21-4
	1838	Zucapsaicin	25775-90-0
	1839	Favipiravir (T-705)	259793-96-9
	1840	Homoharringtonine	26833-87-4
	1841	Niraparib	1038915-60-4
	1842	Nicergoline	27848-84-6
	1843	Colistimethate Sodium	30387-39-4
	1844	Midodrine hydrochloride	3092-17-9
	1845	Regadenoson	313348-27-5
	1846	Etoposide	33419-42-0
	1847	Telotristat Etiprate	11137608-69-5
	1848	Auranofin	34031-32-8
	1849	Ranitidin	66357-35-5
	1850	Isoprinosine	36703-88-5
	1851	Salifungin	3679-64-9
	1852	PeraMpanel	380917-97-5
	1853	Nandrolone	434-22-0
	1854	Tabersonine	4429-63-4
	1855	Astaxanthin	472-61-7
	1856	Isotretinoin	4759-48-2
	1857	Forsythin	487-41-2
	1858	Cefsulodine sodium	52152-93-9
	1859	Rilmenidine Phosphate	85409-38-7
	1860	Cortisone	53-06-5
	1861	Batyl alcohol	544-62-7
	1862	Thonzonium Bromide	553-08-2
	1863	Nicotinic acid hydrazide	553-53-7
	1864	Clindamycin	18323-44-9
	1865	Rivastigmine	123441-03-2
	1866	Palbociclib	571190-30-2
	1867	Carbasalate Calcium	5749-67-7
	1868	Gastrodenol	57644-54-9
	1869	Idarubicin hydrochloride	57852-57-0
	1870	Choline Fenofibrate	856676-23-8
	1871	Tasimelteon	609799-22-6
	1872	Icotinib	610798-31-7
	1873	Lidocaine Hydrochloride hydrate	6108-05-0
	1874	Sulfacetamide sodium monohydrate	6209-17-2
	1875	Urapidil hydrochloride	64887-14-5
	1876	Ipratropium bromide monohydrate	66985-17-9
	1877	Terconazole	67915-31-5
	1878	Trifluorothymidine	70-00-8
	1879	TETRABENAZINE	718635-93-9
	1880	β-Carotene	7235-40-7
	1881	Pirarubicin	72496-41-4
	1882	Methandrostenolone	72-63-9
	1883	TAS-102	733030-01-8
	1884	Diatrizoate sodium	737-31-5
	1885	Imipenem	74431-23-5
	1886	Prostaglandin E1	745-65-3
	1887	Acamprosate calcium	77337-73-6
	1888	Azelastine hydrochloride	79307-93-0
	1889	Nicaraven	79455-30-4
	1890	Fleroxacin	79660-72-3
	1891	Sulfachloropyridazine	80-32-0
	1892	Vesnarinone	81840-15-5
	1893	Ropivacaine	84057-95-4
	1894	Canagliflozin	842133-18-0
	1895	Olodaterol	868049-49-4
	1896	Carfilzomib (PR-171)	868540-17-4
	1897	Hyaluronic acid	9004-61-9
	1898	Formoterol	73573-87-2
	1899	Bleomycin Sulfate	9041-93-4
	1900	Rolapitant hydrochloride	914462-92-3
	1901	Flurbiprofen Axetil	91503-79-6
	1902	Enalapril Maleate	76095-16-4
	1903	Isavuconazonium sulfate	946075-13-4
	1904	Emedastine	87233-61-2
	1905	Norethindrone	68-22-4
	1906	Granisetron (Hydrochloride)	107007-99-8
	1907	Epinastine	80012-43-7
	1908	Rupatadine (Fumarate)	182349-12-8
	1909	Afloqualone	56287-74-2
	1910	Nordihydroguaiaretic acid	500-38-9
	1911	Cefamandole (nafate)	42540-40-9
	1912	Olmesartan	144689-24-7
	1913	Bromocriptine (mesylate)	22260-51-1
	1914	Fenoterol (hydrobromide)	1944-12-3
	1915	Eicosapentaenoic acid (ethyl ester)	86227-47-6
	1916	Cefpirome (sulfate)	98753-19-6
	1917	R-(-)-Deprenyl (hydrochloride)	14611-52-0
	1918	Nilotinib	641571-10-0
	1919	Etretinate	54350-48-0
	1920	Fluconazole	86386-73-4
	1921	Tranylcypromine (hemisulfate)	13492-01-8
	1922	Tetracaine	94-24-6
	1923	Nicardipine (Hydrochloride)	54527-84-3
	1924	Sulfaphenazole	526-08-9
	1925	Dextromethorphan (hydrobromide hydrate)	6700-34-1
	1926	Etomidate	33125-97-2
	1927	Prulifloxacin	123447-62-1
	1928	Chlorphenoxamine	77-38-3
	1929	Cinepazide (Maleate)	26328-04-1
	1930	Stavudine	3056-17-5
	1931	Hydroxyzine (dihydrochloride)	2192-20-3
	1932	Oxaceprol	33996-33-7
	1933	Adelmidrol	1675-66-7
	1934	Carbenicillin (disodium)	4800-94-6
	1935	Tetrazolium Red	298-96-4
	1936	Luminol	521-31-3
	1937	Zonisamide	68291-97-4
	1938	Tocofersolan	9002-96-4
	1939	Cetirizine (dihydrochloride)	83881-52-1
	1940	Tenofovir (Disoproxil)	201341-05-1
	1941	Paroxetine (hydrochloride)	78246-49-8
	1942	Pazufloxacin (mesylate)	163680-77-1
	1943	Pravastatin (sodium)	81131-70-6
	1944	Rufloxacin (hydrochloride)	106017-08-7
	1945	Penicillin G (potassium)	113-98-4
	1946	IBMX	28822-58-4
	1947	Doxazosin (mesylate)	77883-43-3
	1948	Amlodipine	88150-42-9
	1949	Loxapine	1977-10-2
	1950	Dexrazoxane (Hydrochloride)	149003-01-0
	1951	Indinavir (sulfate)	157810-81-6
	1952	Fluvastatin (sodium)	93957-55-2
	1953	Meropenem (trihydrate)	119478-56-7
	1954	Sapropterin (dihydrochloride)	69056-38-8
	1955	Levobunolol (hydrochloride)	27912-14-7
	1956	Estramustine (phosphate sodium)	52205-73-9
	1957	Desoximetasone	382-67-2
	1958	Hemin	16009-13-5
	1959	Riboflavin	83-88-5
	1960	Mafenide (Acetate)	13009-99-9
	1961	Edrophonium (chloride)	116-38-1
	1962	Phenelzine (sulfate)	156-51-4
	1963	Metoclopramide (hydrochloride hydrate)	54143-57-6
	1964	Ademetionine	29908-03-0
	1965	Furagin	1672-88-4
	1966	Tizanidine (hydrochloride)	64461-82-1
	1967	Imidafenacin	170105-16-5
	1968	Pantoprazole (sodium)	138786-67-1
	1969	Cephalexin	15686-71-2
	1970	Argireline	616204-22-9
	1971	Metoprolol (Succinate)	98418-47-4
	1972	Amiloride (hydrochloride)	2016-88-8
	1973	Lipoic acid	1200-22-2
	1974	Lisinopril (dihydrate)	83915-83-7
	1975	Ethacridine (lactate)	1837-57-6
	1976	Ceftriaxone (sodium salt)	74578-69-1
	1977	Valacyclovir (hydrochloride)	124832-27-5
	1978	Flupirtine (Maleate)	75507-68-5
	1979	Noscapine	128-62-1
	1980	Bambuterol (hydrochloride)	81732-46-9
	1981	Atorvastatin (hemicalcium salt)	134523-03-8
	1982	Adapalene	106685-40-9
	1983	DAB	7411-49-6
	1984	(R)-Flurbiprofen	51543-40-9
	1985	Sitagliptin	486460-32-6
	1986	Methoxyphenamine (Hydrochloride)	5588-10-3
	1987	Moxifloxacin (Hydrochloride)	186826-86-8
	1988	Trichlormethine (hydrochloride)	817-09-4
	1989	Pranlukast	103177-37-3
	1990	Balsalazide	80573-04-2
	1991	L-Arginine (hydrochloride)	1119-34-2
	1992	Nitroprusside (disodium dihydrate)	13755-38-9
	1993	Amisulpride	71675-85-9
	1994	Pyrrolidinedithiocarbamate (ammonium)	5108-96-3
	1995	Valproic acid (sodium salt)	1069-66-5
	1996	Tartaric acid (disodium dihydrate)	6106-24-7
	1997	3,3'-Diindolylmethane	1968-05-4
	1998	Amezinium (methylsulfate)	30578-37-1
	1999	Vardenafil (hydrochloride)	224785-91-5
[truncated: 1,988 more rows]

## Sheet: sheet 2
			Number	Screened molecules	CAS	Diameter (mm)a	Target	Reference	Biological process in S. aureus
			171	Cefdinir	91832-40-5	30	PBPs	[1]	PG biosynthesis
			232	Sodium ceftiofur	104010-37-9	32	PBPs	[1]
			731	Cefotaxime sodium	64485-93-4	28	PBPs; PBP2-selective	[1-3]
			747	Cefixime	79350-37-1	17	PBPs	[1]
			796	Oxacillin sodium	1173-88-2	15	PBPs	[2]
			838	Cloxacillin sodium monohydrate	7081-44-9	28	PBPs; PBP2-selective	[3]
			978	Cefmenoxime hydrochloride	75738-58-8	28	PBPs	[1]
			1007	Cefuroxime sodium	56238-63-2	18	PBPs; PBP2-selective	[3]
			1119	Cefditoren pivoxil	117467-28-4	25	PBPs	[1]
			1811	Cefepime Dihydrochloride Monohydrate	123171-59-5	26	PBPs; PBP2-selective	[1]
			1916	Cefpirome (sulfate)	98753-19-6	25	PBPs	[1]
			1953	Meropenem (trihydrate)	119478-56-7	24	PBPs	[3]
			1976	Ceftriaxone (sodium salt)	74578-69-1	27	PBPs; PBP2-selective	[1]
			2006	Ceftizoxime (sodium)	68401-82-1	26	PBPs; PBP2-selective	[3]
			2080	Cefpodoxime Proxetil	87239-81-4	24	PBPs	[1]
			3794	Tunicamycin	11089-65-9	15	TarO/MraY	[4]	WTA/PG biosynthesis
			902	Tolnaftate	2398-96-1	15	Squalene epoxidase	[5]	-
			1224	Rimonabant	168273-06-1	14	Cannabinoid receptor	[6]	-
			1826	AN-2690	174671-46-6	22	Leucyl-tRNA synthetase	[7]	-
			aDiameter of the ring with the reduction of the bluest intensity around the filter paper disk but without visible zone of growth inhibition. Note: PBP, penicillin-binding protein; WTA, wall teichoic acid; PG, peptidoglycan [1] Ferrer-González E, Kaul M, Parhi AK, LaVoie EJ, & Pilch DS (2017) β-Lactam Antibiotics with a High Affinity for PBP2 Act Synergistically with the FtsZ-Targeting Agent TXA70…
