# Supplementary material for: Modulation of MRSA virulence gene expression by the wall teichoic acid enzyme TarO
Source: Nat Commun. 2023 Mar 22;14:1594. doi: 10.1038/s41467-023-37310-5 (PMC10032271; doi:10.1038/s41467-023-37310-5)
Supplement: Supplementary file 5 — Supplementary Data 2 [file 41467_2023_37310_MOESM5_ESM.xlsx]

## Sheet: Sheet1
	1.5 h (ΔtarO vs WT LAC)						3 h (ΔtarO vs WT LAC)
Gene id	MeanTPM (ΔtarO)	MeanTPM (WT LAC)	log2FoldChange	pValue	qValue	result	Gene id	MeanTPM (ΔtarO)	MeanTPM (WT LAC)	log2FoldChange	pValue	qValue	result	GeneName	GeneDescription	GO	KEGG	COG
HUW68_RS00005	603.697	465.61	0.374702	0.0138965	0.0435799	-	HUW68_RS00005	173.52	502.157	-1.53304	3.22e-17	1.86e-16	down	dnaA	chromosomal replication initiator protein DnaA	GO:0003688,GO:0005524,GO:0005737,GO:0006270,GO:0006275	K02313-ko02020 Two-component system;ko04112 Cell cycle - Caulobacter	COG0593-ATPase involved in DNA replication initiation[L]
HUW68_RS00010	598.003	520.097	0.201374	0.993821	0.997259	-	HUW68_RS00010	524.093	617.633	-0.236927	0.000609824	0.00126864	-	dnaN	DNA polymerase III subunit beta	GO:0003677,GO:0003887,GO:0005737,GO:0006260,GO:0008408,GO:0009360	K02338-ko00230 Purine metabolism;ko00240 Pyrimidine metabolism;ko03030 DNA replication;ko03430 Mismatch repair;ko03440 Homologous recombination	COG0592-DNA polymerase sliding clamp subunit (PCNA homolog)[L]
HUW68_RS00015	122.443	97.9667	0.321751	0.541823	0.703525	-	HUW68_RS00015	38.5867	87.9867	-1.18918	0.01634	0.0275953	down	yaaA	S4 domain-containing protein YaaA	GO:0003723	-	COG2501-Uncharacterized conserved protein[S]
HUW68_RS00020	420.947	389.637	0.111508	0.242615	0.413484	-	HUW68_RS00020	106.65	296.033	-1.47288	1.49e-11	5.93e-11	down	recF	DNA replication/repair protein RecF	GO:0003697,GO:0005524,GO:0005737,GO:0006260,GO:0006281,GO:0009432	K03629-ko03440 Homologous recombination	COG1195-Recombinational DNA repair ATPase (RecF pathway)[L]
HUW68_RS00025	235.903	225.577	0.064578	0.146958	0.283142	-	HUW68_RS00025	168.05	127.1	0.402927	3.95e-23	3.05e-22	-	gyrB	DNA topoisomerase (ATP-hydrolyzing) subunit B	GO:0000287,GO:0003677,GO:0003918,GO:0005524,GO:0005694,GO:0005737,GO:0006261,GO:0006265	-	COG0187-Type IIA topoisomerase (DNA gyrase/topo II, topoisomerase IV), B subunit[L]
HUW68_RS00030	577.613	640.417	-0.148907	3.32e-07	3.09e-06	-	HUW68_RS00030	434.487	336.237	0.369835	6.24e-32	7.64e-31	-	gyrA	DNA gyrase subunit A	GO:0003677,GO:0003918,GO:0005524,GO:0005694,GO:0005737,GO:0006261,GO:0006265,GO:0046677	-	COG0188-Type IIA topoisomerase (DNA gyrase/topo II, topoisomerase IV), A subunit[L]
HUW68_RS00035	75.2067	72.0533	0.0617954	0.194089	0.349839	-	HUW68_RS00035	29.6	31.9533	-0.110369	0.00045494	0.000961136	-	HUW68_RS00035	NAD(P)H-hydrate dehydratase	GO:0005524,GO:0046496,GO:0052855	-	COG0063-Predicted sugar kinase[G]
HUW68_RS00040	14.65	14.9333	-0.0276356	0.0499625	0.123986	-	HUW68_RS00040	22.5033	38.9567	-0.791732	0.398458	0.470433	-	hutH	histidine ammonia-lyase	GO:0004397,GO:0005737,GO:0019556,GO:0019557	K01745-ko00340 Histidine metabolism	COG2986-Histidine ammonia-lyase[E]
HUW68_RS00045	187.05	179.713	0.0577265	0.0775334	0.173263	-	HUW68_RS00045	180.337	123.083	0.551057	1.04e-21	7.47e-21	-	serS	serine--tRNA ligase	GO:0004828,GO:0005524,GO:0005737,GO:0006434,GO:0016260,GO:0097056	K01875-ko00970 Aminoacyl-tRNA biosynthesis	COG0172-Seryl-tRNA synthetase[J]
HUW68_RS00050	50.6933	44.9133	0.174652	0.802105	0.886473	-	HUW68_RS00050	24.4867	56.55	-1.20753	0.00152483	0.00299568	down	HUW68_RS00050	AzlC family ABC transporter permease	GO:0005886,GO:0006810,GO:0016021	-	COG1296-Predicted branched-chain amino acid permease (azaleucine resistance)[E]
HUW68_RS00055	57.6867	57.37	0.00794138	0.173615	0.321083	-	HUW68_RS00055	42.2633	268.49	-2.66739	3.13e-50	7.73e-49	down	HUW68_RS00055	AzlD domain-containing protein	GO:0016021	-	COG4392-Predicted membrane protein[S]
HUW68_RS00060	47.56	47.1833	0.0114714	0.060315	0.142415	-	HUW68_RS00060	45.7333	77.4267	-0.759584	0.469354	0.540752	-	HUW68_RS00060	alpha/beta fold hydrolase	GO:0004414,GO:0005737,GO:0009086	K00641-ko00270 Cysteine and methionine metabolism	COG2021-Homoserine acetyltransferase[E]
HUW68_RS00065	237.167	209.867	0.176428	0.757942	0.856351	-	HUW68_RS00065	107.26	189.773	-0.823165	0.173167	0.230578	-	HUW68_RS00065	YybS family protein	GO:0016021	-	COG4241-Predicted membrane protein[S]
HUW68_RS00070	300.89	287.597	0.0651892	0.0900189	0.193656	-	HUW68_RS00070	144.243	187.073	-0.375099	0.00250465	0.00476234	-	gdpP	cyclic-di-AMP phosphodiesterase GdpP	GO:0003676,GO:0005886,GO:0016021,GO:0016787,GO:0030435,GO:0046872	-	COG3887-Predicted signaling protein consisting of a modified GGDEF domain and a DHH domain[T]
HUW68_RS00075	269.61	234.073	0.203913	0.97627	0.987923	-	HUW68_RS00075	77.1733	103.3	-0.420666	0.108788	0.153739	-	rplI	50S ribosomal protein L9	GO:0003735,GO:0005840,GO:0006412,GO:0019843	K02939-ko03010 Ribosome	COG0359-Ribosomal protein L9[J]
HUW68_RS00080	656.537	657.413	-0.00192513	0.0123439	0.0395607	-	HUW68_RS00080	610.263	429.543	0.506628	6.18e-37	9.18e-36	-	dnaB	replicative DNA helicase	GO:0003677,GO:0003678,GO:0005524,GO:0005829,GO:0006268,GO:0006269,GO:1990077	K02314-ko03030 DNA replication;ko04112 Cell cycle - Caulobacter	COG0305-Replicative DNA helicase[L]
HUW68_RS00085	162.61	200.93	-0.305277	1.86e-11	3.12e-10	-	HUW68_RS00085	47.6633	20.3067	1.23093	2.15e-33	2.84e-32	up	HUW68_RS00085	adenylosuccinate synthase	GO:0000287,GO:0004019,GO:0005525,GO:0005737,GO:0044208	K01939-ko00230 Purine metabolism;ko00250 Alanine, aspartate and glutamate metabolism	COG0104-Adenylosuccinate synthase[F]
HUW68_RS00090	1.93	1.13	0.772278	0.702767	1	-	HUW68_RS00090	0.0001	0.623333	-12.6058	0.677786	1	-	HUW68_RS00090	tRNA-Glu	-	-	-
HUW68_RS00095	6.16	8.16667	-0.406817	0.317501	0.496662	-	HUW68_RS00095	0.0001	0.0001	0	1	1	-	HUW68_RS00095	tRNA-Asp	-	-	-
HUW68_RS00100	195.107	157.493	0.308972	0.478819	0.652664	-	HUW68_RS00100	45.4533	58.04	-0.352661	0.0214772	0.035521	-	HUW68_RS00100	response regulator transcription factor	GO:0000160,GO:0003677,GO:0005622,GO:0005737,GO:0006351,GO:0006355	K07668-ko02020 Two-component system	COG0745-Response regulators consisting of a CheY-like receiver domain and a winged-helix DNA-binding domain[TK]
HUW68_RS00105	307.12	261.723	0.23076	0.770444	0.864898	-	HUW68_RS00105	374.287	343.287	0.12473	1.96e-23	1.53e-22	-	walK	cell wall metabolism sensor histidine kinase WalK	GO:0000155,GO:0005524,GO:0005622,GO:0005886,GO:0016021	K07652-ko02020 Two-component system	COG5002-Signal transduction histidine kinase[T]
HUW68_RS00110	280.52	261.153	0.103207	0.188738	0.342301	-	HUW68_RS00110	649.68	472.58	0.459171	1.8e-25	1.53e-24	-	HUW68_RS00110	hypothetical protein	GO:0016021	-	COG4863-Uncharacterized protein conserved in bacteria[S]
HUW68_RS00115	120.543	110.967	0.119425	0.326437	0.505823	-	HUW68_RS00115	147.737	188.217	-0.349366	0.000804014	0.00164617	-	HUW68_RS00115	two-component system regulatory protein YycI	GO:0005886,GO:0016021	-	COG4853-Uncharacterized protein conserved in bacteria[S]
HUW68_RS00120	32.2767	29.1833	0.145347	0.640263	0.778109	-	HUW68_RS00120	18.1967	14.3333	0.3443	1.24e-08	4e-08	-	HUW68_RS00120	MBL fold metallo-hydrolase	GO:0016787,GO:0046872	-	COG1235-Metal-dependent hydrolases of the beta-lactamase superfamily I[R]
HUW68_RS00125	6.28667	8.30333	-0.401395	9.49e-06	6.87e-05	-	HUW68_RS00125	5.93	6.02333	-0.02253	0.000421951	0.000892828	-	adsA	LPXTG-anchored adenosine synthase AdsA	GO:0000166,GO:0005886,GO:0008253,GO:0009166,GO:0016788,GO:0031225,GO:0046872	-	COG0737-5'-nucleotidase/2',3'-cyclic phosphodiesterase and related esterases[F]
HUW68_RS00130	41.93	37.23	0.171517	0.826443	0.899761	-	HUW68_RS00130	14.3367	11.6967	0.293612	0.000285874	0.000620344	-	rlmH	23S rRNA (pseudouridine(1915)-N(3))-methyltransferase RlmH	GO:0005737,GO:0070038	-	COG1576-Uncharacterized conserved protein[S]
HUW68_RS00135	18.84	15.1333	0.316069	0.540051	0.702199	-	HUW68_RS00135	2.69667	6.47333	-1.26333	0.0310275	0.0497135	down	HUW68_RS00135	DUF3578 domain-containing protein	-	-	-
HUW68_RS00140	29.0733	22.25	0.385891	0.129392	0.257357	-	HUW68_RS00140	9.62333	19.2567	-1.00075	0.163197	0.218802	-	HUW68_RS00140	IS6-like element IS257 family transposase	GO:0003676,GO:0003677,GO:0006310,GO:0015074,GO:0032196	-	COG3316-Transposase and inactivated derivatives[L]
HUW68_RS00145	4	3.77	0.0854355	0.749937	0.852437	-	HUW68_RS00145	0.796667	8.29333	-3.3799	5.32e-05	0.000126173	down	HUW68_RS00145	hydroxymethylglutaryl-CoA synthase family protein	-	-	-
HUW68_RS00150	34.4767	16.49	1.06403	8.98e-07	7.76e-06	up	HUW68_RS00150	6.42667	13.5933	-1.08076	0.196841	0.258806	-	HUW68_RS00150	glycerophosphoryl diester phosphodiesterase	GO:0000287,GO:0005737,GO:0006071,GO:0006629,GO:0008889,GO:0047389,GO:0047395	K01126-ko00564 Glycerophospholipid metabolism	COG0584-Glycerophosphoryl diester phosphodiesterase[C]
HUW68_RS00155	5.76	3.44667	0.740867	0.0944892	0.200742	-	HUW68_RS00155	2.42667	3.83	-0.658368	0.941051	0.951904	-	HUW68_RS00155	MaoC family dehydratase	-	-	COG2030-Acyl dehydratase[I]
HUW68_RS00160	83.4333	102.557	-0.297725	2.55e-11	4.11e-10	-	HUW68_RS00160	42.3033	204.647	-2.27429	3.83e-52	1.01e-50	down	mecA	PBP2a family beta-lactam-resistant peptidoglycan transpeptidase MecA	GO:0005886,GO:0007049,GO:0008360,GO:0008658,GO:0009252,GO:0016021,GO:0046677,GO:0051301,GO:0071555	K02545-ko01501 beta-Lactam resistance	COG0768-Cell division protein FtsI/penicillin-binding protein 2[M]
HUW68_RS00165	76.76	79.08	-0.0429582	0.0307659	0.0839594	-	HUW68_RS00165	24.9133	138.09	-2.47062	1.44e-46	2.98e-45	down	HUW68_RS00165	beta-lactam sensor/signal transducer MecR1	GO:0008658,GO:0016021,GO:0046677	K02547-ko01501 beta-Lactam resistance	COG4219-Antirepressor regulating drug resistance, predicted signal transduction N-terminal membrane component[KT]
HUW68_RS00170	127.993	161.007	-0.331052	0.000314218	0.00162873	-	HUW68_RS00170	73.2633	92.6233	-0.338284	0.0816069	0.118721	-	HUW68_RS00170	DUF3387 domain-containing protein	GO:0003677,GO:0005524,GO:0009035,GO:0009307	-	-
HUW68_RS00175	0.583333	0.31	0.912052	0.161295	0.303939	-	HUW68_RS00175	0.336667	0.82	-1.2843	0.365627	0.4366	-	HUW68_RS00175	IS1182 family transposase	-	-	-
HUW68_RS00180	2.2	2.82333	-0.359896	0.15348	0.292916	-	HUW68_RS00180	7.95333	6.04667	0.39542	0.000542386	0.0011388	-	HUW68_RS00180	DUF1643 domain-containing protein	-	-	COG4333-Uncharacterized protein conserved in bacteria[S]
HUW68_RS00185	0.516667	0.106667	2.27612	0.188144	1	-	HUW68_RS00185	0.716667	2.72333	-1.926	0.202388	0.264819	-	HUW68_RS00185	DUF960 domain-containing protein	-	-	-
HUW68_RS00190	4.33667	3.70333	0.227762	0.954136	0.974537	-	HUW68_RS00190	5.42333	6.57333	-0.277445	0.302564	0.372925	-	HUW68_RS00190	hypothetical protein	-	-	-
HUW68_RS00195	28.0633	19.2533	0.543578	0.00162548	0.00693467	-	HUW68_RS00195	14.8233	20.44	-0.463525	0.173973	0.231425	-	HUW68_RS00195	recombinase family protein	GO:0000150,GO:0003677,GO:0015074	-	COG1961-Site-specific recombinases, DNA invertase Pin homologs[L]
HUW68_RS00200	44.1833	36.0367	0.294037	0.322374	0.501301	-	HUW68_RS00200	46.9033	47.4467	-0.0166163	8.63e-09	2.82e-08	-	HUW68_RS00200	recombinase family protein	GO:0000150,GO:0003677,GO:0015074,GO:0046718	-	COG1961-Site-specific recombinases, DNA invertase Pin homologs[L]
HUW68_RS00205	14.05	11.2133	0.325355	0.330056	0.509928	-	HUW68_RS00205	19.4467	30.71	-0.659186	0.947423	0.957993	-	HUW68_RS00205	DUF927 domain-containing protein	-	-	COG5519-Superfamily II helicase and inactivated derivatives[L]
HUW68_RS00210	9.2	6.59	0.481355	0.322571	0.501311	-	HUW68_RS00210	2.56	6.72667	-1.39375	0.27226	0.340994	-	HUW68_RS00210	hypothetical protein	-	-	-
HUW68_RS00215	2.23	1.49333	0.578507	0.372657	0.554666	-	HUW68_RS00215	1.59667	2.89333	-0.857669	0.765736	0.807304	-	HUW68_RS00215	hypothetical protein	-	-	-
HUW68_RS00220	4.72	3.17	0.574304	0.0503984	0.124597	-	HUW68_RS00220	1.25333	3.69667	-1.56045	0.00768126	0.0136327	-	HUW68_RS00220	putative DNA binding domain-containing protein	GO:0005524	-	COG2865-Predicted transcriptional regulator containing an HTH domain and an uncharacterized domain shared with the mammalian protein Schlafen[K]
HUW68_RS00225	22.7933	20.3533	0.163347	0.817886	0.894099	-	HUW68_RS00225	29.2733	34.8567	-0.251848	0.000773244	0.00158556	-	cstB	persulfide dioxygenase-sulfurtransferase CstB	-	-	-
HUW68_RS00230	0.0001	0.236667	-11.2086	0.58619	1	-	HUW68_RS00230	0.363333	0.0001	11.8271	0.417821	1	-	HUW68_RS00230	hypothetical protein	-	-	-
HUW68_RS00235	0.126667	0.0433333	1.54749	0.639076	1	-	HUW68_RS00235	0.0001	0.0866667	-9.75933	0.768788	1	-	HUW68_RS00235	HNH endonuclease	GO:0003676,GO:0004519	-	COG3183-Predicted restriction endonuclease[V]
HUW68_RS00240	45.6467	25.1667	0.858995	4.32e-05	0.000268852	-	HUW68_RS00240	6.48333	19.15	-1.56254	0.00150994	0.00296856	down	HUW68_RS00240	hypothetical protein	-	-	-
HUW68_RS00245	1.65667	2.02333	-0.288451	0.500309	0.669493	-	HUW68_RS00245	5.1	5.01667	0.0237682	0.213335	0.276481	-	HUW68_RS00245	hypothetical protein	-	-	-
HUW68_RS00250	0.48	0.383333	0.324435	0.969664	1	-	HUW68_RS00250	1.57	0.273333	2.52203	0.108933	0.153865	-	HUW68_RS00250	hypothetical protein	-	-	-
HUW68_RS00255	0.18	0.393333	-1.12776	0.0927096	0.197921	-	HUW68_RS00255	0.0866667	0.243333	-1.48938	0.570424	0.634839	-	HUW68_RS00255	HNH endonuclease	-	-	COG3440-Predicted restriction endonuclease[V]
HUW68_RS00260	0.48	1.02667	-1.09686	0.274153	1	-	HUW68_RS00260	0.0001	0.08	-9.64386	0.950261	1	-	HUW68_RS00260	hypothetical protein	-	-	-
HUW68_RS00265	0.92	1.75333	-0.930395	0.119	0.241145	-	HUW68_RS00265	0.106667	1.79	-4.06878	0.0219423	0.0362461	-	HUW68_RS00265	hypothetical protein	-	-	-
HUW68_RS00270	2.63	3.84333	-0.547295	0.102394	0.215102	-	HUW68_RS00270	1.87	1.52	0.298967	0.200416	0.262998	-	HUW68_RS00270	hypothetical protein	GO:0005886,GO:0016021	-	-
HUW68_RS00275	6.22333	5.38667	0.208295	0.943847	0.970269	-	HUW68_RS00275	3.37667	6.20667	-0.878219	0.605904	0.665907	-	HUW68_RS00275	IS3 family transposase	-	-	-
HUW68_RS00280	9.66	6.96667	0.471555	0.379915	0.560908	-	HUW68_RS00280	3.06667	23.6533	-2.9473	2.52e-14	1.18e-13	down	HUW68_RS00280	GNAT family N-acetyltransferase	GO:0000287,GO:0004145,GO:0005737,GO:0006474,GO:0006598,GO:0008080	K00657-ko00330 Arginine and proline metabolism	COG1670-Acetyltransferases, including N-acetylases of ribosomal proteins[J]
HUW68_RS00285	7.63667	6.80667	0.165995	0.866226	0.919692	-	HUW68_RS00285	2.56667	8.14	-1.66513	0.000304263	0.00065867	down	HUW68_RS00285	alcohol dehydrogenase catalytic domain-containing protein	GO:0004022,GO:0004024,GO:0004745,GO:0005829,GO:0006066,GO:0006069,GO:0008270,GO:0017144	K00121-ko01200 Carbon metabolism;ko01220 Degradation of aromatic compounds;ko00010 Glycolysis / Gluconeogenesis;ko00680 Methane metabolism;ko00071 Fatty acid degradation;ko00350 Tyrosine metabolism;ko00830 Retinol metabolism;ko00625 Chloroalkane and chloroalkene degradation;ko00626 Naphthalene degradation;ko00980 Metabolism of xenobiotics by cytochrome P450;ko00982 Drug metabolism - cytochrome P4…	COG1062-Zn-dependent alcohol dehydrogenases, class III[C]
HUW68_RS00290	0.5	0.226667	1.14136	0.540866	1	-	HUW68_RS00290	0.0001	1.34333	-13.7135	0.0347924	0.0551286	-	HUW68_RS00290	hypothetical protein	-	-	-
HUW68_RS00295	6.95333	6.43	0.112886	0.729024	0.839351	-	HUW68_RS00295	13.68	12.8733	0.0876826	0.0015373	0.00301581	-	HUW68_RS00295	DUF1643 domain-containing protein	-	-	COG4333-Uncharacterized protein conserved in bacteria[S]
HUW68_RS00300	1.86667	1.77667	0.0712913	0.844164	0.907347	-	HUW68_RS00300	3.59667	13.5233	-1.91072	0.0454047	0.0703449	-	HUW68_RS00300	hypothetical protein	-	-	-
HUW68_RS00305	1.35333	1.37333	-0.0211646	0.703924	0.825232	-	HUW68_RS00305	1.76	4.54	-1.36712	0.320922	0.39235	-	HUW68_RS00305	hypothetical protein	-	-	-
HUW68_RS00310	0.836667	1.32333	-0.661452	0.365224	0.547142	-	HUW68_RS00310	0.413333	2.92333	-2.82224	0.0927941	0.133144	-	HUW68_RS00310	D-alanyl-D-alanine carboxypeptidase family protein	-	-	-
HUW68_RS00315	21.2533	19.34	0.136101	0.687696	0.813013	-	HUW68_RS00315	7.85	6.25667	0.327298	0.000187504	0.000416862	-	HUW68_RS00315	IS3 family transposase	-	-	-
HUW68_RS00320	48.6667	45.9733	0.0821367	0.304693	0.482079	-	HUW68_RS00320	104.28	47.9867	1.11976	8.34e-26	7.17e-25	up	arcC	carbamate kinase	GO:0005524,GO:0005737,GO:0006525,GO:0008804,GO:0035975	-	COG0549-Carbamate kinase[E]
HUW68_RS00325	10.83	9.47333	0.193089	0.952344	0.974537	-	HUW68_RS00325	1.93333	8.73667	-2.17599	4.21e-05	0.000101168	down	argF	ornithine carbamoyltransferase	GO:0004585,GO:0005737,GO:0006526,GO:0016597,GO:0019547	K00611-ko01230 Biosynthesis of amino acids;ko00220 Arginine biosynthesis	COG0078-Ornithine carbamoyltransferase[E]
HUW68_RS00330	0.27	0.406667	-0.590887	0.395484	0.574216	-	HUW68_RS00330	1.14	0.326667	1.80314	0.00196118	0.00378994	-	HUW68_RS00330	Crp/Fnr family transcriptional regulator	GO:0003677,GO:0005737,GO:0006351,GO:0006355,GO:0030552	-	-
HUW68_RS00335	13.31	10.9233	0.285097	0.523251	0.688098	-	HUW68_RS00335	19.3533	20.0133	-0.0483794	1.86e-05	4.68e-05	-	arcD	arginine-ornithine antiporter	GO:0005887,GO:0006527,GO:0043858	-	COG0531-Amino acid transporters[E]
HUW68_RS00340	66.8767	64.7067	0.0475886	0.14109	0.274045	-	HUW68_RS00340	17.36	53.1767	-1.61503	8.24e-09	2.69e-08	down	arcA	arginine deiminase	GO:0005737,GO:0016990,GO:0019547	K01478-ko00220 Arginine biosynthesis	COG2235-Arginine deiminase[E]
HUW68_RS00345	0.316667	0.52	-0.715547	0.348953	1	-	HUW68_RS00345	8.22	0.6	3.7761	2.94e-11	1.14e-10	up	HUW68_RS00345	ArgR family transcriptional regulator (123aa)	GO:0003677,GO:0003700,GO:0005737,GO:0006351,GO:0006526,GO:0034618,GO:0051259	-	COG1438-Arginine repressor[K]
HUW68_RS00350	3.14	1.5	1.0658	0.133386	0.262576	-	HUW68_RS00350	16	35.8167	-1.16256	0.0961645	0.137255	-	HUW68_RS00350	universal stress protein	GO:0006950	-	-
HUW68_RS00355	16.8033	14.29	0.233742	0.826835	0.899761	-	HUW68_RS00355	8.2	32.4033	-1.98245	1.65e-08	5.27e-08	down	HUW68_RS00355	IS6 family transposase	-	-	-
HUW68_RS00360	5.52667	4.09333	0.433133	0.349922	0.529493	-	HUW68_RS00360	2.91333	8.76333	-1.58881	0.00198579	0.00383206	down	HUW68_RS00360	alpha/beta hydrolase	GO:0016787	K01054-ko00561 Glycerolipid metabolism;ko04923 Regulation of lipolysis in adipocyte;ko04723 Retrograde endocannabinoid signaling	COG2267-Lysophospholipase[I]
HUW68_RS00365	31.8233	25.7833	0.303646	0.347514	0.528206	-	HUW68_RS00365	11.04	40.8233	-1.88665	1.51e-15	7.66e-15	down	HUW68_RS00365	IS110 family transposase	GO:0003677,GO:0004803,GO:0006313	-	COG3547-Transposase and inactivated derivatives[L]
HUW68_RS00370	18.9567	21.66	-0.192328	0.00476183	0.0173807	-	HUW68_RS00370	5.37333	5.29	0.0225496	0.0513348	0.0786363	-	HUW68_RS00370	class I SAM-dependent methyltransferase	GO:0002098,GO:0008168,GO:0016300,GO:0016765	-	-
HUW68_RS00375	32.4433	43.3367	-0.417666	5.16e-11	8.02e-10	-	HUW68_RS00375	8.26667	11.0067	-0.413	0.276171	0.344929	-	HUW68_RS00375	nickel ABC transporter substrate-binding protein	GO:0015675,GO:0016151,GO:0020037,GO:0030288,GO:0042597,GO:0043190,GO:0046914,GO:0050919,GO:0055085	K02035-ko02024 Quorum sensing	COG0747-ABC-type dipeptide transport system, periplasmic component[E]
HUW68_RS00380	77.04	106.007	-0.460475	1.17e-12	2.21e-11	-	HUW68_RS00380	84.9933	47.56	0.837601	7.66e-26	6.61e-25	-	HUW68_RS00380	ABC transporter permease	GO:0005886,GO:0006810,GO:0015031,GO:0015833,GO:0016021	-	COG0601-ABC-type dipeptide/oligopeptide/nickel transport systems, permease components[EP]
HUW68_RS00385	55.2733	72.1333	-0.384082	7.58e-09	9.18e-08	-	HUW68_RS00385	55	34.3067	0.680943	9.72e-18	5.68e-17	-	HUW68_RS00385	ABC transporter permease	GO:0005886,GO:0006810,GO:0015031,GO:0015833,GO:0016021	-	COG1173-ABC-type dipeptide/oligopeptide/nickel transport systems, permease components[EP]
HUW68_RS00390	17.55	22.2	-0.339089	0.000155861	0.000865968	-	HUW68_RS00390	10.4967	16.4967	-0.652243	0.874062	0.898516	-	HUW68_RS00390	ABC transporter ATP-binding protein	GO:0005524,GO:0005886,GO:0015031,GO:0015833,GO:0016887	-	COG0444-ABC-type dipeptide/oligopeptide/nickel transport system, ATPase component[EP]
HUW68_RS00395	33.4867	41.3533	-0.304417	0.00060935	0.00288016	-	HUW68_RS00395	26.1567	37.8167	-0.531844	0.35465	0.425361	-	HUW68_RS00395	ATP-binding cassette domain-containing protein	GO:0005524,GO:0006974,GO:0015413,GO:0016151,GO:0016887,GO:0043190	-	COG1124-ABC-type dipeptide/oligopeptide/nickel transport system, ATPase component[EP]
HUW68_RS00400	53.35	62.47	-0.227675	4.88e-08	5.22e-07	-	HUW68_RS00400	44.94	162.26	-1.85224	2.71e-25	2.28e-24	down	HUW68_RS00400	copper-translocating P-type ATPase	GO:0005524,GO:0005886,GO:0006825,GO:0016021,GO:0019829,GO:0046872	-	COG2217-Cation transport ATPase[P]
HUW68_RS00405	5.37333	5.39667	-0.00625124	0.411073	0.58872	-	HUW68_RS00405	0.723333	4.72333	-2.70707	0.00111923	0.00224922	-	HUW68_RS00405	DUF1541 domain-containing protein	-	-	-
HUW68_RS00410	2.43333	2.7	-0.150025	0.654101	0.786357	-	HUW68_RS00410	6.18333	0.366667	4.07584	2.96e-05	7.3e-05	up	HUW68_RS00410	hypothetical protein (44aa)	GO:0016021	-	-
HUW68_RS00415	0.35	0.536667	-0.616671	0.698444	1	-	HUW68_RS00415	4.18333	0.0001	15.3524	0.000231063	0.000507889	-	HUW68_RS00415	hypothetical protein	-	-	-
HUW68_RS00420	4.78333	3.51	0.446545	0.303593	0.480918	-	HUW68_RS00420	2.17667	2.91333	-0.42055	0.475652	0.546849	-	HUW68_RS00420	TIGR04141 family sporadically distributed protein	-	-	-
HUW68_RS00425	11.5433	12.0967	-0.0675497	0.277512	0.453545	-	HUW68_RS00425	51.2367	61.6967	-0.268016	0.0162529	0.0274653	-	HUW68_RS00425	tRNA-dihydrouridine synthase	-	-	-
HUW68_RS00430	0.63	0.163333	1.94753	0.454393	1	-	HUW68_RS00430	0.0001	0.163333	-10.6736	0.950261	1	-	HUW68_RS00430	hypothetical protein	-	-	-
HUW68_RS00435	6.41333	6.21333	0.0457069	0.596928	0.745593	-	HUW68_RS00435	6.11667	14.5433	-1.24954	0.0258334	0.0420856	down	HUW68_RS00435	sulfite exporter TauE/SafE family protein	GO:0005886,GO:0016021	-	-
HUW68_RS00440	2.10333	1.85333	0.182555	0.975809	0.987923	-	HUW68_RS00440	2.89667	4.09667	-0.500057	0.741262	0.786517	-	cstR	persulfide-sensing transcriptional repressor CstR	GO:0003677,GO:0006355,GO:0046872	-	COG1937-Uncharacterized protein conserved in bacteria[S]
HUW68_RS00445	2.46	1.59	0.629632	0.183065	0.334559	-	HUW68_RS00445	2.57	5	-0.96016	0.32699	0.398157	-	cstA	persulfide response sulfurtransferase CstA	-	-	COG2210-Uncharacterized conserved protein[S]
HUW68_RS00450	7.04333	5.24	0.426692	0.184705	0.33648	-	HUW68_RS00450	7.09667	6.4	0.14907	0.000393914	0.000836107	-	cstB	persulfide dioxygenase-sulfurtransferase CstB	GO:0004416,GO:0005829,GO:0019243,GO:0046872	-	COG0491-Zn-dependent hydrolases, including glyoxylases[R]
HUW68_RS00455	25.88	21.45	0.27086	0.564911	0.720672	-	HUW68_RS00455	91.3233	130.76	-0.517866	0.139983	0.191649	-	sqr	type II sulfide:quinone oxidoreductase Sqr	-	-	-
HUW68_RS00460	14.9133	15.3	-0.0369289	0.539613	0.702031	-	HUW68_RS00460	4.54667	10.5267	-1.21117	0.485248	0.556469	-	HUW68_RS00460	universal stress protein	-	-	-
HUW68_RS00465	108.47	103.233	0.0713872	0.343904	0.524234	-	HUW68_RS00465	32.8233	48.6067	-0.566432	0.36871	0.439125	-	HUW68_RS00465	tRNA-dihydrouridine synthase	GO:0000049,GO:0017150,GO:0050660	-	COG0042-tRNA-dihydrouridine synthase[J]
HUW68_RS00470	1.59333	1.3	0.293536	0.904114	0.946454	-	HUW68_RS00470	0.893333	0.486667	0.876265	0.395718	0.467807	-	HUW68_RS00470	hypothetical protein	GO:0016021	-	-
HUW68_RS00475	4.17333	2.97667	0.487502	0.48962	0.661554	-	HUW68_RS00475	1.55333	3.08667	-0.990682	0.731363	0.777699	-	HUW68_RS00475	TfoX/Sxy family protein	-	-	-
HUW68_RS00480	4.63333	2.80667	0.723193	0.0169772	0.051224	-	HUW68_RS00480	3.08	7.54	-1.29163	0.0168436	0.028393	down	HUW68_RS00480	MFS transporter	GO:0005886,GO:0015307,GO:0016021,GO:0055085	-	-
HUW68_RS00485	2.35333	1.93333	0.283615	0.839363	0.905135	-	HUW68_RS00485	1.82	7.98333	-2.13305	0.262929	0.331896	-	HUW68_RS00485	flavodoxin family protein	-	-	-
HUW68_RS00490	0.916667	0.523333	0.808667	0.310603	0.489074	-	HUW68_RS00490	0.68	1.95667	-1.52479	0.130665	0.180642	-	HUW68_RS00490	LysR family transcriptional regulator	GO:0003677,GO:0003700,GO:0005737,GO:0006351	-	COG0583-Transcriptional regulator[K]
HUW68_RS00495	0.753333	0.716667	0.0719861	0.840715	0.905671	-	HUW68_RS00495	1.7	0.45	1.91754	0.00324973	0.00610222	-	HUW68_RS00495	DUF4865 family protein	-	-	-
HUW68_RS00500	3.10667	1.72	0.852959	0.0461221	0.117117	-	HUW68_RS00500	1.26	3.59667	-1.51324	0.13266	0.182726	-	HUW68_RS00500	LysR family transcriptional regulator	GO:0003677,GO:0003700,GO:0005737,GO:0006351,GO:0007049,GO:0051301	-	COG0583-Transcriptional regulator[K]
HUW68_RS00505	2.69333	3.27333	-0.281368	0.157171	0.298227	-	HUW68_RS00505	8.46	3.68667	1.19834	1.19e-05	3.06e-05	up	HUW68_RS00505	hypothetical protein	GO:0016021	-	-
HUW68_RS00510	8.53	6.79	0.329134	0.282939	0.46097	-	HUW68_RS00510	6.62667	6.99333	-0.0776969	3.7e-05	9.01e-05	-	HUW68_RS00510	DNA2/NAM7 family helicase	GO:0016787	-	COG1112-Superfamily I DNA and RNA helicases and helicase subunits[L]
HUW68_RS00515	2.26667	2.66	-0.230854	0.320984	0.499731	-	HUW68_RS00515	0.273333	3.09667	-3.50198	0.000564113	0.00118077	-	HUW68_RS00515	hypothetical protein	GO:0016021	-	-
HUW68_RS00520	1.34667	1.95667	-0.539005	0.025847	0.0726481	-	HUW68_RS00520	1	6.84333	-2.7747	1.76e-08	5.6e-08	down	HUW68_RS00520	phosphatidylinositol-specific phospholipase C	GO:0004436,GO:0005576,GO:0006629,GO:0008081,GO:0009405,GO:0016042	K01771-ko00562 Inositol phosphate metabolism	-
HUW68_RS00525	0.7	0.68	0.0418202	0.82833	0.900595	-	HUW68_RS00525	0.0466667	0.5	-3.42146	0.0879084	0.126937	-	HUW68_RS00525	tandem-type lipoprotein	GO:0005886	-	-
HUW68_RS00530	0.02	0.02	0	0.93482	1	-	HUW68_RS00530	0.11	0.08	0.459432	0.676298	0.729704	-	HUW68_RS00530	tandem-type lipoprotein	GO:0005886	-	-
HUW68_RS00535	0.353333	0.196667	0.845277	0.543512	1	-	HUW68_RS00535	0.0166667	0.266667	-4	0.244152	0.311666	-	HUW68_RS00535	tandem-type lipoprotein	GO:0005886	-	-
HUW68_RS00540	0.24	0.256667	-0.0968615	0.745703	1	-	HUW68_RS00540	0.3	0.186667	0.684498	0.382057	0.45284	-	HUW68_RS00540	tandem-type lipoprotein	GO:0005886	-	-
HUW68_RS00545	5.09667	4.66333	0.128192	0.768881	0.863882	-	HUW68_RS00545	0.263333	3	-3.51	0.000125211	0.000284419	-	HUW68_RS00545	tandem-type lipoprotein	GO:0005886	-	-
HUW68_RS00550	53.0733	42.3667	0.325058	0.156858	0.298064	-	HUW68_RS00550	57.7267	124.027	-1.10334	3.46e-05	8.47e-05	down	HUW68_RS00550	helix-turn-helix domain-containing protein	GO:0003700,GO:0005975,GO:0006351,GO:0043565	-	COG3664-Beta-xylosidase[G]
HUW68_RS00555	7.02667	7.22	-0.0391584	0.182482	0.333957	-	HUW68_RS00555	12.4233	15.3433	-0.30456	0.0671652	0.0997936	-	HUW68_RS00555	amidohydrolase	GO:0008152,GO:0016787,GO:0046872	-	COG1473-Metal-dependent amidase/aminoacylase/carboxypeptidase[R]
HUW68_RS00560	12.7067	13.74	-0.112796	0.0161366	0.0490821	-	HUW68_RS00560	28.2467	31.0467	-0.136358	8.32e-06	2.18e-05	-	HUW68_RS00560	MFS transporter	GO:0005886,GO:0016021,GO:0046677,GO:0055085	-	-
HUW68_RS00565	101.253	174.7	-0.78691	7.05e-25	2.94e-23	-	HUW68_RS00565	35.32	41.5633	-0.234826	0.00011819	0.000268919	-	HUW68_RS00565	Na/Pi cotransporter family protein	GO:0005886,GO:0015321,GO:0016021	-	COG1283-Na+/phosphate symporter[P]
HUW68_RS00570	35.4567	25.0067	0.503744	0.00779463	0.026603	-	HUW68_RS00570	75.1067	68.0833	0.141639	4.21e-16	2.24e-15	-	HUW68_RS00570	oleate hydratase	GO:0005504,GO:0006631,GO:0009636,GO:0016491,GO:0042803,GO:0050151,GO:0071949	-	COG4716-Myosin-crossreactive antigen[S]
HUW68_RS00575	0.703333	0.67	0.0700475	0.844696	0.907547	-	HUW68_RS00575	0.52	1.47667	-1.50576	0.378064	0.448497	-	HUW68_RS00575	DMT family transporter	GO:0005886,GO:0006810,GO:0016021	-	-
HUW68_RS00580	0.87	0.92	-0.0806185	0.486645	0.659909	-	HUW68_RS00580	0.293333	0.63	-1.10281	0.643437	0.698684	-	HUW68_RS00580	PLP-dependent aminotransferase family protein	GO:0003677,GO:0003700,GO:0003824,GO:0006351,GO:0008483,GO:0030170	-	COG1167-Transcriptional regulators containing a DNA-binding HTH domain and an aminotransferase domain (MocR family) and their eukaryotic orthologs[KE]
HUW68_RS00585	11.01	11.8833	-0.110125	0.170838	0.317235	-	HUW68_RS00585	10.56	56.21	-2.41222	6.85e-13	2.96e-12	down	HUW68_RS00585	DUF1648 domain-containing protein	GO:0016021	-	-
HUW68_RS00590	97.0067	149.28	-0.621865	4.1e-20	1.44e-18	-	HUW68_RS00590	66.6933	152.513	-1.19332	6.72e-08	2.06e-07	down	HUW68_RS00590	L-lactate permease	GO:0005887,GO:0015129	-	COG1620-L-lactate permease[C]
HUW68_RS00595	41.5367	611.957	-3.88097	0	0	down	HUW68_RS00595	16.3233	63.47	-1.95914	1.97e-21	1.39e-20	down	spa	staphylococcal protein A	GO:0005576,GO:0005618,GO:0009405,GO:0016020	K14196-ko05150 Staphylococcus aureus infection	-
HUW68_RS00600	14.1867	36.0267	-1.34453	3.42e-31	2.3e-29	down	HUW68_RS00600	11.4267	80.5467	-2.81742	7.02e-41	1.23e-39	down	sarS	HTH-type transcriptional regulator SarS	GO:0003677,GO:0003700,GO:0005737,GO:0006351,GO:0009405	-	-
HUW68_RS00605	68.4833	72.8567	-0.0893081	0.00437462	0.0162442	-	HUW68_RS00605	102.523	202.283	-0.980425	0.0290309	0.046818	-	sirC	staphyloferrin B ABC transporter permease subunit SirC	GO:0005215,GO:0005886,GO:0006811,GO:0016021,GO:0055072	K02015-ko02010 ABC transporters	COG0609-ABC-type Fe3+-siderophore transport system, permease component[P]
HUW68_RS00610	26.6867	37.9667	-0.508614	7.17e-12	1.25e-10	-	HUW68_RS00610	16.37	13.7367	0.253022	3.11e-07	9.08e-07	-	sirB	staphyloferrin B ABC transporter permease subunit SirB	GO:0005215,GO:0005886,GO:0006811,GO:0016021,GO:0055072	K02015-ko02010 ABC transporters	COG4139-ABC-type cobalamin transport system, permease component[H]
HUW68_RS00615	14.2	16.9533	-0.255678	0.00601352	0.0212413	-	HUW68_RS00615	0.59	1.46667	-1.31375	0.434203	0.505955	-	sirA	staphyloferrin B ABC transporter substrate-binding protein SirA	GO:0005737,GO:0005886,GO:0006811,GO:0055072	K02016-ko02010 ABC transporters	COG0614-ABC-type Fe3+-hydroxamate transport system, periplasmic component[P]
HUW68_RS00620	1.75667	1.12333	0.645054	0.214737	0.377477	-	HUW68_RS00620	3.08667	3.12	-0.0154963	0.0652614	0.0974154	-	sbnA	2,3-diaminopropionate biosynthesis protein SbnA	GO:0004124,GO:0006535,GO:0016740	-	COG0031-Cysteine synthase[E]
HUW68_RS00625	2.90333	1.93	0.589109	0.196785	0.353005	-	HUW68_RS00625	1.83667	2.55	-0.473407	0.57536	0.638793	-	sbnB	N-[(2S)-2-amino-2-carboxyethyl]-L-glutamate dehydrogenase SbnB	GO:0000286,GO:0006522,GO:0042803,GO:0051287	-	COG2423-Predicted ornithine cyclodeaminase, mu-crystallin homolog[E]
HUW68_RS00630	3.31667	1.88333	0.816446	0.00745903	0.0257587	-	HUW68_RS00630	4.85	4.4	0.140481	0.000611941	0.00127207	-	sbnC	staphyloferrin B biosynthesis protein SbnC	GO:0005623,GO:0015343,GO:0019290	-	COG4264-Siderophore synthetase component[Q]
HUW68_RS00635	7.26	4.60667	0.656246	0.0191509	0.0568685	-	HUW68_RS00635	10.62	5.91333	0.84474	6.19e-14	2.81e-13	-	sbnD	staphyloferrin B export MFS transporter	GO:0005887,GO:0016021,GO:0022857	-	-
HUW68_RS00640	5.62	3.83667	0.550717	0.0535577	0.130141	-	HUW68_RS00640	5.66667	5.18333	0.12862	0.00273282	0.00517807	-	sbnE	L-2,3-diaminopropanoate--citrate ligase SbnE	GO:0005623,GO:0015343,GO:0019289,GO:0019290	-	COG4264-Siderophore synthetase component[Q]
HUW68_RS00645	9.91667	6.12667	0.694753	0.000708794	0.00330268	-	HUW68_RS00645	9.04333	8.09	0.160715	1.48e-05	3.79e-05	-	sbnF	3-(L-alanin-3-ylcarbamoyl)-2-[(2- aminoethylcarbamoyl)methyl]-2-hydroxypropanoate synthase SbnF	GO:0005623,GO:0015343,GO:0019289,GO:0019290	-	COG4264-Siderophore synthetase component[Q]
HUW68_RS00650	4.89667	3.39	0.530515	0.195042	0.350983	-	HUW68_RS00650	5.12	3.41667	0.583554	4.83e-05	0.000115275	-	sbnG	staphyloferrin B biosynthesis citrate synthase SbnG	GO:0000287,GO:0003824,GO:0008672,GO:0042838,GO:0046392,GO:0046872	-	COG3836-2,4-dihydroxyhept-2-ene-1,7-dioic acid aldolase[G]
HUW68_RS00655	7.02333	4.18333	0.747503	0.00581283	0.0206155	-	HUW68_RS00655	7.4	4.59	0.689031	1.1e-08	3.58e-08	-	sbnH	staphyloferrin B biosynthesis decarboxylase SbnH	GO:0003824,GO:0006596,GO:0008836,GO:0009089,GO:0016831,GO:0017000,GO:0042803	-	COG0019-Diaminopimelate decarboxylase[E]
HUW68_RS00660	2.83667	1.91667	0.565597	0.289744	0.467848	-	HUW68_RS00660	2.06	3.00333	-0.54392	0.763925	0.806019	-	sbnI	bifunctional transcriptional regulator/O-phospho-L-serine synthase SbnI	-	-	-
HUW68_RS00665	4.57	3.13333	0.544496	0.432142	0.610575	-	HUW68_RS00665	1.75333	5.53667	-1.65892	0.23133	0.297112	-	HUW68_RS00665	hypothetical protein	GO:0016021	-	-
HUW68_RS00670	12.0733	12.37	-0.0350215	0.150281	0.288698	-	HUW68_RS00670	1.7	5.9	-1.79518	0.01601	0.0271054	down	HUW68_RS00670	MFS transporter	GO:0016021	-	-
HUW68_RS00675	118.21	111.94	0.0786264	0.274336	0.449473	-	HUW68_RS00675	1325.19	856.107	0.630333	3.44e-28	3.35e-27	-	HUW68_RS00675	(S)-acetoin forming diacetyl reductase	GO:0000721,GO:0045150,GO:0052587,GO:0052588	K03366-ko00650 Butanoate metabolism	COG1028-Dehydrogenases with different specificities (related to short-chain alcohol dehydrogenases)[IQR]
HUW68_RS00680	0.0001	0.0001	0	1	1	-	HUW68_RS00680	0.29	0.53	-0.869939	0.910032	1	-	HUW68_RS00680	hypothetical protein	-	-	-
HUW68_RS00685	1.5	2.44667	-0.705855	0.00360207	0.0136795	-	HUW68_RS00685	0.59	1.21333	-1.04019	0.597794	0.658828	-	HUW68_RS00685	NAD-dependent epimerase/dehydratase family protein	GO:0003824,GO:0003978,GO:0006012,GO:0050662	K01784-ko00052 Galactose metabolism;ko00520 Amino sugar and nucleotide sugar metabolism	COG0451-Nucleoside-diphosphate-sugar epimerases[MG]
HUW68_RS00690	1.02667	2.14667	-1.06413	0.00339592	0.0130475	-	HUW68_RS00690	0.05	0.443333	-3.14839	0.154379	0.20873	-	HUW68_RS00690	sugar transferase	GO:0005886,GO:0005976,GO:0016021,GO:0016757,GO:0016780,GO:0047360,GO:0050845,GO:0071555	-	COG2148-Sugar transferases involved in lipopolysaccharide synthesis[M]
HUW68_RS00695	3.34667	8.05667	-1.26746	1.03e-12	1.96e-11	down	HUW68_RS00695	2.00333	3.39667	-0.761717	0.757192	0.800469	-	HUW68_RS00695	glycosyltransferase family 4 protein	GO:0009243,GO:0016757	-	COG0438-Glycosyltransferase[M]
HUW68_RS00700	1.97667	2.78	-0.492015	0.00769155	0.0263882	-	HUW68_RS00700	1.09	2.64333	-1.27803	0.169172	0.226145	-	HUW68_RS00700	O-antigen ligase family protein	GO:0016021	-	-
HUW68_RS00705	14.98	15.93	-0.0887086	0.0446925	0.114142	-	HUW68_RS00705	11.9133	26.4867	-1.15269	0.00133195	0.00264735	down	HUW68_RS00705	lipopolysaccharide biosynthesis protein	GO:0005886,GO:0006810,GO:0006974,GO:0009243,GO:0016021,GO:0046677	-	-
HUW68_RS00710	5	7.19667	-0.525401	0.00337207	0.0129748	-	HUW68_RS00710	8.62333	10.51	-0.285445	0.219904	0.284182	-	HUW68_RS00710	superoxide dismutase	GO:0004784,GO:0046872	K04564-ko04013 MAPK signaling pathway - fly;ko04068 FoxO signaling pathway;ko04146 Peroxisome;ko04211 Longevity regulating pathway - mammal;ko04212 Longevity regulating pathway - worm;ko04213 Longevity regulating pathway - multiple species;ko05016 Huntington's disease	COG0605-Superoxide dismutase[P]
HUW68_RS00715	300.203	934.897	-1.63887	3.48e-54	4.81e-52	down	HUW68_RS00715	442.517	1299.32	-1.55396	3.51e-10	1.27e-09	down	sasD	cell-wall-anchored protein SasD	GO:0005576,GO:0005618,GO:0016021	-	-
HUW68_RS00720	38.7467	31.18	0.313451	0.329985	0.509928	-	HUW68_RS00720	28.41	59.4533	-1.06536	0.00561755	0.0101827	down	HUW68_RS00720	GntR family transcriptional regulator	GO:0003677,GO:0003700,GO:0006351	-	COG2188-Transcriptional regulators[K]
HUW68_RS00725	3.52667	6.19	-0.811634	0.000122124	0.000696188	-	HUW68_RS00725	4.71	10.8167	-1.19946	0.102367	0.145498	-	deoD	purine-nucleoside phosphorylase	GO:0004731,GO:0042278	K03784-ko00230 Purine metabolism;ko00240 Pyrimidine metabolism;ko00760 Nicotinate and nicotinamide metabolism	COG0813-Purine-nucleoside phosphorylase[F]
HUW68_RS00730	12.4433	13.33	-0.0993038	0.0232091	0.0664419	-	HUW68_RS00730	6.76333	9.34333	-0.466203	0.332131	0.403333	-	tet(38)	tetracycline efflux MFS transporter Tet(38)	GO:0005886,GO:0015297,GO:0016021,GO:0046677,GO:0055085	-	-
HUW68_RS00735	87.87	93.0967	-0.0833588	0.0487043	0.121784	-	HUW68_RS00735	198.677	68.0367	1.54604	2.16e-69	1.09e-67	up	deoC	deoxyribose-phosphate aldolase	GO:0004139,GO:0005737,GO:0009264,GO:0016052,GO:0046386	K01619-ko00030 Pentose phosphate pathway	COG0274-Deoxyribose-phosphate aldolase[F]
HUW68_RS00740	363.02	325.813	0.156003	0.617353	0.758369	-	HUW68_RS00740	199.863	191.053	0.0650384	6.81e-14	3.09e-13	-	deoB	phosphopentomutase	GO:0000287,GO:0005737,GO:0006015,GO:0008973,GO:0009264,GO:0030145,GO:0043094	K01839-ko00030 Pentose phosphate pathway;ko00230 Purine metabolism	COG1015-Phosphopentomutase[G]
HUW68_RS00745	7.46667	7.95	-0.0904905	0.120942	0.24449	-	HUW68_RS00745	14.7667	19.9733	-0.435731	0.210986	0.27396	-	phnE	phosphonate ABC transporter, permease protein PhnE	GO:0005887,GO:0015604	K02042-ko02010 ABC transporters	COG3639-ABC-type phosphate/phosphonate transport system, permease component[P]
HUW68_RS00750	8.04667	9.21	-0.19481	0.0401143	0.104067	-	HUW68_RS00750	9.44667	20.8967	-1.1454	0.0141369	0.0240842	down	phnE	phosphonate ABC transporter, permease protein PhnE	GO:0005887,GO:0015604	K02042-ko02010 ABC transporters	COG3639-ABC-type phosphate/phosphonate transport system, permease component[P]
HUW68_RS00755	1.99	2.57667	-0.372737	0.08845	0.191472	-	HUW68_RS00755	1.87667	11.41	-2.60405	6.06e-10	2.14e-09	down	phnC	phosphonate ABC transporter ATP-binding protein	GO:0005524,GO:0015416,GO:0043190	K02041-ko02010 ABC transporters	COG3638-ABC-type phosphate/phosphonate transport system, ATPase component[P]
HUW68_RS00760	2.38667	2.79333	-0.226991	0.139923	0.272788	-	HUW68_RS00760	3.14333	10.55	-1.74688	0.000208154	0.000459764	down	HUW68_RS00760	phosphate/phosphite/phosphonate ABC transporter substrate-binding protein	GO:0006817,GO:0043190,GO:0055085	K02044-ko02010 ABC transporters	COG3221-ABC-type phosphate/phosphonate transport system, periplasmic component[P]
HUW68_RS00765	3.84333	3.90333	-0.0223486	0.273431	0.44827	-	HUW68_RS00765	8.25667	11.3	-0.452691	0.206359	0.26885	-	HUW68_RS00765	hypothetical protein	-	-	-
HUW68_RS00770	10.7	9.66333	0.147018	0.690153	0.81479	-	HUW68_RS00770	7.81667	16.4833	-1.07638	0.0183076	0.0305952	down	HUW68_RS00770	bifunctional metallophosphatase/5'-nucleotidase	GO:0000166,GO:0005576,GO:0005618,GO:0008253,GO:0008254,GO:0008663,GO:0009166,GO:0016788,GO:0046872	-	COG0737-5'-nucleotidase/2',3'-cyclic phosphodiesterase and related esterases[F]
HUW68_RS00775	0.0001	0.0001	0	1	1	-	HUW68_RS00775	0.0001	0.0001	0	1	1	-	HUW68_RS00775	zinc peptidase	-	-	-
HUW68_RS00780	0.566667	0.35	0.695145	0.487209	0.660333	-	HUW68_RS00780	0.863333	0.866667	-0.00555953	0.296621	0.366097	-	HUW68_RS00780	replication initiation protein	-	-	-
HUW68_RS00785	103.61	65.22	0.667777	0.000347292	0.00176534	-	HUW68_RS00785	195.993	109.07	0.84555	2.15e-16	1.17e-15	-	HUW68_RS00785	hypothetical protein	-	-	-
HUW68_RS00790	24.9333	19.8467	0.329179	0.416986	0.59489	-	HUW68_RS00790	29.2133	16.2933	0.842345	1.51e-13	6.74e-13	-	tnpA	IS200/IS605 family transposase	-	-	-
HUW68_RS00795	12.5	9.26	0.432844	0.0373066	0.0978461	-	HUW68_RS00795	27.58	36.27	-0.395154	0.0113948	0.0197837	-	adhE	bifunctional acetaldehyde-CoA/alcohol dehydrogenase	GO:0004022,GO:0006066,GO:0008774,GO:0015976,GO:0046872	K04072-ko01220 Degradation of aromatic compounds;ko00010 Glycolysis / Gluconeogenesis;ko00620 Pyruvate metabolism;ko00650 Butanoate metabolism;ko00071 Fatty acid degradation;ko00350 Tyrosine metabolism;ko00625 Chloroalkane and chloroalkene degradation;ko00626 Naphthalene degradation	COG1454-Alcohol dehydrogenase, class IV[C]
HUW68_RS00800	0.73	0.5	0.545968	0.6412	0.778109	-	HUW68_RS00800	2	9.75333	-2.2859	3.87e-05	9.37e-05	down	capA	capsular polysaccharide type 5/8 biosynthesis protein CapA	GO:0005576,GO:0005886,GO:0006859,GO:0009103,GO:0009405,GO:0016021	-	COG3944-Capsular polysaccharide biosynthesis protein[M]
HUW68_RS00805	10.5	6.07667	0.789037	0.00359905	0.0136795	-	HUW68_RS00805	50.3167	108.747	-1.11186	0.0241234	0.0396085	down	cap8B	type 8 capsular polysaccharide synthesis protein Cap8B	GO:0004715,GO:0005524,GO:0045226,GO:0045227	-	COG0489-ATPases involved in chromosome partitioning[D]
HUW68_RS00810	3.25	1.65667	0.972156	0.0180208	0.0539392	-	HUW68_RS00810	8.05667	38.8767	-2.27065	2.43e-19	1.56e-18	down	cap8C	type 8 capsular polysaccharide synthesis protein Cap8C	GO:0004725,GO:0030145,GO:0045227	-	COG4464-Capsular polysaccharide biosynthesis protein[GM]
HUW68_RS00815	2.46333	1.32333	0.896435	0.00516747	0.0185466	-	HUW68_RS00815	9.89333	17.8667	-0.852742	0.335908	0.407324	-	cap8D	type 8 capsular polysaccharide synthesis protein Cap8D	-	-	-
HUW68_RS00820	1.85333	0.81	1.19413	0.0102306	0.0338188	-	HUW68_RS00820	5.58333	7.61333	-0.447402	0.304847	0.375398	-	cap8E	type 8 capsular polysaccharide synthesis protein Cap8E	GO:0003978,GO:0009103	K15894-ko00520 Amino sugar and nucleotide sugar metabolism	COG1086-Predicted nucleoside-diphosphate sugar epimerases[MG]
HUW68_RS00825	3.65333	1.94	0.913157	0.00498501	0.0180155	-	HUW68_RS00825	10.9	14.02	-0.363158	0.0647163	0.0969496	-	cap8F	type 8 capsular polysaccharide synthesis protein Cap8F	GO:0003824,GO:0009243,GO:0016491,GO:0050662	-	COG0451-Nucleoside-diphosphate-sugar epimerases[MG]
HUW68_RS00830	2.32333	1.18667	0.969281	0.0184986	0.0551183	-	HUW68_RS00830	2.87333	9.10667	-1.6642	0.00211054	0.00405838	down	cap8G	type 8 capsular polysaccharide synthesis protein Cap8G	GO:0005737,GO:0008761	-	COG0381-UDP-N-acetylglucosamine 2-epimerase[M]
HUW68_RS00835	1.52333	0.72	1.08116	0.0873315	0.189519	-	HUW68_RS00835	1.99667	7.20333	-1.85107	0.00935244	0.016406	down	HUW68_RS00835	O-acetyltransferase	GO:0008811,GO:0016746,GO:0046677	-	COG0110-Acetyltransferase (isoleucine patch superfamily)[R]
HUW68_RS00840	1.04333	0.646667	0.690106	0.290535	0.468285	-	HUW68_RS00840	1.03	3.82333	-1.89219	0.0470598	0.0726607	-	HUW68_RS00840	glycosyltransferase	-	-	-
HUW68_RS00845	2.4	1.34333	0.837217	0.031793	0.0862251	-	HUW68_RS00845	1.23667	3.45667	-1.48292	0.0876869	0.126685	-	HUW68_RS00845	O-antigen ligase family protein	GO:0016021	-	-
HUW68_RS00850	0.686667	0.566667	0.27711	0.909586	0.948945	-	HUW68_RS00850	0.803333	1.96	-1.28678	0.34122	0.412896	-	HUW68_RS00850	capsular polysaccharide biosynthesis protein	GO:0016021	-	-
HUW68_RS00855	10.38	8.39667	0.305918	0.500337	0.669493	-	HUW68_RS00855	15.2367	20.3067	-0.414406	0.132412	0.182502	-	cap8L	type 8 capsular polysaccharide synthesis protein Cap8L	GO:0009243,GO:0016757	-	-
HUW68_RS00860	3.14667	2.05667	0.613516	0.277743	0.453641	-	HUW68_RS00860	5.44	6.71	-0.302706	0.237863	0.304353	-	cap8M	type 8 capsular polysaccharide synthesis protein Cap8M	GO:0000271,GO:0005886,GO:0005976,GO:0016021,GO:0016780	-	COG2148-Sugar transferases involved in lipopolysaccharide synthesis[M]
HUW68_RS00865	18.3933	15.9533	0.205325	0.958032	0.975802	-	HUW68_RS00865	34.0933	48.77	-0.516504	0.202322	0.264819	-	capN	capsular polysaccharide type 5/8 biosynthesis epimerase CapN	GO:0003824,GO:0003978,GO:0006012,GO:0009243,GO:0050662	K01784-ko00052 Galactose metabolism;ko00520 Amino sugar and nucleotide sugar metabolism	COG0451-Nucleoside-diphosphate-sugar epimerases[MG]
HUW68_RS00870	17.21	13.8867	0.309547	0.447784	0.625586	-	HUW68_RS00870	31.46	29.6933	0.0833796	2.81e-10	1.02e-09	-	cap8O	type 8 capsular polysaccharide synthesis protein Cap8O	GO:0000271,GO:0016616,GO:0016628,GO:0051287,GO:0089714	K02472-ko00520 Amino sugar and nucleotide sugar metabolism	COG0677-UDP-N-acetyl-D-mannosaminuronate dehydrogenase[M]
HUW68_RS00875	15.19	11.8533	0.357829	0.268854	0.443198	-	HUW68_RS00875	19.2	16.2	0.245112	3.82e-06	1.03e-05	-	cap8P	type 8 capsular polysaccharide synthesis protein Cap8P	GO:0005737,GO:0008761,GO:0019350,GO:0071555	K01791-ko00520 Amino sugar and nucleotide sugar metabolism	COG0381-UDP-N-acetylglucosamine 2-epimerase[M]
HUW68_RS00880	5.35	2.87	0.898488	0.08775	0.190121	-	HUW68_RS00880	1.27	2.12	-0.739236	0.900884	0.920174	-	isdI	staphylobilin-forming heme oxygenase IsdI	GO:0004392,GO:0004497,GO:0005506,GO:0005737,GO:0020037,GO:0033212,GO:0042167	-	COG2329-Uncharacterized enzyme involved in biosynthesis of extracellular polysaccharides[R]
HUW68_RS00885	8.86	4.33333	1.03183	0.0119373	0.0384589	up	HUW68_RS00885	1.23667	1.67333	-0.436268	0.757978	0.800988	-	HUW68_RS00885	YbaN family protein	GO:0005886,GO:0016021	-	COG2832-Uncharacterized protein conserved in bacteria[S]
HUW68_RS00890	67.28	53.9867	0.317575	0.448004	0.625586	-	HUW68_RS00890	866.733	756.277	0.196674	5.06e-11	1.95e-10	-	HUW68_RS00890	aldehyde dehydrogenase family protein	GO:0004029,GO:0016620	K00128-ko00010 Glycolysis / Gluconeogenesis;ko00040 Pentose and glucuronate interconversions;ko00053 Ascorbate and aldarate metabolism;ko00620 Pyruvate metabolism;ko00071 Fatty acid degradation;ko00561 Glycerolipid metabolism;ko00280 Valine, leucine and isoleucine degradation;ko00310 Lysine degradation;ko00330 Arginine and proline metabolism;ko00340 Histidine metabolism;ko00380 Tryptophan metabol…	COG1012-NAD-dependent aldehyde dehydrogenases[C]
HUW68_RS00895	13.1267	12.5667	0.0628986	0.460434	0.636853	-	HUW68_RS00895	92.5033	814.46	-3.13827	4.65e-44	9.1e-43	down	HUW68_RS00895	cation transporter	GO:0005886,GO:0006813,GO:0006824,GO:0006829,GO:0008324,GO:0016021	-	COG1230-Co/Zn/Cd efflux system component[P]
HUW68_RS00900	4.11333	5.06333	-0.299779	0.266485	0.440732	-	HUW68_RS00900	15.8133	148.653	-3.23274	3.7e-31	4.28e-30	down	HUW68_RS00900	hypothetical protein	-	-	-
HUW68_RS00905	177.29	137.24	0.36941	0.142631	0.276426	-	HUW68_RS00905	221.9	194.463	0.190412	2.69e-07	7.93e-07	-	HUW68_RS00905	DUF4242 domain-containing protein	-	-	-
HUW68_RS00910	253.147	229.17	0.143555	0.44964	0.627205	-	HUW68_RS00910	606.147	807.413	-0.41364	0.02737	0.0444028	-	HUW68_RS00910	ABC transporter ATP-binding protein	GO:0005524,GO:0005886,GO:0015112,GO:0016887,GO:0042128	-	COG1116-ABC-type nitrate/sulfonate/bicarbonate transport system, ATPase component[P]
HUW68_RS00915	156.203	172.393	-0.142279	0.00125249	0.00552273	-	HUW68_RS00915	1268.44	1289.99	-0.0242971	1.06e-10	4e-10	-	HUW68_RS00915	ABC transporter substrate-binding protein	GO:0005524,GO:0005886,GO:0015112,GO:0016887	-	COG0715-ABC-type nitrate/sulfonate/bicarbonate transport systems, periplasmic components[P]
HUW68_RS00920	56	71.8333	-0.359227	4.67e-08	5.03e-07	-	HUW68_RS00920	1295.6	596.617	1.11875	4.4e-56	1.41e-54	up	HUW68_RS00920	ABC transporter permease	GO:0005215,GO:0005886,GO:0006810,GO:0015112,GO:0016021,GO:0042128	-	COG0600-ABC-type nitrate/sulfonate/bicarbonate transport system, permease component[P]
HUW68_RS00925	114.53	164.657	-0.523735	1.59e-11	2.67e-10	-	HUW68_RS00925	1887.26	1788.43	0.0775943	2.56e-15	1.27e-14	-	HUW68_RS00925	acyl-CoA/acyl-ACP dehydrogenase	GO:0016627	-	-
HUW68_RS00930	219.837	218.1	0.0114423	0.0526778	0.128899	-	HUW68_RS00930	372.317	575.46	-0.628185	0.5905	0.652935	-	HUW68_RS00930	DUF2294 domain-containing protein	-	-	COG5609-Uncharacterized conserved protein[S]
HUW68_RS00935	7.3	7.32	-0.00394718	0.258363	0.431876	-	HUW68_RS00935	80.4467	60.2733	0.416513	1.81e-21	1.28e-20	-	HUW68_RS00935	NAD-dependent formate dehydrogenase	GO:0005739,GO:0008863,GO:0016616,GO:0051287	K00122-ko01200 Carbon metabolism;ko00630 Glyoxylate and dicarboxylate metabolism;ko00680 Methane metabolism	COG1052-Lactate dehydrogenase and related dehydrogenases[CHR]
HUW68_RS00940	12.8533	8.56	0.58646	0.00584685	0.0207083	-	HUW68_RS00940	9.44	119.66	-3.66401	1.97e-85	1.73e-83	down	HUW68_RS00940	MFS transporter	GO:0005886,GO:0016021,GO:0035442,GO:0055085,GO:0071916	-	-
HUW68_RS00945	27.34	24.6733	0.148061	0.535933	0.698627	-	HUW68_RS00945	56.94	224.31	-1.97798	9.6e-45	1.91e-43	down	HUW68_RS00945	amino acid adenylation domain-containing protein	GO:0003824,GO:0005524,GO:0008152,GO:0016788,GO:0016874,GO:0017000,GO:0031177,GO:0047462,GO:0047689	-	COG1020-Non-ribosomal peptide synthetase modules and related proteins[Q]
HUW68_RS00950	26.9267	26.39	0.0290443	0.284378	0.461907	-	HUW68_RS00950	23.4867	66.92	-1.5106	3.95e-08	1.22e-07	down	HUW68_RS00950	4'-phosphopantetheinyl transferase superfamily protein	GO:0000287,GO:0006633,GO:0008897,GO:0017000	-	COG2091-Phosphopantetheinyl transferase[H]
HUW68_RS00955	541.557	334.73	0.694114	4.77e-08	5.11e-07	-	HUW68_RS00955	2631.16	2284.37	0.203901	6.2e-14	2.81e-13	-	HUW68_RS00955	YagU family protein	GO:0005886,GO:0010447,GO:0016021	-	COG3477-Predicted periplasmic/secreted protein[S]
HUW68_RS00960	15.8133	17.9233	-0.180697	0.0111082	0.0362187	-	HUW68_RS00960	31.49	60.91	-0.951785	0.0319212	0.0508755	-	argB	acetylglutamate kinase	GO:0003991,GO:0005524,GO:0005737,GO:0006526	K00930-ko01210 2-Oxocarboxylic acid metabolism;ko01230 Biosynthesis of amino acids;ko00220 Arginine biosynthesis	COG0548-Acetylglutamate kinase[E]
HUW68_RS00965	14.9	18.49	-0.311433	4.3e-05	0.000268194	-	HUW68_RS00965	21.21	34.1467	-0.687	0.917796	0.933241	-	argJ	bifunctional glutamate N-acetyltransferase/amino-acid acetyltransferase ArgJ	GO:0004042,GO:0004358,GO:0005737,GO:0006526	K00620-ko01210 2-Oxocarboxylic acid metabolism;ko01230 Biosynthesis of amino acids;ko00220 Arginine biosynthesis	COG1364-N-acetylglutamate synthase (N-acetylornithine aminotransferase)[E]
HUW68_RS00970	4.31	6.06	-0.49163	0.00102097	0.00458372	-	HUW68_RS00970	12.17	22.8967	-0.911808	0.203038	0.265414	-	HUW68_RS00970	N-acetyl-gamma-glutamyl-phosphate reductase	GO:0003942,GO:0005737,GO:0006526,GO:0051287	K00145-ko01210 2-Oxocarboxylic acid metabolism;ko01230 Biosynthesis of amino acids;ko00220 Arginine biosynthesis	COG0002-Acetylglutamate semialdehyde dehydrogenase[E]
HUW68_RS00975	4.36	5.98333	-0.456621	0.00191127	0.0079854	-	HUW68_RS00975	8.76	17.7333	-1.01746	0.0651599	0.0973776	-	rocD	ornithine--oxo-acid transaminase	GO:0004587,GO:0005737,GO:0006525,GO:0030170,GO:0055129	K00819-ko00330 Arginine and proline metabolism	COG4992-Ornithine/acetylornithine aminotransferase[E]
HUW68_RS00980	209.287	231.043	-0.142683	0.00319687	0.0124835	-	HUW68_RS00980	110.497	185.68	-0.748816	0.486408	0.55733	-	brnQ	branched-chain amino acid transport system II carrier protein	GO:0005886,GO:0015658,GO:0016021	-	COG1114-Branched-chain amino acid permeases[E]
HUW68_RS00985	35.3667	34.9467	0.0172354	0.15424	0.293939	-	HUW68_RS00985	25.76	33.4767	-0.378023	0.107701	0.152362	-	HUW68_RS00985	isochorismatase family protein	GO:0003824,GO:0008152,GO:0008908	-	COG1335-Amidases related to nicotinamidase[Q]
HUW68_RS00990	97.86	79.6733	0.296622	0.34352	0.523953	-	HUW68_RS00990	86.7067	77.8567	0.155322	2.97e-13	1.32e-12	-	HUW68_RS00990	alpha-keto acid decarboxylase family protein	GO:0000287,GO:0009851,GO:0030976,GO:0047434	-	COG3961-Pyruvate decarboxylase and related thiamine pyrophosphate-requiring enzymes[GHR]
HUW68_RS00995	0.486667	2.27	-2.22169	0.0551167	1	-	HUW68_RS00995	0.0001	0.0001	0	1	1	-	HUW68_RS00995	hypothetical protein	-	-	-
HUW68_RS01000	405.277	774.4	-0.934172	3.01e-43	3.29e-41	-	HUW68_RS01000	40.5133	38.8167	0.0617206	1.9e-09	6.54e-09	-	HUW68_RS01000	PTS transporter subunit EIIC	GO:0005355,GO:0005886,GO:0008982,GO:0009401,GO:0016021,GO:0016301,GO:0103111	K20118-ko00010 Glycolysis / Gluconeogenesis;ko00520 Amino sugar and nucleotide sugar metabolism;ko02060 Phosphotransferase system (PTS)	COG1263-Phosphotransferase system IIC components, glucose/maltose/N-acetylglucosamine-specific[G]
HUW68_RS01005	13.95	9.61	0.537657	0.0630817	0.14773	-	HUW68_RS01005	35.19	57.7333	-0.714239	0.728504	0.775922	-	HUW68_RS01005	DUF871 domain-containing protein	GO:0003824	-	COG3589-Uncharacterized conserved protein[S]
HUW68_RS01010	5.10333	4.03333	0.339467	0.538347	0.701218	-	HUW68_RS01010	10.7433	28.3767	-1.40126	3.92e-05	9.5e-05	down	murQ	N-acetylmuramic acid 6-phosphate etherase	GO:0005975,GO:0016835,GO:0030246,GO:0097173	K07106-ko00520 Amino sugar and nucleotide sugar metabolism	COG2103-Predicted sugar phosphate isomerase[R]
HUW68_RS01015	6.45333	5.49333	0.232363	0.835572	0.902912	-	HUW68_RS01015	10.7933	14.8767	-0.462911	0.203766	0.266109	-	HUW68_RS01015	PTS transporter subunit EIIC	GO:0005886,GO:0008982,GO:0009401,GO:0016021,GO:0016301	K02810-ko00500 Starch and sucrose metabolism;ko02060 Phosphotransferase system (PTS)	COG1263-Phosphotransferase system IIC components, glucose/maltose/N-acetylglucosamine-specific[G]
HUW68_RS01020	13.8767	13.7933	0.00868991	0.250949	0.422753	-	HUW68_RS01020	24.0033	49.1767	-1.03474	0.00732368	0.0130407	down	HUW68_RS01020	MurR/RpiR family transcriptional regulator	GO:0003677,GO:0003700,GO:0004360,GO:0005975,GO:0006002,GO:0006047,GO:0006351,GO:0030246	-	COG1737-Transcriptional regulators[K]
HUW68_RS01025	1.93	2.06667	-0.0987049	0.645011	0.780747	-	HUW68_RS01025	0.313333	3.79667	-3.59896	0.0056805	0.01029	-	HUW68_RS01025	hypothetical protein	GO:0016021	-	-
HUW68_RS01030	27.4633	34.22	-0.317333	4.19e-08	4.53e-07	-	HUW68_RS01030	6.07	25.4467	-2.06771	4.14e-25	3.42e-24	down	HUW68_RS01030	type I restriction endonuclease subunit R	GO:0003677,GO:0005524,GO:0009035,GO:0009307	-	COG0610-Type I site-specific restriction-modification system, R (restriction) subunit and related helicases[V]
HUW68_RS01035	12.12	9.24333	0.390905	0.380782	0.561873	-	HUW68_RS01035	7.69333	13.0633	-0.763842	0.760603	0.803138	-	HUW68_RS01035	sce7726 family protein	-	-	-
HUW68_RS01040	31.6967	37.47	-0.241405	0.00108838	0.00484792	-	HUW68_RS01040	13.09	28.01	-1.09748	0.0226204	0.0373005	down	HUW68_RS01040	sce7725 family protein	-	-	-
HUW68_RS01045	1.16	1.15333	0.00831527	0.614746	0.757131	-	HUW68_RS01045	1.05333	0.986667	0.0943274	0.198217	0.260364	-	HUW68_RS01045	RES family NAD+ phosphorylase	-	-	-
HUW68_RS01050	16.4067	14.1	0.218587	0.865327	0.919629	-	HUW68_RS01050	43.1933	92.78	-1.10301	5.79e-05	0.000136116	down	HUW68_RS01050	ABC transporter ATP-binding protein	GO:0005524,GO:0005886,GO:0015833,GO:0016887	K02031-ko02024 Quorum sensing	COG1123-ATPase components of various ABC-type transport systems, contain duplicated ATPase[R]
HUW68_RS01055	6.76667	7.58	-0.163753	0.0272052	0.0757366	-	HUW68_RS01055	12.94	29.9767	-1.212	0.00143194	0.00283366	down	HUW68_RS01055	ABC transporter permease	GO:0005886,GO:0006810,GO:0016021	K02033-ko02024 Quorum sensing	COG0601-ABC-type dipeptide/oligopeptide/nickel transport systems, permease components[EP]
HUW68_RS01060	4.04	5.23	-0.372456	0.00300343	0.0118159	-	HUW68_RS01060	15.6633	40.6033	-1.37421	0.000376973	0.000804544	down	HUW68_RS01060	ABC transporter permease	GO:0005886,GO:0006810,GO:0015031,GO:0015833,GO:0016021	K02034-ko02024 Quorum sensing	COG1173-ABC-type dipeptide/oligopeptide/nickel transport systems, permease components[EP]
HUW68_RS01065	2.63667	3.44333	-0.385091	0.00437629	0.0162442	-	HUW68_RS01065	6.68333	24.3867	-1.86745	8.63e-12	3.46e-11	down	HUW68_RS01065	peptide ABC transporter substrate-binding protein	-	K02035-ko02024 Quorum sensing	-
HUW68_RS01070	18.8167	24.0367	-0.353226	3.8e-07	3.45e-06	-	HUW68_RS01070	96.07	143.813	-0.58204	0.254801	0.323288	-	ggt	gamma-glutamyltransferase	GO:0005576,GO:0006749,GO:0006750,GO:0036374	K00681-ko00430 Taurine and hypotaurine metabolism;ko00460 Cyanoamino acid metabolism;ko00480 Glutathione metabolism	COG0405-Gamma-glutamyltransferase[E]
HUW68_RS01075	16.0667	13.3467	0.267591	0.683972	0.810492	-	HUW68_RS01075	5.91333	45.9733	-2.95875	4.16e-29	4.27e-28	down	HUW68_RS01075	tandem-type lipoprotein	GO:0005886,GO:0016021	-	-
HUW68_RS01080	2.66667	4.13667	-0.633431	0.00499059	0.0180155	-	HUW68_RS01080	9.45667	217.973	-4.52668	7.99e-111	1.81e-108	down	HUW68_RS01080	FMN-dependent NADH-azoreductase	GO:0008752,GO:0009055,GO:0010181,GO:0016652,GO:0016661	-	COG1182-Acyl carrier protein phosphodiesterase[I]
HUW68_RS01085	12.0433	4.83	1.31814	5.78e-07	5.13e-06	up	HUW68_RS01085	27.2033	11.8867	1.19444	1.1e-18	6.85e-18	up	HUW68_RS01085	M23 family metallopeptidase	GO:0005576,GO:0008237,GO:0009405,GO:0016021,GO:0046872,GO:0071555	-	COG0739-Membrane proteins related to metalloendopeptidases[M]
HUW68_RS01090	28.49	16.0133	0.831182	0.00011005	0.000634234	-	HUW68_RS01090	21.5433	37.3433	-0.793609	0.484924	0.556332	-	ugpC	sn-glycerol-3-phosphate ABC transporter ATP-binding protein UgpC	GO:0005524,GO:0005886,GO:0006810,GO:0015774,GO:0016887	K10112-ko02010 ABC transporters	COG3839-ABC-type sugar transport systems, ATPase components[G]
HUW68_RS01095	26.9833	18.14	0.572894	0.0384642	0.100282	-	HUW68_RS01095	21.17	49.33	-1.22044	0.000202891	0.000448869	down	HUW68_RS01095	extracellular solute-binding protein	GO:0005363,GO:0005886	K15770-ko02010 ABC transporters	COG2182-Maltose-binding periplasmic proteins/domains[G]
HUW68_RS01100	25.3833	19.9433	0.347975	0.447504	0.625586	-	HUW68_RS01100	37.2467	75.7133	-1.02344	0.0139596	0.0238268	down	HUW68_RS01100	sugar ABC transporter permease	GO:0005886,GO:0006810,GO:0008643,GO:0016021	K15771-ko02010 ABC transporters	COG1175-ABC-type sugar transport systems, permease components[G]
HUW68_RS01105	17.8067	18.36	-0.0441486	0.116203	0.237282	-	HUW68_RS01105	14.5767	71.07	-2.28558	1.09e-16	6.02e-16	down	HUW68_RS01105	sugar ABC transporter permease	GO:0005886,GO:0006810,GO:0008643,GO:0016021,GO:0055052	K15772-ko02010 ABC transporters	COG3833-ABC-type maltose transport systems, permease component[G]
HUW68_RS01110	13.3433	14.06	-0.0754775	0.057015	0.136711	-	HUW68_RS01110	8.23667	19.72	-1.25953	0.000838755	0.0017083	down	HUW68_RS01110	Gfo/Idh/MocA family oxidoreductase	GO:0016491,GO:0055114	-	COG0673-Predicted dehydrogenases and related proteins[R]
HUW68_RS01115	9.31333	10.43	-0.16337	0.0487648	0.121819	-	HUW68_RS01115	5.86	12.58	-1.10216	0.0535877	0.0819028	-	HUW68_RS01115	Gfo/Idh/MocA family oxidoreductase	GO:0016491,GO:0055114	-	COG0673-Predicted dehydrogenases and related proteins[R]
HUW68_RS01120	21.6267	25.1467	-0.217556	0.000469411	0.00228024	-	HUW68_RS01120	26.3733	18.9933	0.473587	6.45e-13	2.8e-12	-	HUW68_RS01120	sugar phosphate isomerase/epimerase	-	-	COG1082-Sugar phosphate isomerases/epimerases[G]
HUW68_RS01125	17.71	18.4233	-0.0569699	0.262588	0.435775	-	HUW68_RS01125	4.5	3.35	0.425764	0.00860004	0.0151394	-	HUW68_RS01125	isoprenylcysteine carboxyl methyltransferase family protein	GO:0004671,GO:0005886,GO:0016021	-	COG1755-Uncharacterized protein conserved in bacteria[S]
HUW68_RS01130	40.78	11.57	1.81747	0.000338699	0.00173848	up	HUW68_RS01130	18.7867	17.52	0.100706	0.000139136	0.000314472	-	uhpT	hexose-6-phosphate:phosphate antiporter	GO:0005215,GO:0005886,GO:0006817,GO:0008643,GO:0016021,GO:0055085	K07784-ko02020 Two-component system	COG2271-Sugar phosphate permease[G]
HUW68_RS01135	20.4267	19.7867	0.0459252	0.338366	0.518802	-	HUW68_RS01135	14.11	55.9567	-1.98759	7.63e-16	3.97e-15	down	HUW68_RS01135	response regulator transcription factor	GO:0000160,GO:0003700,GO:0005622,GO:0005737,GO:0006351,GO:0043565	K07720-ko02020 Two-component system	COG4753-Response regulator containing CheY-like receiver domain and AraC-type DNA-binding domain[T]
HUW68_RS01140	18.38	19.67	-0.0978602	0.00650869	0.0227761	-	HUW68_RS01140	10.09	34.52	-1.77451	1.19e-12	5.11e-12	down	HUW68_RS01140	sensor histidine kinase	GO:0000155,GO:0005524,GO:0005622,GO:0005886,GO:0016021	-	COG3275-Putative regulator of cell autolysis[T]
HUW68_RS01145	22.6833	21.4567	0.0802067	0.30657	0.483884	-	HUW68_RS01145	16.5133	27.8567	-0.754391	0.597849	0.658828	-	HUW68_RS01145	extracellular solute-binding protein	-	K02012-ko02010 ABC transporters	COG1840-ABC-type Fe3+ transport system, periplasmic component[P]
HUW68_RS01150	220.497	140.463	0.650563	1.89e-06	1.57e-05	-	HUW68_RS01150	1236.46	855.64	0.531136	6.96e-17	3.91e-16	-	pflB	formate C-acetyltransferase	GO:0005737,GO:0005975,GO:0006006,GO:0008861	K00656-ko00620 Pyruvate metabolism;ko00640 Propanoate metabolism;ko00650 Butanoate metabolism	COG1882-Pyruvate-formate lyase[C]
HUW68_RS01155	256.27	142.973	0.841919	5.85e-08	6.2e-07	-	HUW68_RS01155	1313.73	786.963	0.7393	2.32e-20	1.58e-19	-	pflA	pyruvate formate lyase-activating protein	GO:0005737,GO:0006006,GO:0016829,GO:0043365,GO:0046872,GO:0051539	-	COG1180-Pyruvate-formate lyase-activating enzyme[O]
HUW68_RS01160	22.0667	15.89	0.47375	0.0220286	0.0638975	-	HUW68_RS01160	13.9333	23.88	-0.777262	0.431849	0.503731	-	HUW68_RS01160	glycerophosphoryl diester phosphodiesterase membrane domain-containing protein	GO:0005739,GO:0005783,GO:0006629,GO:0008889,GO:0016021,GO:0031966,GO:0034479,GO:0046475	K01126-ko00564 Glycerophospholipid metabolism	COG4781-Membrane domain of membrane-anchored glycerophosphoryl diester phosphodiesterase[C]
HUW68_RS01165	25.7733	8.50667	1.59921	6.38e-11	9.63e-10	up	HUW68_RS01165	0.293333	3.15667	-3.42779	0.00535272	0.00972214	-	HUW68_RS01165	complement inhibitor SCIN family protein	GO:0005576,GO:0009405	K14199-ko05150 Staphylococcus aureus infection	-
HUW68_RS01170	17.13	9.02667	0.92426	1.02e-08	1.19e-07	-	HUW68_RS01170	3.9	3.41667	0.190885	0.000157461	0.00035354	-	coa	staphylocoagulase	GO:0016504	-	-
HUW68_RS01175	5.80333	3.52	0.721306	0.416522	0.594579	-	HUW68_RS01175	0.793333	2.69333	-1.76339	0.429528	0.50167	-	HUW68_RS01175	hypothetical protein	GO:0016021	-	-
HUW68_RS01180	13.9633	13.84	0.0127994	0.198627	0.355822	-	HUW68_RS01180	7.66333	6.55667	0.22501	0.000182942	0.000407054	-	HUW68_RS01180	thiolase family protein	GO:0003988,GO:0006635,GO:0008152,GO:0016021,GO:0016747	K00632-ko01212 Fatty acid metabolism;ko00071 Fatty acid degradation;ko00592 alpha-Linolenic acid metabolism;ko00280 Valine, leucine and isoleucine degradation;ko00281 Geraniol degradation;ko00362 Benzoate degradation;ko00642 Ethylbenzene degradation	COG0183-Acetyl-CoA acetyltransferase[I]
HUW68_RS01185	3.14667	3.03667	0.0513358	0.391818	0.57142	-	HUW68_RS01185	3.53	3.84333	-0.12269	0.00836145	0.0147533	-	HUW68_RS01185	3-hydroxyacyl-CoA dehydrogenase/enoyl-CoA hydratase family protein	GO:0003857,GO:0006635	K07516-ko01200 Carbon metabolism;ko01212 Fatty acid metabolism;ko00650 Butanoate metabolism;ko00071 Fatty acid degradation;ko00362 Benzoate degradation	COG1250-3-hydroxyacyl-CoA dehydrogenase[I]
HUW68_RS01190	1.89667	2.06	-0.119178	0.252134	0.424204	-	HUW68_RS01190	3.46333	4.12	-0.250483	0.108788	0.153739	-	HUW68_RS01190	acyl-CoA dehydrogenase family protein	GO:0000062,GO:0003995,GO:0003997,GO:0005777,GO:0006635,GO:0009055,GO:0009514,GO:0009793,GO:0033539,GO:0046459,GO:0050660,GO:0052890,GO:0055088	K00252-ko00071 Fatty acid degradation;ko00310 Lysine degradation;ko00380 Tryptophan metabolism;ko00362 Benzoate degradation	COG1960-Acyl-CoA dehydrogenases[I]
HUW68_RS01195	2.63333	3.91667	-0.572736	0.000341072	0.00174384	-	HUW68_RS01195	4.03	15.0967	-1.90538	3.88e-07	1.12e-06	down	HUW68_RS01195	acyl--CoA ligase	GO:0004467,GO:0005524,GO:0006635,GO:0008152,GO:0016874	K01897-ko01212 Fatty acid metabolism;ko00061 Fatty acid biosynthesis;ko00071 Fatty acid degradation;ko04146 Peroxisome;ko02024 Quorum sensing;ko04920 Adipocytokine signaling pathway;ko03320 PPAR signaling pathway	COG0318-Acyl-CoA synthetases (AMP-forming)/AMP-acid ligases II[IQ]
HUW68_RS01200	8.22	11.5467	-0.490266	1.54e-06	1.3e-05	-	HUW68_RS01200	40.12	182.16	-2.18281	1.19e-42	2.21e-41	down	HUW68_RS01200	acyl CoA:acetate/3-ketoacid CoA transferase	GO:0008410,GO:0016782,GO:0046952	-	COG4670-Acyl CoA:acetate/3-ketoacid CoA transferase[I]
HUW68_RS01205	16.5667	24.3233	-0.554058	1.95e-11	3.25e-10	-	HUW68_RS01205	7.14333	14.3167	-1.00303	0.114912	0.161055	-	HUW68_RS01205	PrsW family intramembrane metalloprotease	GO:0005886,GO:0008233,GO:0016021	-	COG2339-Predicted membrane protein[S]
HUW68_RS01210	32.4133	22.47	0.528587	0.00256008	0.0102873	-	HUW68_RS01210	8.34	24.6433	-1.56308	3.66e-08	1.14e-07	down	HUW68_RS01210	ABC transporter substrate-binding protein	GO:0042597,GO:0043190,GO:0055085	K02035-ko02024 Quorum sensing	COG0747-ABC-type dipeptide transport system, periplasmic component[E]
HUW68_RS01215	12.0867	5.61	1.10734	0.00625631	0.0220101	up	HUW68_RS01215	3.47333	7.40333	-1.09185	0.375381	0.445704	-	HUW68_RS01215	DUF488 domain-containing protein	-	-	COG3189-Uncharacterized conserved protein[S]
HUW68_RS01220	22.9533	13.67	0.74769	0.0336445	0.0905921	-	HUW68_RS01220	22.2633	37.19	-0.740245	0.787486	0.825115	-	HUW68_RS01220	hypothetical protein	GO:0016021	-	-
HUW68_RS01225	91.5967	52.9133	0.791664	1.36e-08	1.57e-07	-	HUW68_RS01225	224.627	136.003	0.723887	7.68e-35	1.06e-33	-	HUW68_RS01225	nitric oxide dioxygenase	GO:0005344,GO:0005759,GO:0005829,GO:0008941,GO:0009636,GO:0016491,GO:0016966,GO:0019825,GO:0020037,GO:0034599,GO:0046872	K05916-ko05132 Salmonella infection	COG1017-Hemoglobin-like flavoprotein[C]
HUW68_RS01230	0.416667	0.306667	0.442222	0.902417	1	-	HUW68_RS01230	0.0001	0.886667	-13.1142	0.378393	1	-	HUW68_RS01230	hypothetical protein	-	-	-
HUW68_RS01235	5412.94	3012.26	0.845567	5.2e-14	1.03e-12	-	HUW68_RS01235	13877.2	13215.8	0.0704565	5.67e-14	2.59e-13	-	HUW68_RS01235	L-lactate dehydrogenase	GO:0004459,GO:0005737,GO:0006096	K00016-ko00010 Glycolysis / Gluconeogenesis;ko00620 Pyruvate metabolism;ko00640 Propanoate metabolism;ko00270 Cysteine and methionine metabolism;ko04922 Glucagon signaling pathway	COG0039-Malate/lactate dehydrogenases[C]
HUW68_RS01240	117.713	140.887	-0.259257	0.00285063	0.0113164	-	HUW68_RS01240	79.2933	129.897	-0.712093	0.734241	0.780149	-	HUW68_RS01240	PTS transporter subunit EIIC	GO:0005355,GO:0005886,GO:0008982,GO:0009401,GO:0016021,GO:0016301,GO:0103111	K02791-ko00010 Glycolysis / Gluconeogenesis;ko00500 Starch and sucrose metabolism;ko00520 Amino sugar and nucleotide sugar metabolism;ko02060 Phosphotransferase system (PTS)	COG1263-Phosphotransferase system IIC components, glucose/maltose/N-acetylglucosamine-specific[G]
HUW68_RS01245	44.8533	43.32	0.050182	0.22868	0.393941	-	HUW68_RS01245	21.89	24.1333	-0.140755	0.000672115	0.00138866	-	HUW68_RS01245	nucleoside hydrolase	GO:0005737,GO:0006206,GO:0015949,GO:0016799,GO:0045437	-	COG1957-Inosine-uridine nucleoside N-ribohydrolase[F]
HUW68_RS01250	0.62	0.33	0.909802	0.722831	1	-	HUW68_RS01250	0.0001	0.333333	-11.7027	0.768911	1	-	HUW68_RS01250	hypothetical protein	-	-	-
HUW68_RS01255	3.62333	3.14667	0.203493	0.989421	0.99472	-	HUW68_RS01255	1.57333	4.48667	-1.51182	0.00222208	0.00425781	-	HUW68_RS01255	transcription antiterminator	GO:0003677,GO:0006351,GO:0006355,GO:0008982,GO:0009401,GO:0016301	-	COG3711-Transcriptional antiterminator[K]
HUW68_RS01260	2.17667	1.31	0.732554	0.319331	0.497865	-	HUW68_RS01260	0.263333	0.486667	-0.886044	0.84152	0.871655	-	HUW68_RS01260	PTS sugar transporter subunit IIA	GO:0005215,GO:0005351,GO:0005886,GO:0009401,GO:0016021,GO:0022877	K02773-ko00052 Galactose metabolism;ko02060 Phosphotransferase system (PTS)	COG1762-Phosphotransferase system mannitol/fructose-specific IIA domain (Ntr-type)[GT]
HUW68_RS01265	2.12	1.60667	0.399994	0.738934	0.844445	-	HUW68_RS01265	1.07	0.506667	1.0785	0.247755	0.314935	-	HUW68_RS01265	PTS sugar transporter subunit IIB	GO:0005829,GO:0008982,GO:0009401,GO:0015796,GO:0019402,GO:0090584,GO:0103111	K02774-ko00052 Galactose metabolism;ko02060 Phosphotransferase system (PTS)	COG3414-Phosphotransferase system, galactitol-specific IIB component[G]
HUW68_RS01270	2.85	2.63333	0.114072	0.739741	0.844501	-	HUW68_RS01270	2.39	2.22	0.106451	0.11015	0.15526	-	HUW68_RS01270	PTS galactitol transporter subunit IIC	GO:0005886,GO:0009401,GO:0015577,GO:0015796,GO:0016021,GO:0019402,GO:0090584	K02775-ko00052 Galactose metabolism;ko02060 Phosphotransferase system (PTS)	COG3775-Phosphotransferase system, galactitol-specific IIC component[G]
HUW68_RS01275	2.65667	1.92333	0.466008	0.391464	0.57142	-	HUW68_RS01275	1.80667	2.86333	-0.664365	0.940065	0.951261	-	HUW68_RS01275	zinc-binding dehydrogenase	GO:0003939,GO:0008270	K00008-ko00040 Pentose and glucuronate interconversions;ko00051 Fructose and mannose metabolism	COG1064-Zn-dependent alcohol dehydrogenases[R]
HUW68_RS01280	0.1	0.11	-0.137504	0.934683	1	-	HUW68_RS01280	0.0001	0.0001	0	1	1	-	HUW68_RS01280	hypothetical protein	GO:0016021	-	-
HUW68_RS01285	17.6267	16.6567	0.08166	0.391628	0.57142	-	HUW68_RS01285	20.4267	15.2833	0.418495	3.28e-09	1.11e-08	-	HUW68_RS01285	galactitol-1-phosphate 5-dehydrogenase	GO:0005829,GO:0008270,GO:0008868,GO:0016491,GO:0019404,GO:0042802	K00008-ko00040 Pentose and glucuronate interconversions;ko00051 Fructose and mannose metabolism	COG1064-Zn-dependent alcohol dehydrogenases[R]
HUW68_RS01290	65.5933	73.27	-0.159673	0.00077801	0.00360602	-	HUW68_RS01290	33.1333	70.8533	-1.09655	0.0143046	0.0243546	down	HUW68_RS01290	2-C-methyl-D-erythritol 4-phosphate cytidylyltransferase	GO:0016114,GO:0019288,GO:0050518	-	COG1211-4-diphosphocytidyl-2-methyl-D-erithritol synthase[I]
HUW68_RS01295	89.19	120.94	-0.439338	6.8e-09	8.31e-08	-	HUW68_RS01295	105.633	95.5	0.145493	1.11e-12	4.78e-12	-	HUW68_RS01295	alcohol dehydrogenase catalytic domain-containing protein	GO:0004022,GO:0008270,GO:0019350,GO:0050256,GO:0071555	K05352-ko00040 Pentose and glucuronate interconversions	-
HUW68_RS01300	65.7267	78.7533	-0.260862	5.16e-05	0.000317829	-	HUW68_RS01300	51.7133	58.98	-0.18969	6.3e-06	1.67e-05	-	HUW68_RS01300	CDP-glycerol glycerophosphotransferase family protein	GO:0016020,GO:0016757,GO:0019350,GO:0047355,GO:0047356,GO:0071555	-	COG1887-Putative glycosyl/glycerophosphate transferases involved in teichoic acid biosynthesis TagF/TagB/EpsJ/RodC[M]
HUW68_RS01305	77.2	47.2833	0.707269	3.88e-08	4.23e-07	-	HUW68_RS01305	49.2333	53.4167	-0.117655	4.82e-05	0.000115059	-	HUW68_RS01305	CDP-glycerol--glycerophosphate glycerophosphotransferase	GO:0005886,GO:0016020,GO:0016757,GO:0019350,GO:0047355,GO:0071555	-	COG1887-Putative glycosyl/glycerophosphate transferases involved in teichoic acid biosynthesis TagF/TagB/EpsJ/RodC[M]
HUW68_RS01310	137.997	84.8833	0.70108	7.14e-07	6.23e-06	-	HUW68_RS01310	51.3967	52.3367	-0.0261472	7.18e-07	2.03e-06	-	HUW68_RS01310	D-ribitol-5-phosphate cytidylyltransferase	GO:0016114,GO:0019288,GO:0050518	-	COG1211-4-diphosphocytidyl-2-methyl-D-erithritol synthase[I]
HUW68_RS01315	191.883	132.713	0.531916	0.000251525	0.00133	-	HUW68_RS01315	416.28	216.923	0.940369	1.6e-61	6.29e-60	-	HUW68_RS01315	alcohol dehydrogenase catalytic domain-containing protein	GO:0008270,GO:0016491,GO:0019350,GO:0050256,GO:0071555	K05352-ko00040 Pentose and glucuronate interconversions	-
HUW68_RS01320	406.097	304.523	0.41527	0.0114255	0.0371613	-	HUW68_RS01320	249.113	259.377	-0.0582465	6.2e-12	2.53e-11	-	HUW68_RS01320	CDP-glycerol glycerophosphotransferase family protein	GO:0016020,GO:0016757,GO:0019350,GO:0047355,GO:0047356,GO:0071555	-	COG1887-Putative glycosyl/glycerophosphate transferases involved in teichoic acid biosynthesis TagF/TagB/EpsJ/RodC[M]
HUW68_RS01325	218.353	159.353	0.454435	0.00164449	0.00700439	-	HUW68_RS01325	54.98	150.25	-1.45039	1.18e-10	4.43e-10	down	tarS	poly(ribitol-phosphate) beta-N-acetylglucosaminyltransferase	GO:0000271,GO:0016740,GO:0016757	-	COG0463-Glycosyltransferases involved in cell wall biogenesis[M]
HUW68_RS01330	16.3833	11.6167	0.496033	0.0582299	0.139243	-	HUW68_RS01330	14.4533	79.18	-2.45373	7.47e-13	3.21e-12	down	scdA	iron-sulfur cluster repair di-iron protein ScdA	GO:0005737,GO:0006979,GO:0030091,GO:0046872	-	COG2846-Regulator of cell morphogenesis and NO signaling[D]
HUW68_RS01335	53.1567	41.8267	0.345828	0.113731	0.234053	-	HUW68_RS01335	72.29	76.8367	-0.0879988	1.02e-05	2.64e-05	-	HUW68_RS01335	sensor histidine kinase	GO:0000155,GO:0005524,GO:0005622,GO:0005886,GO:0016021,GO:0071555	K07704-ko02020 Two-component system	COG3275-Putative regulator of cell autolysis[T]
HUW68_RS01340	22.18	19.64	0.175464	0.893018	0.939868	-	HUW68_RS01340	5.31	7.20333	-0.439953	0.51955	0.588903	-	HUW68_RS01340	DNA-binding response regulator	GO:0000160,GO:0003677,GO:0005622,GO:0005737,GO:0006351,GO:0006355	K07705-ko02020 Two-component system	COG3279-Response regulator of the LytR/AlgR family[KT]
HUW68_RS01345	2613.99	2011.48	0.377998	0.168088	0.313732	-	HUW68_RS01345	3260.58	1135.97	1.52121	1.12e-53	3.14e-52	up	lrgA	antiholin-like murein hydrolase modulator LrgA	GO:0005886,GO:0012501,GO:0016021,GO:0016787,GO:0019835	K05338-ko02020 Two-component system	COG1380-Putative effector of murein hydrolase LrgA[R]
HUW68_RS01350	1645.85	1210.47	0.443266	0.0337422	0.0907619	-	HUW68_RS01350	5636.01	1198.81	2.23308	2.46e-135	1.34e-132	up	lrgB	antiholin-like protein LrgB	GO:0005886,GO:0012501,GO:0016021,GO:0016787,GO:0019835	K05339-ko02020 Two-component system	COG1346-Putative effector of murein hydrolase[M]
HUW68_RS01355	85.75	82.5567	0.054752	0.117467	0.238934	-	HUW68_RS01355	100.3	199.543	-0.99238	0.0190403	0.0317417	-	HUW68_RS01355	GntR family transcriptional regulator	GO:0003677,GO:0003700,GO:0006351	-	COG2188-Transcriptional regulators[K]
HUW68_RS01360	4.82333	3.6	0.422034	0.366223	0.548083	-	HUW68_RS01360	3.95333	5.79333	-0.551324	0.7157	0.764932	-	HUW68_RS01360	PTS glucose transporter subunit IIA	GO:0005355,GO:0005886,GO:0008982,GO:0009401,GO:0016021,GO:0016301,GO:0103111	K02755-ko02060 Phosphotransferase system (PTS)	COG2190-Phosphotransferase system IIA components[G]
HUW68_RS01365	7.94333	5.10333	0.638305	0.00480898	0.01748	-	HUW68_RS01365	4.55667	5.04667	-0.147352	0.0355683	0.0562268	-	HUW68_RS01365	6-phospho-beta-glucosidase	GO:0005829,GO:0005975,GO:0008422,GO:0008706,GO:1901657	K01223-ko00010 Glycolysis / Gluconeogenesis	COG2723-Beta-glucosidase/6-phospho-beta-glucosidase/beta-galactosidase[G]
HUW68_RS01370	13.7833	11.5767	0.251705	0.751753	0.853026	-	HUW68_RS01370	7.68333	10.3933	-0.435854	0.379431	0.449923	-	HUW68_RS01370	class I SAM-dependent methyltransferase	GO:0005737,GO:0008757,GO:0032259	-	COG2226-Methylase involved in ubiquinone/menaquinone biosynthesis[H]
HUW68_RS01375	1.07	0.243333	2.1366	0.243899	1	-	HUW68_RS01375	0.393333	2.86	-2.86219	0.144839	0.1976	-	HUW68_RS01375	hypothetical protein	-	-	-
HUW68_RS01380	40.9167	26.08	0.649745	3.83e-05	0.00024175	-	HUW68_RS01380	16.36	30.6133	-0.903987	0.206642	0.26909	-	rbsK	ribokinase	GO:0004747,GO:0004751,GO:0005524,GO:0005737,GO:0006014,GO:0009052,GO:0019303,GO:0046872	K00852-ko00030 Pentose phosphate pathway	COG0524-Sugar kinases, ribokinase family[G]
HUW68_RS01385	44.01	27.07	0.701136	0.00189101	0.00791333	-	HUW68_RS01385	14.0333	132.193	-3.23572	1.12e-37	1.72e-36	down	rbsD	D-ribose pyranase	GO:0005737,GO:0016872,GO:0019303,GO:0048029	K06726-ko02010 ABC transporters	COG1869-ABC-type ribose transport system, auxiliary component[G]
HUW68_RS01390	82.7667	57.0033	0.538004	0.00030088	0.00156577	-	HUW68_RS01390	324.9	213.203	0.607766	4.83e-21	3.35e-20	-	rbsU	ribose transporter RbsU	GO:0005886,GO:0015144,GO:0016021	-	COG4975-Putative glucose uptake permease[G]
HUW68_RS01395	58.79	46.7767	0.329782	0.257112	0.430924	-	HUW68_RS01395	84.4367	191.973	-1.18496	3.28e-07	9.58e-07	down	HUW68_RS01395	LacI family DNA-binding transcriptional regulator	GO:0003677,GO:0003700,GO:0006164,GO:0006351,GO:0045892	-	COG1609-Transcriptional regulators[K]
HUW68_RS01400	0.0001	0.0001	0	1	1	-	HUW68_RS01400	0.0001	0.183333	-10.8403	0.768911	1	-	HUW68_RS01400	NADH dehydrogenase	-	-	-
HUW68_RS01405	1.69333	1.56667	0.112168	0.850717	0.910424	-	HUW68_RS01405	0.196667	0.62	-1.65652	0.60932	0.66885	-	HUW68_RS01405	hypothetical protein	-	-	-
HUW68_RS01410	5.78333	5.92333	-0.034508	0.531767	0.69492	-	HUW68_RS01410	0.706667	4.8	-2.76393	0.0095937	0.0168075	-	HUW68_RS01410	IS1182 family transposase	-	-	-
HUW68_RS01415	34.9533	28.0567	0.317086	0.263596	0.436779	-	HUW68_RS01415	13.84	11	0.33134	3.08e-07	9.02e-07	-	HUW68_RS01415	MFS transporter	GO:0005886,GO:0016021,GO:0046677,GO:0055085	-	-
HUW68_RS01420	8.97667	6.92667	0.374019	0.327622	0.50736	-	HUW68_RS01420	4.53667	8.60333	-0.923263	0.350521	0.421897	-	HUW68_RS01420	linear amide C-N hydrolase	GO:0016811,GO:0045302	-	COG3049-Penicillin V acylase and related amidases[M]
HUW68_RS01425	86.3133	39.71	1.12008	2.47e-14	5.2e-13	up	HUW68_RS01425	21.46	14.24	0.591701	5.31e-14	2.43e-13	-	lytM	glycine-glycine endopeptidase LytM	GO:0005576,GO:0008237,GO:0009405,GO:0046872,GO:0071555	-	COG0739-Membrane proteins related to metalloendopeptidases[M]
HUW68_RS01430	24.42	86.8067	-1.82974	9.27e-70	1.87e-67	down	HUW68_RS01430	10.1033	28.4433	-1.49326	0.000146213	0.00032992	down	HUW68_RS01430	ABC transporter ATP-binding protein	GO:0005524,GO:0006810,GO:0016887	-	COG1131-ABC-type multidrug transport system, ATPase component[V]
HUW68_RS01435	11.7	36.16	-1.62789	1.02e-40	9.26e-39	down	HUW68_RS01435	12.3133	28.6233	-1.21697	0.00127874	0.00255278	down	HUW68_RS01435	ABC transporter permease	GO:0016021	-	-
HUW68_RS01440	13.6867	47.7333	-1.80223	5.8e-50	6.93e-48	down	HUW68_RS01440	10.03	12.8133	-0.353324	0.106028	0.150151	-	HUW68_RS01440	ABC transporter permease	GO:0016021	-	-
HUW68_RS01445	16.1733	46.1467	-1.51261	6.46e-56	9.98e-54	down	HUW68_RS01445	0.833333	3.92667	-2.23634	0.000944194	0.0019173	-	HUW68_RS01445	hypothetical protein	GO:0016021	-	-
HUW68_RS01450	0.763333	2.13333	-1.48272	0.000834712	0.00384172	-	HUW68_RS01450	1.05	0.853333	0.299208	0.220327	0.284538	-	HUW68_RS01450	DUF5079 family protein	GO:0016021	-	-
HUW68_RS01455	3.65333	8.86333	-1.27864	1.67e-08	1.89e-07	down	HUW68_RS01455	1.53667	8.86667	-2.52859	8.97e-07	2.52e-06	down	HUW68_RS01455	DUF5080 family protein	GO:0016021	-	-
HUW68_RS01460	50.61	202.437	-1.99998	7.42e-158	2.44e-155	down	HUW68_RS01460	114.13	101.667	0.166831	4.81e-12	1.98e-11	-	HUW68_RS01460	CHAP domain-containing protein	GO:0005576,GO:0007049,GO:0008152,GO:0008745,GO:0009405,GO:0009986,GO:0019835,GO:0042742,GO:0051301,GO:0071555	-	COG3942-Surface antigen[R]
HUW68_RS01465	156.643	610.337	-1.96212	2.39e-11	3.9e-10	down	HUW68_RS01465	974.403	905.533	0.105751	8.52e-06	2.23e-05	-	esxA	WXG100 family type VII secretion effector EsxA	GO:0005576,GO:0009405	-	COG4842-Uncharacterized protein conserved in bacteria[S]
HUW68_RS01470	12.16	82.12	-2.75559	1.03e-273	9.03e-271	down	HUW68_RS01470	14.5267	54.18	-1.89906	2.03e-22	1.54e-21	down	esaA	type VII secretion protein EsaA	GO:0005886,GO:0009405,GO:0016021,GO:0042802	-	COG1511-Predicted membrane protein[S]
HUW68_RS01475	1.40667	4.75333	-1.75666	5.15e-07	4.59e-06	-	HUW68_RS01475	0.53	4.11333	-2.95624	0.00326258	0.00612213	-	essA	type VII secretion protein EssA	GO:0005886,GO:0009405,GO:0016021	-	-
HUW68_RS01480	0.853333	1.99667	-1.22641	0.110248	0.228315	-	HUW68_RS01480	1.05333	25.6567	-4.6063	1.32e-10	4.92e-10	down	esaB	type VII secretion protein EsaB	GO:0005737,GO:0009405	-	COG5417-Uncharacterized small protein[S]
HUW68_RS01485	1.73667	5.61333	-1.69254	5.19e-17	1.38e-15	down	HUW68_RS01485	2.09	8.57333	-2.03635	1.34e-07	4.01e-07	down	essB	type VII secretion protein EssB	GO:0005886,GO:0009405,GO:0016021	-	COG4499-Predicted membrane protein[S]
HUW68_RS01490	9.61667	43.79	-2.18699	1.58e-180	7.48e-178	down	HUW68_RS01490	60.3	111.623	-0.888409	0.0302173	0.0485011	-	essC	type VII secretion protein EssC	GO:0003677,GO:0005524,GO:0005886,GO:0009405,GO:0016021	-	COG1674-DNA segregation ATPase FtsK/SpoIIIE and related proteins[D]
HUW68_RS01495	0.563333	1.22333	-1.11876	0.0862589	0.187967	-	HUW68_RS01495	1.40667	2.83	-1.00852	0.627136	0.683714	-	esaC	type VII secretion substrate EsaC	GO:0005576,GO:0009405	-	-
HUW68_RS01500	1.63	6.05333	-1.89286	8.66e-06	6.32e-05	down	HUW68_RS01500	0.51	2.69333	-2.40082	0.0917559	0.131863	-	esxB	WXG100 family type VII secretion effector EsxB	GO:0005576,GO:0009405	-	-
HUW68_RS01505	4.65667	16.28	-1.80573	4.65e-26	2.14e-24	down	HUW68_RS01505	11.6967	15.53	-0.40896	0.249664	0.317214	-	essE	DUF5081 family protein	-	-	-
HUW68_RS01510	7.88333	28.3867	-1.84834	8.43e-20	2.92e-18	down	HUW68_RS01510	24.3867	44.4867	-0.86728	0.472757	0.54375	-	exsD	hypothetical protein	-	-	-
HUW68_RS01515	6.26	15.99	-1.35294	3.15e-15	7.19e-14	down	HUW68_RS01515	10.2067	18.7133	-0.874555	0.204847	0.267393	-	essD	ribonuclease YeeF family protein	GO:0004518	-	COG5444-Uncharacterized conserved protein[S]
HUW68_RS01520	1.53	2.40667	-0.653505	0.0631283	0.14773	-	HUW68_RS01520	1.16333	2.21667	-0.930127	0.772185	0.811586	-	essI	TIGR01741 family protein	-	-	-
HUW68_RS01525	2.70333	2.76667	-0.0334094	0.469083	0.645757	-	HUW68_RS01525	0.12	1.78667	-3.89616	0.00400849	0.00740931	-	HUW68_RS01525	DUF5079 family protein	GO:0016021	-	-
HUW68_RS01530	11.78	11.84	-0.00732954	0.360777	0.543026	-	HUW68_RS01530	7.43667	12.5	-0.7492	0.894199	0.916444	-	HUW68_RS01530	DUF5080 family protein	GO:0016021	-	-
HUW68_RS01535	3.07667	3.18	-0.0476586	0.626251	0.765839	-	HUW68_RS01535	1.14333	2.32333	-1.02295	0.704118	0.755954	-	HUW68_RS01535	hypothetical protein	GO:0016021	-	-
HUW68_RS01540	0.286667	0.23	0.31774	0.942228	1	-	HUW68_RS01540	0.426667	0.806667	-0.918863	0.886391	0.909471	-	HUW68_RS01540	TIGR01741 family protein	-	-	-
HUW68_RS01545	0.303333	0.433333	-0.514573	0.507832	1	-	HUW68_RS01545	0.306667	0.193333	0.665581	0.425438	0.498177	-	HUW68_RS01545	TIGR01741 family protein	-	-	-
HUW68_RS01550	0.196667	0.233333	-0.24664	0.724218	1	-	HUW68_RS01550	0.03	0.126667	-2.078	0.717851	1	-	HUW68_RS01550	TIGR01741 family protein	-	-	-
HUW68_RS01555	0.0666667	0.17	-1.3505	0.372132	1	-	HUW68_RS01555	0.126667	0.266667	-1.074	0.857823	0.884834	-	HUW68_RS01555	TIGR01741 family protein	-	-	-
HUW68_RS01560	3.48333	3.69	-0.0831523	0.316479	0.495358	-	HUW68_RS01560	2.67	6.86333	-1.36207	0.0565801	0.085993	-	HUW68_RS01560	DUF5079 family protein	GO:0016021	-	-
HUW68_RS01565	0.926667	0.306667	1.59538	0.511861	1	-	HUW68_RS01565	2.39333	0.0001	14.5467	0.00328811	0.00616578	-	HUW68_RS01565	DUF5080 family protein	-	-	-
HUW68_RS01570	0.513333	0.67	-0.384265	0.473858	0.648357	-	HUW68_RS01570	0.273333	1.40333	-2.36012	0.156189	0.210796	-	HUW68_RS01570	TIGR01741 family protein	-	-	-
HUW68_RS01575	1.23333	2.08667	-0.758637	0.0461656	0.117117	-	HUW68_RS01575	0.07	0.73	-3.38247	0.105579	0.149593	-	HUW68_RS01575	TIGR01741 family protein	-	-	-
HUW68_RS01580	1.62333	1.42667	0.186311	0.999415	0.999796	-	HUW68_RS01580	0.136667	0.703333	-2.36355	0.246467	0.313738	-	HUW68_RS01580	antitoxin YezG family protein	-	-	-
HUW68_RS01585	1.23333	1.56333	-0.342063	0.271172	0.445958	-	HUW68_RS01585	0.463333	0.646667	-0.480972	0.849695	0.877781	-	HUW68_RS01585	TIGR01741 family protein	-	-	-
HUW68_RS01590	0.266667	0.276667	-0.0531113	0.82263	1	-	HUW68_RS01590	0.183333	0.133333	0.459432	0.659022	0.713612	-	HUW68_RS01590	antitoxin YezG family protein	-	-	-
HUW68_RS01595	9.34333	13.35	-0.51483	0.00135259	0.00590466	-	HUW68_RS01595	1.91667	6.1	-1.67021	0.217981	0.281964	-	HUW68_RS01595	DUF4467 domain-containing protein	-	-	-
HUW68_RS01600	95.7833	163.367	-0.770267	1.16e-23	4.61e-22	-	HUW68_RS01600	90.1233	152.703	-0.760759	0.561799	0.627516	-	HUW68_RS01600	DUF4064 domain-containing protein	GO:0016021	-	-
HUW68_RS01605	94.6133	42.6067	1.15096	1.35e-22	5.3e-21	up	HUW68_RS01605	112.827	306.437	-1.44148	6.68e-11	2.55e-10	down	HUW68_RS01605	formate/nitrite transporter family protein	GO:0005215,GO:0005887,GO:0015513,GO:0015707,GO:0016021	-	COG2116-Formate/nitrite family of transporters[P]
HUW68_RS01610	216.507	198.977	0.121812	0.425158	0.602977	-	HUW68_RS01610	172.923	105.483	0.713117	4.73e-26	4.11e-25	-	brnQ	branched-chain amino acid transport system II carrier protein	GO:0005304,GO:0005886,GO:0015188,GO:0015190,GO:0015658,GO:0015818,GO:0015820,GO:0016021	-	COG1114-Branched-chain amino acid permeases[E]
HUW68_RS01615	8.53333	15.56	-0.866661	1.05e-10	1.52e-09	-	HUW68_RS01615	1.38667	1.68667	-0.282554	0.411203	0.484219	-	HUW68_RS01615	5'-nucleotidase, lipoprotein e(P4) family	GO:0009279	-	COG2503-Predicted secreted acid phosphatase[R]
HUW68_RS01620	68.24	60.3633	0.176945	0.858809	0.916211	-	HUW68_RS01620	63.8667	202.553	-1.66517	1.36e-16	7.48e-16	down	HUW68_RS01620	FtsX-like permease family protein	GO:0005886,GO:0006810,GO:0016021	-	-
HUW68_RS01625	36.9533	27.11	0.446879	0.0929338	0.198239	-	HUW68_RS01625	20.48	57.31	-1.48457	2.15e-06	5.87e-06	down	HUW68_RS01625	ABC transporter ATP-binding protein	GO:0005524,GO:0005886,GO:0006810,GO:0016887	-	COG1136-ABC-type antimicrobial peptide transport system, ATPase component[V]
HUW68_RS01630	73.1867	121.813	-0.735019	3.81e-28	2e-26	-	HUW68_RS01630	167.24	99.2833	0.752296	6.77e-28	6.48e-27	-	HUW68_RS01630	PTS sugar transporter subunit IIC	GO:0008982,GO:0009401,GO:0016021	-	-
HUW68_RS01635	0.32	0.523333	-0.709658	0.151238	0.289901	-	HUW68_RS01635	0.233333	1.96667	-3.07529	0.00116945	0.00234666	-	HUW68_RS01635	winged helix-turn-helix transcriptional regulator	GO:0016301,GO:0016773	-	COG0524-Sugar kinases, ribokinase family[G]
HUW68_RS01640	0.86	1.47667	-0.779936	0.0211903	0.0619541	-	HUW68_RS01640	0.69	0.89	-0.367209	0.754951	0.79868	-	HUW68_RS01640	pseudouridine-5'-phosphate glycosidase	GO:0004730,GO:0016798,GO:0046113,GO:0046872	K16329-ko00240 Pyrimidine metabolism	COG2313-Uncharacterized enzyme involved in pigment biosynthesis[Q]
HUW68_RS01645	2.88667	2.89	-0.00166497	0.44785	0.625586	-	HUW68_RS01645	2.56667	3.98	-0.632872	0.854744	0.881992	-	HUW68_RS01645	NupC/NupG family nucleoside CNT transporter	GO:0005337,GO:0005887,GO:0015212,GO:0015213,GO:0015506,GO:0015861,GO:0016021	-	COG1972-Nucleoside permease[F]
HUW68_RS01650	36.01	18.3	0.976554	5.39e-06	4.12e-05	-	HUW68_RS01650	16.27	26.4567	-0.701417	0.873688	0.898471	-	HUW68_RS01650	sodium:solute symporter	GO:0005215,GO:0005887,GO:0008523,GO:0012506,GO:0015878,GO:0015887,GO:0016021,GO:0031526,GO:0055085	-	COG4146-Predicted symporter[R]
HUW68_RS01655	44.29	19.9133	1.15325	8.06e-08	8.21e-07	up	HUW68_RS01655	16.6167	34.3567	-1.04796	0.016616	0.0280267	down	HUW68_RS01655	N-acetylneuraminate lyase	GO:0005737,GO:0005975,GO:0008747,GO:0019262	K01639-ko00520 Amino sugar and nucleotide sugar metabolism	COG0329-Dihydrodipicolinate synthase/N-acetylneuraminate lyase[EM]
HUW68_RS01660	11.8467	7.41667	0.675638	0.0185673	0.0552602	-	HUW68_RS01660	3.57333	7.36	-1.04244	0.246607	0.313769	-	HUW68_RS01660	ROK family protein	-	-	COG1940-Transcriptional regulator/sugar kinase[KG]
HUW68_RS01665	117.487	57.27	1.03665	8.68e-19	2.71e-17	up	HUW68_RS01665	60.2667	127.52	-1.08129	0.000179778	0.000400669	down	HUW68_RS01665	MurR/RpiR family transcriptional regulator	GO:0003677,GO:0003700,GO:0005975,GO:0006351,GO:0030246	-	COG1737-Transcriptional regulators[K]
HUW68_RS01670	50.9133	32.3567	0.653981	0.00114346	0.00506749	-	HUW68_RS01670	48.2433	49.4567	-0.0358354	5.58e-06	1.49e-05	-	HUW68_RS01670	N-acetylmannosamine-6-phosphate 2-epimerase	GO:0005975,GO:0006051,GO:0019262,GO:0047465	K01788-ko00520 Amino sugar and nucleotide sugar metabolism	COG3010-Putative N-acetylmannosamine-6-phosphate epimerase[G]
HUW68_RS01675	3.09	2.9	0.0915539	0.63152	0.770789	-	HUW68_RS01675	2.69667	5.36	-0.991056	0.351642	0.422685	-	HUW68_RS01675	YjiH family protein	GO:0016021	-	COG3314-Uncharacterized protein conserved in bacteria[S]
HUW68_RS01680	23.2633	48.59	-1.0626	5.19e-25	2.2e-23	down	HUW68_RS01680	705.343	3138.31	-2.15359	2.8e-28	2.74e-27	down	lip2	YSIRK domain-containing triacylglycerol lipase Lip2/Geh	GO:0004806,GO:0005576,GO:0016020,GO:0016042,GO:0046872	K01046-ko00561 Glycerolipid metabolism	COG1075-Predicted acetyltransferases and hydrolases with the alpha/beta hydrolase fold[R]
HUW68_RS01685	94.8767	51.1667	0.890849	2.85e-13	5.51e-12	-	HUW68_RS01685	108.02	151.283	-0.485955	0.113393	0.159336	-	HUW68_RS01685	alpha/beta hydrolase	GO:0008152,GO:0016787	-	-
HUW68_RS01690	42.2667	27.3633	0.627276	1.93e-05	0.000130896	-	HUW68_RS01690	93.88	100.373	-0.0964863	6.43e-08	1.97e-07	-	HUW68_RS01690	NADH-dependent flavin oxidoreductase	GO:0010181,GO:0016491	-	COG1902-NADH:flavin oxidoreductases, Old Yellow Enzyme family[C]
HUW68_RS01695	0.0001	0.0001	0	1	1	-	HUW68_RS01695	0.0001	0.68	-12.7313	0.596624	1	-	HUW68_RS01695	hypothetical protein	-	-	-
HUW68_RS01700	21.4833	12.7033	0.758011	4.94e-05	0.00030565	-	HUW68_RS01700	4.94333	11.4667	-1.21389	0.0248497	0.0406537	down	HUW68_RS01700	LLM class flavin-dependent oxidoreductase	GO:0005829,GO:0016705	-	COG2141-Coenzyme F420-dependent N5,N10-methylene tetrahydromethanopterin reductase and related flavin-dependent oxidoreductases[C]
HUW68_RS01705	4.15333	2.45667	0.757568	0.18369	0.335467	-	HUW68_RS01705	0.666667	2.42333	-1.86196	0.401845	0.474226	-	HUW68_RS01705	glycine cleavage system protein H	-	-	COG0509-Glycine cleavage system H protein (lipoate-binding)[E]
HUW68_RS01710	22.45	16.1167	0.478162	0.0317332	0.0861518	-	HUW68_RS01710	9.77333	16.99	-0.797763	0.614916	0.673633	-	HUW68_RS01710	protein-ADP-ribose hydrolase	GO:0008152,GO:0016798	-	COG2110-Predicted phosphatase homologous to the C-terminal domain of histone macroH2A1[R]
HUW68_RS01715	32.93	25.72	0.356512	0.218977	0.380603	-	HUW68_RS01715	30.9167	32.5567	-0.0745682	2.75e-05	6.81e-05	-	HUW68_RS01715	NAD-dependent deacetylase	GO:0006471,GO:0046872,GO:1990404	-	COG0846-NAD-dependent protein deacetylases, SIR2 family[K]
HUW68_RS01720	6.89667	5.27667	0.386272	0.390462	0.57142	-	HUW68_RS01720	1.54	2.47333	-0.683526	0.920908	0.935804	-	HUW68_RS01720	lipoate--protein ligase	GO:0005524,GO:0009249,GO:0016874,GO:0016979	K03800-ko00785 Lipoic acid metabolism	COG0095-Lipoate-protein ligase A[H]
HUW68_RS01725	37.7033	26.8633	0.489054	0.0100401	0.0333994	-	HUW68_RS01725	21.6433	54.5833	-1.33454	1.77e-06	4.88e-06	down	HUW68_RS01725	aldehyde reductase	GO:0003854,GO:0005634,GO:0005829,GO:0006694,GO:0016491,GO:0050662	-	COG0451-Nucleoside-diphosphate-sugar epimerases[MG]
HUW68_RS01730	33.31	24.6067	0.436906	0.0749185	0.168856	-	HUW68_RS01730	31.19	82.5067	-1.40343	2.85e-08	8.92e-08	down	HUW68_RS01730	PTS ascorbate transporter subunit IIC	GO:0005886,GO:0009401,GO:0016021	K03475-ko00053 Ascorbate and aldarate metabolism;ko02060 Phosphotransferase system (PTS)	COG3037-Uncharacterized protein conserved in bacteria[S]
HUW68_RS01735	22.9733	14.82	0.632415	0.10511	0.219753	-	HUW68_RS01735	13.0567	50.1833	-1.94242	1.61e-08	5.16e-08	down	HUW68_RS01735	PTS sugar transporter subunit IIB	GO:0008982,GO:0009401	K02822-ko00053 Ascorbate and aldarate metabolism;ko02060 Phosphotransferase system (PTS)	COG3414-Phosphotransferase system, galactitol-specific IIB component[G]
HUW68_RS01740	19.5	12.7	0.618646	0.0680127	0.156217	-	HUW68_RS01740	21.82	102.557	-2.2327	3.4e-23	2.63e-22	down	HUW68_RS01740	PTS sugar transporter subunit IIA	GO:0005215,GO:0005737,GO:0009401,GO:0016301,GO:0016740	K02821-ko00053 Ascorbate and aldarate metabolism;ko02060 Phosphotransferase system (PTS)	COG1762-Phosphotransferase system mannitol/fructose-specific IIA domain (Ntr-type)[GT]
HUW68_RS01745	44.1967	27.1233	0.704403	0.00293485	0.0115808	-	HUW68_RS01745	116.71	316.053	-1.43724	3.49e-13	1.54e-12	down	HUW68_RS01745	BglG family transcription antiterminator	GO:0003723,GO:0006351,GO:0006355,GO:0008982,GO:0009401,GO:0016301	-	COG3711-Transcriptional antiterminator[K]
HUW68_RS01750	10.2133	6.87	0.572072	0.126775	0.25413	-	HUW68_RS01750	0.73	5.40333	-2.88788	0.000621719	0.00129141	down	mepR	multidrug efflux transporter transcriptional repressor MepR	GO:0003677,GO:0003700,GO:0006351,GO:0009405,GO:0017000	-	-
HUW68_RS01755	14.03	11.64	0.269424	0.613122	0.756827	-	HUW68_RS01755	2.69667	2.97667	-0.14252	0.179391	0.237702	-	mepA	multidrug efflux MATE transporter MepA	GO:0005886,GO:0015238,GO:0015297,GO:0016021,GO:0046677	-	COG0534-Na+-driven multidrug efflux pump[V]
HUW68_RS01760	6.99333	7.32333	-0.0665202	0.291948	0.468557	-	HUW68_RS01760	1.56667	4.93333	-1.65486	0.0564847	0.0858959	-	HUW68_RS01760	MepB family protein	-	-	COG4815-Uncharacterized protein conserved in bacteria[S]
HUW68_RS01765	47.9233	58.3033	-0.28285	7.73e-08	8e-07	-	HUW68_RS01765	49.0767	47.35	0.0516728	6e-09	1.99e-08	-	glpT	glycerol-3-phosphate transporter	GO:0005886,GO:0006071,GO:0006820,GO:0015169,GO:0016021,GO:0022857,GO:0055085	-	COG2271-Sugar phosphate permease[G]
HUW68_RS01770	10.6633	10.9167	-0.0338739	0.123233	0.247786	-	HUW68_RS01770	35.1467	72.21	-1.03881	0.00199155	0.00384045	down	HUW68_RS01770	VOC family protein	GO:0005737,GO:0009636,GO:0019439,GO:0046872,GO:0051213	-	COG0346-Lactoylglutathione lyase and related lyases[E]
HUW68_RS01775	24.31	22.3867	0.11891	0.458481	0.634819	-	HUW68_RS01775	72.71	119.117	-0.71215	0.83024	0.862269	-	HUW68_RS01775	LLM class flavin-dependent oxidoreductase	GO:0004497,GO:0016705	-	-
HUW68_RS01780	2.93	3.35333	-0.194695	0.276292	0.452195	-	HUW68_RS01780	2.56667	7.42	-1.53152	0.0537508	0.0821059	-	HUW68_RS01780	NAD(P)H-dependent oxidoreductase	GO:0006569,GO:0016646,GO:0043421,GO:0052873	K00299-ko00920 Sulfur metabolism;ko00740 Riboflavin metabolism	COG0431-Predicted flavoprotein[R]
HUW68_RS01785	51.74	65.7367	-0.345418	6.59e-09	8.1e-08	-	HUW68_RS01785	73.76	72.9567	0.0157988	4.06e-10	1.46e-09	-	HUW68_RS01785	YeiH family protein	GO:0005886,GO:0016021	-	COG2855-Predicted membrane protein[S]
HUW68_RS01790	0.326667	0.39	-0.255655	0.692402	1	-	HUW68_RS01790	0.506667	2.60667	-2.3631	0.0711192	0.104923	-	HUW68_RS01790	hypothetical protein	-	-	-
HUW68_RS01795	16.9767	8.64667	0.973337	0.000508098	0.00244557	-	HUW68_RS01795	10.3967	15.46	-0.572419	0.728551	0.775922	-	HUW68_RS01795	GNAT family N-acetyltransferase	GO:0005737,GO:0008080,GO:0017198	-	COG1670-Acetyltransferases, including N-acetylases of ribosomal proteins[J]
HUW68_RS01800	0.34	0.216667	0.650058	0.624534	0.76445	-	HUW68_RS01800	0.0166667	0.373333	-4.48543	0.0623096	0.0935505	-	HUW68_RS01800	EfeM/EfeO family lipoprotein	GO:0005886	-	COG2822-Predicted periplasmic lipoprotein involved in iron transport[P]
HUW68_RS01805	2.18667	1.95	0.165259	0.900114	0.945443	-	HUW68_RS01805	4.77667	5.89333	-0.30308	0.17507	0.232657	-	efeB	deferrochelatase/peroxidase EfeB	GO:0004601,GO:0005576,GO:0005623,GO:0015684,GO:0016021,GO:0020037,GO:0033212,GO:0046872	-	COG2837-Predicted iron-dependent peroxidase[P]
HUW68_RS01810	1.60333	1.32667	0.273268	0.782405	0.872363	-	HUW68_RS01810	1.13333	5.02333	-2.14807	9.62e-06	2.51e-05	down	HUW68_RS01810	FTR1 family protein	GO:0005381,GO:0016021,GO:0033573,GO:0055072	-	COG0672-High-affinity Fe2+/Pb2+ permease[P]
HUW68_RS01815	37.7233	23.45	0.685869	0.000393815	0.00194539	-	HUW68_RS01815	153.443	106.65	0.524822	1.1e-28	1.1e-27	-	tatC	twin-arginine translocase subunit TatC	GO:0005887,GO:0008320,GO:0033281,GO:0043953	K03118-ko03060 Protein export;ko03070 Bacterial secretion system	COG0805-Sec-independent protein secretion pathway component TatC[U]
HUW68_RS01820	37.5633	21.8267	0.783233	0.00291048	0.0115019	-	HUW68_RS01820	6.06	103.167	-4.08952	2.82e-34	3.81e-33	down	HUW68_RS01820	twin-arginine translocase TatA/TatE family subunit	GO:0005829,GO:0005887,GO:0008320,GO:0009306,GO:0033281,GO:0043953	K03116-ko03060 Protein export;ko03070 Bacterial secretion system	COG1826-Sec-independent protein secretion pathway components[U]
HUW68_RS01825	264.203	127.587	1.05017	1.16e-11	1.99e-10	up	HUW68_RS01825	385.783	443.87	-0.202346	5.81e-05	0.000136538	-	HUW68_RS01825	DUF1398 family protein	-	-	COG5562-Phage envelope protein[R]
HUW68_RS01830	4.39667	5.73667	-0.383803	0.204478	0.364071	-	HUW68_RS01830	2.86667	1.55667	0.880914	0.0660542	0.0983579	-	HUW68_RS01830	helix-turn-helix transcriptional regulator	GO:0006351,GO:0006355,GO:0043565	-	COG1476-Predicted transcriptional regulators[K]
HUW68_RS01835	9.80333	10.71	-0.127614	0.0890217	0.192197	-	HUW68_RS01835	1.84	6.38333	-1.7946	0.00652909	0.0117102	down	HUW68_RS01835	DUF3169 family protein	GO:0016021	-	-
HUW68_RS01840	13.3633	14.9133	-0.158323	0.0122443	0.0392895	-	HUW68_RS01840	1.70667	7.50667	-2.13699	0.000147383	0.00033207	down	HUW68_RS01840	ABC transporter ATP-binding protein	GO:0005524,GO:0015031,GO:0016887,GO:0043213	-	COG1131-ABC-type multidrug transport system, ATPase component[V]
HUW68_RS01845	46.65	57.1733	-0.293465	4.21e-06	3.29e-05	-	HUW68_RS01845	63.9667	78.5233	-0.295801	0.00145365	0.00287114	-	HUW68_RS01845	ABC-2 transporter permease	GO:0016021	-	-
HUW68_RS01850	32.3767	26.5	0.288962	0.518318	0.684485	-	HUW68_RS01850	22.43	86.3733	-1.94516	1.24e-19	8.09e-19	down	HUW68_RS01850	low temperature requirement protein A	GO:0016021	-	COG4292-Predicted membrane protein[S]
HUW68_RS01855	131.24	51.8367	1.34016	1.42e-21	5.31e-20	up	HUW68_RS01855	27.65	11.9167	1.2143	2.65e-39	4.45e-38	up	HUW68_RS01855	acetyl-CoA C-acetyltransferase	GO:0003985,GO:0005737,GO:0008152,GO:0016747	K00626-ko01200 Carbon metabolism;ko01212 Fatty acid metabolism;ko00620 Pyruvate metabolism;ko00630 Glyoxylate and dicarboxylate metabolism;ko00640 Propanoate metabolism;ko00650 Butanoate metabolism;ko00720 Carbon fixation pathways in prokaryotes;ko00071 Fatty acid degradation;ko00072 Synthesis and degradation of ketone bodies;ko00280 Valine, leucine and isoleucine degradation;ko00310 Lysine degra…	COG0183-Acetyl-CoA acetyltransferase[I]
HUW68_RS01860	52.15	43.96	0.246476	0.646151	0.780926	-	HUW68_RS01860	306.657	655.84	-1.09672	4.99e-06	1.33e-05	down	HUW68_RS01860	cyclase family protein	GO:0004061,GO:0019441	-	COG1878-Predicted metal-dependent hydrolase[R]
HUW68_RS01865	16.3433	13.8967	0.233963	0.754186	0.85431	-	HUW68_RS01865	40.16	324.977	-3.0165	1.87e-89	1.88e-87	down	metE	5-methyltetrahydropteroyltriglutamate-- homocysteine S-methyltransferase	GO:0003871,GO:0008270,GO:0009086	K00549-ko01230 Biosynthesis of amino acids;ko00270 Cysteine and methionine metabolism;ko00450 Selenocompound metabolism	COG0620-Methionine synthase II (cobalamin-independent)[E]
HUW68_RS01870	13.6833	14.72	-0.105358	0.00368136	0.0139203	-	HUW68_RS01870	18.69	78.7933	-2.07581	1.79e-41	3.19e-40	down	HUW68_RS01870	bifunctional homocysteine S-methyltransferase/methylenetetrahydrofolate reductase	GO:0004489,GO:0006555,GO:0008168,GO:0009086,GO:0035999,GO:0046872	-	COG0646-Methionine synthase I (cobalamin-dependent), methyltransferase domain[E]
HUW68_RS01875	9	10.6133	-0.237881	0.0040969	0.0153153	-	HUW68_RS01875	10.2933	33.8	-1.71531	1.14e-12	4.9e-12	down	HUW68_RS01875	PLP-dependent transferase	GO:0003824,GO:0004121,GO:0005737,GO:0009086,GO:0030170	K01760-ko01230 Biosynthesis of amino acids;ko00270 Cysteine and methionine metabolism;ko00450 Selenocompound metabolism	COG0626-Cystathionine beta-lyases/cystathionine gamma-synthases[E]
HUW68_RS01880	10.4767	14.5	-0.468873	5.85e-07	5.15e-06	-	HUW68_RS01880	6.43667	25.21	-1.96961	3.06e-10	1.11e-09	down	HUW68_RS01880	aminotransferase class I/II-fold pyridoxal phosphate-dependent enzyme	GO:0003824,GO:0005737,GO:0009086,GO:0016740,GO:0030170	K01739-ko01230 Biosynthesis of amino acids;ko00920 Sulfur metabolism;ko00270 Cysteine and methionine metabolism;ko00450 Selenocompound metabolism	COG0626-Cystathionine beta-lyases/cystathionine gamma-synthases[E]
HUW68_RS01885	2.04333	1.00667	1.02134	0.0386951	0.100784	-	HUW68_RS01885	0.0633333	1.27	-4.32572	0.00178139	0.00346467	-	HUW68_RS01885	ParB/RepB/Spo0J family partition protein	GO:0003677,GO:0007059,GO:0030435,GO:0043590,GO:0045881	-	COG1475-Predicted transcriptional regulators[K]
HUW68_RS01890	12.74	10.1267	0.331206	0.392461	0.571723	-	HUW68_RS01890	2.31333	4.58667	-0.987473	0.431489	0.503527	-	HUW68_RS01890	mechanosensitive ion channel family protein	GO:0005886,GO:0008381,GO:0016021,GO:0055085,GO:0071470	-	COG0668-Small-conductance mechanosensitive channel[M]
HUW68_RS01895	3.75	3.04	0.302819	0.834144	0.902568	-	HUW68_RS01895	0.32	1.74333	-2.4457	0.245787	0.313019	-	HUW68_RS01895	DUF951 domain-containing protein	-	-	COG4481-Uncharacterized protein conserved in bacteria[S]
HUW68_RS01900	140.08	115.637	0.276652	0.361294	0.543181	-	HUW68_RS01900	41.44	50.2333	-0.277621	0.0033295	0.00623479	-	ychF	redox-regulated ATPase YchF	GO:0005524,GO:0005525,GO:0016887,GO:0043022,GO:0043023,GO:0046872	-	COG0012-Predicted GTPase, probable translation factor[J]
HUW68_RS01905	40.83	29.2533	0.481029	0.159192	0.301565	-	HUW68_RS01905	11.8067	40.4867	-1.77785	0.000138881	0.000314158	down	HUW68_RS01905	hypothetical protein	-	-	-
HUW68_RS01910	18883.3	20877.1	-0.144807	5.24e-06	4.02e-05	-	HUW68_RS01910	2651.34	2894.51	-0.126601	9.74e-08	2.93e-07	-	HUW68_RS01910	30S ribosomal protein S6	GO:0003735,GO:0005840,GO:0006412,GO:0019843	K02990-ko03010 Ribosome	COG0360-Ribosomal protein S6[J]
HUW68_RS01915	12735.3	14035.3	-0.140234	3.66e-05	0.000232723	-	HUW68_RS01915	6190.17	2291.67	1.43358	2.15e-80	1.5e-78	up	ssb	single-stranded DNA-binding protein	GO:0003697,GO:0006260,GO:0006281,GO:0006310	K03111-ko03030 DNA replication;ko03430 Mismatch repair;ko03440 Homologous recombination	COG0629-Single-stranded DNA-binding protein[L]
HUW68_RS01920	413.793	314.65	0.395162	0.188152	0.34148	-	HUW68_RS01920	66.1033	84.1	-0.347383	0.123806	0.172365	-	rpsR	30S ribosomal protein S18	GO:0003735,GO:0005840,GO:0006412,GO:0019843	K02963-ko03010 Ribosome	COG0238-Ribosomal protein S18[J]
HUW68_RS01925	2.03333	1.50667	0.432486	0.481401	0.654148	-	HUW68_RS01925	0.656667	6.72333	-3.35594	5.76e-11	2.21e-10	down	HUW68_RS01925	Abi family protein	-	-	-
HUW68_RS01930	2.38	1.82667	0.381748	0.624222	0.764425	-	HUW68_RS01930	2.02333	8.32333	-2.04043	0.00153046	0.00300457	down	HUW68_RS01930	tyrosine-type recombinase/integrase	-	-	-
HUW68_RS01935	3.06333	2.72333	0.169729	0.91193	0.950551	-	HUW68_RS01935	4.03	21.9033	-2.4423	6.64e-12	2.69e-11	down	HUW68_RS01935	toxin/staphylococcal enterotoxin-like toxin X (SElX)	GO:0005576,GO:0009405	-	-
HUW68_RS01940	0.303333	0.41	-0.43472	0.582265	1	-	HUW68_RS01940	0.0001	3.99333	-15.2853	1.97e-06	5.41e-06	-	HUW68_RS01940	YxeA family protein	GO:0016021	-	COG5294-Uncharacterized protein conserved in bacteria[S]
HUW68_RS01945	29.3567	20.82	0.495718	0.0844431	0.184776	-	HUW68_RS01945	58.8433	418.45	-2.8301	2.79e-31	3.3e-30	down	HUW68_RS01945	PepSY domain-containing protein	-	-	COG3212-Predicted membrane protein[S]
HUW68_RS01950	20.8533	12.2333	0.76946	0.0148347	0.0458115	-	HUW68_RS01950	131.593	277.66	-1.07723	0.0250975	0.0410097	down	HUW68_RS01950	helix-turn-helix transcriptional regulator	GO:0043565	-	-
HUW68_RS01955	339.573	269.74	0.332154	0.24887	0.421187	-	HUW68_RS01955	2307.87	4326.53	-0.90665	0.092414	0.132668	-	HUW68_RS01955	GlsB/YeaQ/YmgE family stress response membrane protein	GO:0005886,GO:0016021	-	-
HUW68_RS01960	1.08333	0.783333	0.467779	0.77774	1	-	HUW68_RS01960	0.0001	0.31	-11.5981	0.581576	1	-	HUW68_RS01960	hypothetical protein	-	-	-
HUW68_RS01965	29.84	25.61	0.22054	0.865552	0.919629	-	HUW68_RS01965	16.8333	45.4167	-1.4319	4.11e-05	9.92e-05	down	HUW68_RS01965	histidine phosphatase family protein	GO:0003873,GO:0004331,GO:0005524,GO:0006000,GO:0006003	K01834-ko01200 Carbon metabolism;ko01230 Biosynthesis of amino acids;ko00010 Glycolysis / Gluconeogenesis;ko00680 Methane metabolism;ko00260 Glycine, serine and threonine metabolism;ko04922 Glucagon signaling pathway;ko05230 Central carbon metabolism in cancer	COG0588-Phosphoglycerate mutase 1[G]
HUW68_RS01970	76.61	54.8767	0.48134	0.0689412	0.157958	-	HUW68_RS01970	47.1733	129.493	-1.45683	5.06e-08	1.56e-07	down	HUW68_RS01970	hypothetical protein	GO:0016021	-	-
HUW68_RS01975	134.64	106.23	0.341916	0.135867	0.26706	-	HUW68_RS01975	85.0733	242.84	-1.51323	1.78e-15	8.95e-15	down	HUW68_RS01975	NDxxF motif lipoprotein	-	-	-
HUW68_RS01980	36.8267	33.3367	0.143641	0.72958	0.839351	-	HUW68_RS01980	7.26	49.59	-2.77201	2.21e-08	7.01e-08	down	HUW68_RS01980	hypothetical protein	-	-	-
HUW68_RS01985	812.93	1160.72	-0.513813	1.53e-25	6.58e-24	-	HUW68_RS01985	2140.77	2589.09	-0.274316	1.49e-05	3.8e-05	-	ahpF	alkyl hydroperoxide reductase subunit F	GO:0000302,GO:0005623,GO:0008785,GO:0009055,GO:0015035,GO:0045454,GO:0050660,GO:0051287	-	COG3634-Alkyl hydroperoxide reductase, large subunit[O]
HUW68_RS01990	258.297	300.287	-0.217311	0.00324115	0.0126002	-	HUW68_RS01990	90.18	462.097	-2.35732	6.19e-41	1.09e-39	down	ahpC	peroxiredoxin	GO:0004601,GO:0006979,GO:0051920	-	COG0450-Peroxiredoxin[O]
HUW68_RS01995	93.3167	76.14	0.29348	0.305651	0.483303	-	HUW68_RS01995	170.577	161.06	0.0828221	8.45e-10	2.95e-09	-	HUW68_RS01995	NADPH-dependent oxidoreductase	GO:0016491	K19285-ko00740 Riboflavin metabolism	COG0778-Nitroreductase[C]
HUW68_RS02000	158.303	166.613	-0.0738122	0.000184171	0.00100207	-	HUW68_RS02000	1049.54	957.51	0.132398	7.23e-10	2.54e-09	-	HUW68_RS02000	L-cystine transporter	GO:0006865,GO:0015293,GO:0016021	-	COG1823-Predicted Na+/dicarboxylate symporter[R]
HUW68_RS02005	2.29333	2.29	0.00209847	0.833711	0.902568	-	HUW68_RS02005	7.66667	60.0867	-2.97037	1.74e-08	5.57e-08	down	HUW68_RS02005	hypothetical protein	-	-	-
HUW68_RS02010	397.033	274.847	0.530633	0.00528252	0.0189134	-	HUW68_RS02010	125.673	201.767	-0.683009	0.90909	0.926468	-	HUW68_RS02010	hypothetical protein	-	-	-
HUW68_RS02015	39.3967	23.2667	0.759809	1.8e-05	0.000123198	-	HUW68_RS02015	6.08667	90.1733	-3.88898	6.7e-57	2.2e-55	down	HUW68_RS02015	hypothetical protein	-	-	-
HUW68_RS02020	227.36	219.47	0.0509547	0.115506	0.236156	-	HUW68_RS02020	804.2	2377.01	-1.56352	7.32e-13	3.16e-12	down	HUW68_RS02020	general stress protein	-	-	-
HUW68_RS02025	130.063	60.7433	1.09842	8.67e-21	3.12e-19	up	HUW68_RS02025	295.06	373.647	-0.340666	0.00383576	0.00711421	-	xpt	xanthine phosphoribosyltransferase	GO:0000310,GO:0005737,GO:0006166,GO:0032265,GO:0046110	K03816-ko00230 Purine metabolism	COG0503-Adenine/guanine phosphoribosyltransferases and related PRPP-binding proteins[F]
HUW68_RS02030	329.23	159.853	1.04235	1.21e-28	7.05e-27	up	HUW68_RS02030	1515.13	1349.05	0.167491	1.06e-16	5.89e-16	-	HUW68_RS02030	purine permease	GO:0005215,GO:0005886,GO:0016021,GO:0055085	-	COG2233-Xanthine/uracil permeases[F]
HUW68_RS02035	287.93	135.523	1.08718	4.31e-17	1.17e-15	up	HUW68_RS02035	199.237	487.01	-1.28947	2.65e-12	1.11e-11	down	guaB	IMP dehydrogenase	GO:0000166,GO:0003938,GO:0006177,GO:0046872	K00088-ko00230 Purine metabolism;ko00983 Drug metabolism - other enzymes	COG0516-IMP dehydrogenase/GMP reductase[F]
HUW68_RS02040	458.49	245.703	0.899973	2.6e-12	4.74e-11	-	HUW68_RS02040	989.057	1077.68	-0.123808	2.98e-09	1.01e-08	-	guaA	glutamine-hydrolyzing GMP synthase	GO:0003922,GO:0005524,GO:0006177,GO:0006541,GO:0016462,GO:0016740	K01951-ko00230 Purine metabolism;ko00983 Drug metabolism - other enzymes	COG0519-GMP synthase, PP-ATPase domain/subunit[F]
HUW68_RS02045	1.58667	0.776667	1.03063	0.137506	0.269474	-	HUW68_RS02045	1.94333	3.97667	-1.03303	0.523801	0.592435	-	HUW68_RS02045	hypothetical protein	-	-	-
HUW68_RS02050	0.823333	0.9	-0.128448	0.534834	0.697887	-	HUW68_RS02050	0.256667	0.953333	-1.89308	0.195748	0.257619	-	HUW68_RS02050	type II toxin-antitoxin system PemK/MazF family toxin	GO:0003677	-	-
HUW68_RS02055	0.753333	0.8	-0.0867116	0.751138	1	-	HUW68_RS02055	4.5	2.16667	1.05445	0.0502823	0.0772416	-	HUW68_RS02055	transposase	GO:0003677,GO:0004803,GO:0006313	-	-
HUW68_RS02060	1.48	1.73333	-0.227952	0.591923	0.743227	-	HUW68_RS02060	1.83	4.07	-1.15319	0.620201	0.677784	-	HUW68_RS02060	hypothetical protein	-	-	-
HUW68_RS02065	8.00667	6.37	0.329908	0.645806	0.780926	-	HUW68_RS02065	4.80667	10.8833	-1.17901	0.263201	0.332085	-	HUW68_RS02065	DUF1304 domain-containing protein	GO:0016021	-	COG3759-Predicted membrane protein[S]
HUW68_RS02070	36.2533	26.19	0.469098	0.0381548	0.0996622	-	HUW68_RS02070	46.6067	58.4133	-0.325761	0.00623954	0.0112056	-	HUW68_RS02070	SDR family oxidoreductase	GO:0003955,GO:0005829,GO:0016655	-	COG0702-Predicted nucleoside-diphosphate-sugar epimerases[MG]
HUW68_RS02075	1.59333	1.17667	0.437342	0.598754	0.746088	-	HUW68_RS02075	0.376667	5.94333	-3.97991	9.35e-09	3.04e-08	down	HUW68_RS02075	superantigen-like protein SSL1	GO:0005576,GO:0009405	-	-
HUW68_RS02080	0.803333	0.576667	0.478261	0.66165	0.792894	-	HUW68_RS02080	0.256667	1.71	-2.73603	0.0112824	0.0196143	-	HUW68_RS02080	superantigen-like protein SSL2	GO:0005576,GO:0009405	-	-
HUW68_RS02085	0.626667	0.53	0.241706	0.949714	0.97304	-	HUW68_RS02085	0.49	1.06667	-1.12226	0.511589	0.581284	-	HUW68_RS02085	superantigen-like protein SSL3	GO:0005576,GO:0009405	-	-
HUW68_RS02090	0.0001	0.116667	-10.1882	0.758712	1	-	HUW68_RS02090	0.0001	0.0001	0	1	1	-	HUW68_RS02090	hypothetical protein	-	-	-
HUW68_RS02095	0.95	0.613333	0.631256	0.400358	0.578695	-	HUW68_RS02095	0.386667	0.953333	-1.30189	0.489127	0.559973	-	HUW68_RS02095	superantigen-like protein SSL4	GO:0005576,GO:0009405	-	-
HUW68_RS02100	0.57	0.353333	0.689932	0.51787	0.684244	-	HUW68_RS02100	0.21	0.25	-0.251539	0.778832	0.817857	-	HUW68_RS02100	superantigen-like protein SSL5	GO:0005576,GO:0009405	-	-
HUW68_RS02105	0.0466667	0.0233333	1	0.820509	1	-	HUW68_RS02105	0.0001	0.116667	-10.1882	0.446989	1	-	HUW68_RS02105	superantigen-like protein SSL6	GO:0005576,GO:0009405	-	-
HUW68_RS02110	0.906667	0.776667	0.223277	0.946986	0.971381	-	HUW68_RS02110	0.31	0.906667	-1.5483	0.466281	0.537439	-	HUW68_RS02110	superantigen-like protein SSL7	GO:0005576,GO:0009405	-	-
HUW68_RS02115	0.376667	0.07	2.42786	0.103634	1	-	HUW68_RS02115	0.0833333	0.14	-0.748461	0.984462	0.987367	-	HUW68_RS02115	superantigen-like protein SSL8	GO:0005576,GO:0009405	-	-
HUW68_RS02120	0.703333	0.456667	0.623067	0.518834	0.684485	-	HUW68_RS02120	0.0433333	0.55	-3.66588	0.0856103	0.124146	-	HUW68_RS02120	superantigen-like protein SSL9	GO:0005576,GO:0009405	-	-
HUW68_RS02125	1.04667	1.07667	-0.0407696	0.681565	0.809377	-	HUW68_RS02125	0.296667	0.52	-0.809669	0.871001	0.896386	-	HUW68_RS02125	superantigen-like protein SSL10	GO:0005576,GO:0009405	-	-
HUW68_RS02130	6.88667	7.17	-0.0581673	0.659922	0.79172	-	HUW68_RS02130	2.20333	4.89667	-1.15211	0.674128	0.72794	-	HUW68_RS02130	hypothetical protein	-	-	-
HUW68_RS02135	39.26	33.3133	0.23696	0.750924	0.852669	-	HUW68_RS02135	8.32667	6.75	0.302852	6.65e-06	1.76e-05	-	HUW68_RS02135	type I restriction-modification system subunit M	GO:0003677,GO:0008170,GO:0009007,GO:0009307	-	COG0286-Type I restriction-modification system methyltransferase subunit[V]
HUW68_RS02140	32.0767	26.22	0.290857	0.412916	0.590394	-	HUW68_RS02140	8.76667	19.9467	-1.18605	0.00944569	0.0165589	down	HUW68_RS02140	restriction endonuclease subunit S	GO:0003677,GO:0006304	-	-
HUW68_RS02145	0.26	0.32	-0.29956	0.607883	1	-	HUW68_RS02145	0.106667	0.07	0.607683	0.685135	1	-	HUW68_RS02145	superantigen-like protein SSL11	-	-	-
HUW68_RS02150	4.86667	4.02333	0.274543	0.718219	0.832589	-	HUW68_RS02150	0.696667	2.76	-1.98613	0.0012901	0.00257357	-	HUW68_RS02150	FKLRK protein	-	-	-
HUW68_RS02155	27.79	7.84667	1.82441	5.43e-12	9.57e-11	up	HUW68_RS02155	1332.2	2277.23	-0.773466	0.396523	0.468555	-	spn	myeloperoxidase inhibitor SPIN	-	-	-
HUW68_RS02160	0.13	0.02	2.70044	0.263694	1	-	HUW68_RS02160	0.116667	0.0433333	1.42884	0.38317	1	-	lpl1	tandem-type lipoprotein Lpl1	GO:0005886	-	-
HUW68_RS02165	0.143333	0.286667	-1	0.242918	1	-	HUW68_RS02165	0.02	0.06	-1.58496	0.80181	1	-	lpl2	tandem-type lipoprotein Lpl2	GO:0005886	-	-
HUW68_RS02170	0.0566667	0.0833333	-0.556393	0.695319	1	-	HUW68_RS02170	0.126667	0.12	0.0780025	0.67266	0.726644	-	HUW68_RS02170	tandem-type lipoprotein	-	-	-
HUW68_RS02175	0.226667	0.56	-1.30485	0.0639448	0.149242	-	HUW68_RS02175	0.0733333	0.176667	-1.26849	0.818045	0.851556	-	lpl4	tandem-type lipoprotein Lpl4	GO:0005886,GO:0016021	-	-
HUW68_RS02180	0.5	0.97	-0.956057	0.0585673	0.139739	-	HUW68_RS02180	0.663333	0.936667	-0.497802	0.805017	0.840891	-	lpl5	tandem-type lipoprotein Lpl5	GO:0005886	-	-
HUW68_RS02185	0.176667	0.42	-1.24936	0.12041	0.243601	-	HUW68_RS02185	0.0001	0.1	-9.96578	0.54546	1	-	lpl6	tandem-type lipoprotein Lpl6	GO:0005886	-	-
HUW68_RS02190	0.14	0.15	-0.0995357	0.814539	1	-	HUW68_RS02190	0.0001	0.0001	0	1	1	-	lpl7	tandem-type lipoprotein Lpl7	GO:0005886	-	-
HUW68_RS02195	0.37	0.55	-0.571906	0.349831	0.529493	-	HUW68_RS02195	0.0566667	0.42	-2.88982	0.166621	0.222844	-	lpl8	tandem-type lipoprotein Lpl8	GO:0005886	-	-
HUW68_RS02200	1.29667	1.50667	-0.216553	0.353777	0.534633	-	HUW68_RS02200	2.16333	0.683333	1.66259	0.000130137	0.000295114	-	lpl9	tandem-type lipoprotein Lpl9	GO:0005886	-	-
HUW68_RS02205	0.676667	0.433333	0.642968	0.473521	0.648357	-	HUW68_RS02205	0.42	0.613333	-0.546282	0.876875	0.900727	-	lpl10	tandem-type lipoprotein Lpl10	GO:0005886	-	-
HUW68_RS02210	4.76667	3.28	0.539285	0.112823	0.232953	-	HUW68_RS02210	2.10667	4.64667	-1.14123	0.162283	0.2179	-	HUW68_RS02210	hypothetical protein	-	-	-
HUW68_RS02215	0.513333	0.103333	2.31259	0.179637	1	-	HUW68_RS02215	0.0001	0.396667	-11.9537	0.25531	1	-	HUW68_RS02215	hypothetical protein	-	-	-
HUW68_RS02220	3.70667	3.82	-0.0434503	0.623199	0.763527	-	HUW68_RS02220	0.36	2.65333	-2.88174	0.0239756	0.0393894	-	HUW68_RS02220	hypothetical protein	-	-	-
HUW68_RS02225	7.53	7.83	-0.0563624	0.466024	0.643178	-	HUW68_RS02225	8.25	25.1533	-1.60828	0.00148688	0.00292746	down	HUW68_RS02225	hypothetical protein	GO:0016021	-	-
HUW68_RS02230	8.00333	11.8867	-0.570671	3.65e-07	3.36e-06	-	HUW68_RS02230	13.75	68.42	-2.31499	1.75e-25	1.5e-24	down	HUW68_RS02230	GTP-binding protein	GO:0005525	-	COG0523-Putative GTPases (G3E family)[R]
HUW68_RS02235	34.2967	39.7167	-0.211676	0.179652	0.329626	-	HUW68_RS02235	17.0167	475.177	-4.80344	1.88e-51	4.77e-50	down	HUW68_RS02235	phenol-soluble modulin PSM-alpha-4	-	-	-
HUW68_RS02240	0.636667	0.976667	-0.617328	0.720359	1	-	HUW68_RS02240	0.0001	101.883	-19.9585	6.57e-13	2.85e-12	down	HUW68_RS02240	phenol-soluble modulin PSM-alpha-3	GO:0009405,GO:0019835	-	-
HUW68_RS02245	9.22667	9.39667	-0.0263395	0.720672	0.833227	-	HUW68_RS02245	42.3967	2275.88	-5.74633	2.7e-150	3.67e-147	down	HUW68_RS02245	phenol-soluble modulin PSM-alpha-2	GO:0009405,GO:0019835	-	-
HUW68_RS02250	3.68333	2.02	0.866657	0.511091	1	-	HUW68_RS02250	6.34333	499.083	-6.2979	1.35e-60	5.11e-59	down	HUW68_RS02250	phenol-soluble modulin PSM-alpha-1	GO:0009405,GO:0019835	-	-
HUW68_RS02255	409.92	329.247	0.316174	0.148586	0.286069	-	HUW68_RS02255	161.013	211.153	-0.391111	0.00577172	0.0104483	-	HUW68_RS02255	NADH dehydrogenase subunit 5	GO:0005886,GO:0016021,GO:0016491,GO:0048038	K05577-ko00190 Oxidative phosphorylation	COG1009-NADH:ubiquinone oxidoreductase subunit 5 (chain L)/Multisubunit Na+/H+ antiporter, MnhA subunit[CP]
HUW68_RS02260	180.67	138.533	0.383124	0.034373	0.0918945	-	HUW68_RS02260	38.2567	87.0733	-1.18652	3.91e-08	1.21e-07	down	HUW68_RS02260	YbcC family protein	-	-	COG3002-Uncharacterized protein conserved in bacteria[S]
HUW68_RS02265	79.3733	76.1533	0.0597472	0.212115	0.374119	-	HUW68_RS02265	20.3433	50.5	-1.31173	0.00065365	0.0013567	down	HUW68_RS02265	DUF2294 domain-containing protein	-	-	COG5609-Uncharacterized conserved protein[S]
HUW68_RS02270	89.3233	84.65	0.077527	0.302614	0.479945	-	HUW68_RS02270	23.1667	76.15	-1.71679	4.31e-08	1.33e-07	down	HUW68_RS02270	hypothetical protein	GO:0016021	-	-
HUW68_RS02275	67.1933	70.5533	-0.0703961	0.0793216	0.175913	-	HUW68_RS02275	22.6267	116.597	-2.36543	3.88e-30	4.28e-29	down	HUW68_RS02275	phosphatase PAP2 family protein	GO:0016021	-	-
HUW68_RS02280	96.9533	94.6733	0.0343324	0.0566698	0.136008	-	HUW68_RS02280	48.1	56.4967	-0.232129	0.000265578	0.000579074	-	HUW68_RS02280	alpha/beta fold hydrolase	GO:0006629,GO:0016020,GO:0016298,GO:0052689	-	COG1647-Esterase/lipase[R]
HUW68_RS02285	1.36667	1.73667	-0.345659	0.605334	1	-	HUW68_RS02285	1.01	3.40333	-1.75259	0.455161	0.526631	-	HUW68_RS02285	hypothetical protein	-	-	-
HUW68_RS02290	52.32	31.8133	0.717731	8.1e-08	8.21e-07	-	HUW68_RS02290	13.19	13.2333	-0.00473194	7.18e-05	0.000167415	-	HUW68_RS02290	sodium-dependent transporter	GO:0005328,GO:0005886,GO:0016021	-	COG0733-Na+-dependent transporters of the SNF family[R]
HUW68_RS02295	55.57	42.4933	0.38707	0.0853618	0.186476	-	HUW68_RS02295	32.4533	16.26	0.997039	5.63e-30	6.1e-29	-	HUW68_RS02295	cysteine synthase family protein	GO:0004124,GO:0005737,GO:0006535,GO:0016740,GO:0016829,GO:0030170	K17216-ko01230 Biosynthesis of amino acids;ko00270 Cysteine and methionine metabolism	COG0031-Cysteine synthase[E]
HUW68_RS02300	47.01	43.0067	0.128407	0.499975	0.669493	-	HUW68_RS02300	52.2467	23.5467	1.14982	2.87e-29	2.98e-28	up	HUW68_RS02300	bifunctional cystathionine gamma-lyase/homocysteine desulfhydrase	GO:0003824,GO:0004123,GO:0030170,GO:0044540,GO:0047982,GO:0080146	K17217-ko01230 Biosynthesis of amino acids;ko00920 Sulfur metabolism;ko00260 Glycine, serine and threonine metabolism;ko00270 Cysteine and methionine metabolism	COG0626-Cystathionine beta-lyases/cystathionine gamma-synthases[E]
HUW68_RS02305	32.3867	32.98	-0.0261914	0.0621833	0.14617	-	HUW68_RS02305	58.2933	52.92	0.139518	4.11e-11	1.59e-10	-	HUW68_RS02305	methionine ABC transporter ATP-binding protein	GO:0005524,GO:0015424,GO:0015821,GO:0043190	K02071-ko02010 ABC transporters	COG1135-ABC-type metal ion transport system, ATPase component[P]
HUW68_RS02310	6.19333	6.48333	-0.0660197	0.222483	0.384662	-	HUW68_RS02310	5.66333	27.6233	-2.28616	4.97e-07	1.42e-06	down	HUW68_RS02310	ABC transporter permease	GO:0005886,GO:0006810,GO:0016021,GO:0042626,GO:0048473	K02072-ko02010 ABC transporters	COG2011-ABC-type metal ion transport system, permease component[P]
HUW68_RS02315	3.48333	2.92333	0.252854	0.858325	0.916211	-	HUW68_RS02315	5.03667	43.7367	-3.1183	1.63e-32	2.04e-31	down	gmpC	dipeptide ABC transporter glycylmethionine-binding lipoprotein	GO:0006865,GO:0009279	K02073-ko02010 ABC transporters	COG1464-ABC-type metal ion transport system, periplasmic component/surface antigen[P]
HUW68_RS02320	366.627	149.043	1.29858	3.41e-42	3.45e-40	up	HUW68_RS02320	42.6467	109.317	-1.35801	8.87e-09	2.89e-08	down	aaa	autolysin/adhesin Aaa	GO:0005576,GO:0007049,GO:0008152,GO:0008745,GO:0009405,GO:0009986,GO:0019835,GO:0042742,GO:0051301,GO:0071555	-	COG3942-Surface antigen[R]
HUW68_RS02325	18.52	12.8833	0.523578	0.176283	0.324876	-	HUW68_RS02325	7.04	19.5767	-1.47549	0.103398	0.146808	-	HUW68_RS02325	hypothetical protein	GO:0016021	-	-
HUW68_RS02330	36.8133	35.7767	0.0412094	0.239877	0.409348	-	HUW68_RS02330	66.5033	78.2033	-0.233803	0.00195626	0.00378313	-	HUW68_RS02330	NUDIX domain-containing protein	GO:0000210,GO:0000287,GO:0016787,GO:0030145	-	COG2816-NTP pyrophosphohydrolases containing a Zn-finger, probably nucleic-acid-binding[L]
HUW68_RS02335	58.74	48.4267	0.278542	0.583429	0.737495	-	HUW68_RS02335	33.6733	49.1233	-0.544802	0.480509	0.551733	-	HUW68_RS02335	GNAT family N-acetyltransferase	GO:0008080	-	COG0456-Acetyltransferases[R]
HUW68_RS02340	39.8333	28.94	0.460911	0.0221135	0.0640687	-	HUW68_RS02340	79.5167	156.717	-0.978829	0.00855029	0.0150669	-	HUW68_RS02340	YibE/F family protein	GO:0016021	-	COG5438-Predicted multitransmembrane protein[S]
HUW68_RS02345	36.26	29.4667	0.299295	0.375148	0.556057	-	HUW68_RS02345	84.1633	84.7567	-0.010135	1.46e-10	5.42e-10	-	HUW68_RS02345	YibE/F family protein	GO:0016021	-	COG5438-Predicted multitransmembrane protein[S]
HUW68_RS02350	6.98	5.88667	0.245776	0.808135	0.8901	-	HUW68_RS02350	5.36	22.5933	-2.07559	1.72e-10	6.33e-10	down	HUW68_RS02350	LysR family transcriptional regulator	GO:0003677,GO:0003700,GO:0006351,GO:0006355,GO:0006537	-	COG0583-Transcriptional regulator[K]
HUW68_RS02355	28.5833	54.1333	-0.921343	6.15e-27	3.11e-25	-	HUW68_RS02355	17.1633	82.6933	-2.26844	3.38e-53	9.28e-52	down	gltB	glutamate synthase large subunit	GO:0004355,GO:0005737,GO:0006537,GO:0015930,GO:0019676,GO:0046872,GO:0051538,GO:0097054	K00265-ko01230 Biosynthesis of amino acids;ko00910 Nitrogen metabolism;ko00250 Alanine, aspartate and glutamate metabolism	COG0069-Glutamate synthase domain 2[E]
HUW68_RS02360	8.72667	19.5967	-1.16711	3.22e-12	5.8e-11	down	HUW68_RS02360	77.3533	132.297	-0.774241	0.330275	0.401259	-	HUW68_RS02360	glutamate synthase subunit beta	GO:0004355,GO:0005737,GO:0016491,GO:0051536,GO:0097054	K00266-ko01230 Biosynthesis of amino acids;ko00910 Nitrogen metabolism;ko00250 Alanine, aspartate and glutamate metabolism	COG0493-NADPH-dependent glutamate synthase beta chain and related oxidoreductases[ER]
HUW68_RS02365	7.30333	9.11	-0.318896	0.27686	0.452762	-	HUW68_RS02365	44.4067	125.63	-1.50033	0.0104349	0.0181876	down	HUW68_RS02365	tRNA-Ser	-	-	-
HUW68_RS02370	1008.26	704.217	0.517781	0.00384424	0.0144737	-	HUW68_RS02370	728.307	773.357	-0.0865879	4.18e-10	1.5e-09	-	treP	PTS system trehalose-specific EIIBC component	GO:0005886,GO:0008982,GO:0009401,GO:0015574,GO:0015771,GO:0016021,GO:0016301,GO:0043610,GO:0090589	K02819-ko00500 Starch and sucrose metabolism;ko02060 Phosphotransferase system (PTS)	COG1263-Phosphotransferase system IIC components, glucose/maltose/N-acetylglucosamine-specific[G]
HUW68_RS02375	146.103	99.1133	0.559838	0.000359024	0.00181795	-	HUW68_RS02375	96.2433	179.693	-0.900778	0.0320617	0.0510696	-	treC	alpha,alpha-phosphotrehalase	GO:0005737,GO:0005993,GO:0008788	K01226-ko00500 Starch and sucrose metabolism	COG0366-Glycosidases[G]
HUW68_RS02380	54.7367	37.05	0.563034	0.00492841	0.0178646	-	HUW68_RS02380	62.1567	105.183	-0.758925	0.450186	0.521763	-	treR	trehalose operon repressor	GO:0003677,GO:0003700,GO:0006351	-	COG2188-Transcriptional regulators[K]
HUW68_RS02390	68.98	58.81	0.230117	0.944093	0.970269	-	HUW68_RS02390	58.29	8.39333	2.79593	1.5e-16	8.19e-16	up	HUW68_RS02390	hypothetical protein	-	-	-
HUW68_RS02395	50.36	40.17	0.32616	0.391758	0.57142	-	HUW68_RS02395	4.61333	15.14	-1.71448	0.0127387	0.0219219	down	HUW68_RS02395	N-acetyltransferase	GO:0004596,GO:0005829,GO:0006474,GO:0008080,GO:0031248	-	COG3153-Predicted acetyltransferase[R]
HUW68_RS02400	131.567	96.43	0.44824	0.00886788	0.0298779	-	HUW68_RS02400	77.68	71.9967	0.109613	1.48e-11	5.89e-11	-	dnaX	DNA polymerase III subunit gamma/tau	GO:0003677,GO:0003887,GO:0005524,GO:0006260,GO:0006261,GO:0009360	K02343-ko00230 Purine metabolism;ko00240 Pyrimidine metabolism;ko03030 DNA replication;ko03430 Mismatch repair;ko03440 Homologous recombination	COG2812-DNA polymerase III, gamma/tau subunits[L]
HUW68_RS02405	52.6467	35.2033	0.58063	0.0341077	0.0916171	-	HUW68_RS02405	11.97	10.28	0.219583	0.00765055	0.0135871	-	HUW68_RS02405	YbaB/EbfC family nucleoid-associated protein	GO:0003677,GO:0005737,GO:0043590	-	COG0718-Uncharacterized protein conserved in bacteria[S]
HUW68_RS02410	302.48	273.133	0.147234	0.474426	0.648357	-	HUW68_RS02410	132.79	92.8267	0.516535	7.5e-14	3.39e-13	-	recR	recombination protein RecR	GO:0003677,GO:0006281,GO:0006310,GO:0046872	K06187-ko03440 Homologous recombination	COG0353-Recombinational DNA repair protein (RecF pathway)[L]
HUW68_RS02415	5.00333	4.03667	0.309725	0.859914	0.916405	-	HUW68_RS02415	0.0001	1.10667	-13.4339	0.397664	1	-	HUW68_RS02415	hypothetical protein	-	-	-
HUW68_RS02420	7.85333	5.68667	0.465722	0.177039	0.325584	-	HUW68_RS02420	0.483333	0.196667	1.29727	0.0117644	0.0203353	-	HUW68_RS02420	16S ribosomal RNA	-	-	-
HUW68_RS02425	0.836667	0.346667	1.2711	0.00422699	0.0157792	-	HUW68_RS02425	0.0001	0.0333333	-8.38082	0.373227	1	-	HUW68_RS02425	23S ribosomal RNA	-	-	-
HUW68_RS02430	18.81	18.93	-0.00917456	0.492433	0.664235	-	HUW68_RS02430	2.42333	0.556667	2.12211	0.0550893	0.0839618	-	rrf	5S ribosomal RNA	-	-	-
HUW68_RS02435	13.5867	8.14333	0.7385	0.000134847	0.000763746	-	HUW68_RS02435	15.3567	26.34	-0.77839	0.46604	0.537389	-	HUW68_RS02435	aminotransferase class V-fold PLP-dependent enzyme	GO:0008923,GO:0016831	-	COG1982-Arginine/lysine/ornithine decarboxylases[E]
HUW68_RS02440	7.93667	5.06667	0.647496	0.053287	0.129905	-	HUW68_RS02440	1.30667	4.84333	-1.89011	0.0294391	0.047389	-	HUW68_RS02440	dTMP kinase	GO:0004798,GO:0005524,GO:0006233,GO:0006235	K00943-ko00240 Pyrimidine metabolism	COG0125-Thymidylate kinase[F]
HUW68_RS02445	984.037	806.677	0.286722	0.367654	0.548975	-	HUW68_RS02445	1382.75	1454.37	-0.072854	7.21e-11	2.75e-10	-	HUW68_RS02445	cyclic-di-AMP receptor	-	-	COG3870-Uncharacterized protein conserved in bacteria[S]
HUW68_RS02450	68.06	57.3467	0.247098	0.743926	0.846956	-	HUW68_RS02450	8.39333	65.4833	-2.96381	9.65e-52	2.48e-50	down	HUW68_RS02450	DNA polymerase III subunit delta'	GO:0003677,GO:0003887,GO:0006260,GO:0006261,GO:0008408,GO:0009360	K02341-ko00230 Purine metabolism;ko00240 Pyrimidine metabolism;ko03030 DNA replication;ko03430 Mismatch repair;ko03440 Homologous recombination	COG2812-DNA polymerase III, gamma/tau subunits[L]
HUW68_RS02455	33.77	30.0167	0.169978	0.865221	0.919629	-	HUW68_RS02455	4	10.0233	-1.32529	0.0317117	0.0505713	-	HUW68_RS02455	stage 0 sporulation family protein	GO:0000455,GO:0005829,GO:0009982,GO:0030435	-	COG1774-Uncharacterized homolog of PSP1[S]
HUW68_RS02460	61.48	63.5667	-0.0481533	0.0505247	0.124675	-	HUW68_RS02460	24.6967	62.91	-1.34897	0.00098347	0.00199111	down	yabA	DNA replication initiation control protein YabA	GO:0006260	-	COG4467-Uncharacterized protein conserved in bacteria[S]
HUW68_RS02465	14.2467	15.9433	-0.162329	0.0266925	0.0747048	-	HUW68_RS02465	9.42	17.3	-0.876973	0.430708	0.502831	-	HUW68_RS02465	tRNA1(Val) (adenine(37)-N6)-methyltransferase	GO:0008168	-	COG4123-Predicted O-methyltransferase[R]
HUW68_RS02470	2.30333	1.81667	0.342429	0.810829	0.891199	-	HUW68_RS02470	0.196667	0.83	-2.07736	0.445847	0.517616	-	HUW68_RS02470	GIY-YIG nuclease family protein	-	-	COG2827-Predicted endonuclease containing a URI domain[L]
HUW68_RS02475	16.2833	15.2467	0.0949022	0.509631	0.676408	-	HUW68_RS02475	8.35	10.5967	-0.343762	0.280276	0.348296	-	rsmI	16S rRNA (cytidine(1402)-2'-O)-methyltransferase	GO:0000453,GO:0005737,GO:0070677	-	COG0313-Predicted methyltransferases[R]
HUW68_RS02480	156.103	151.507	0.0431201	0.0429041	0.110325	-	HUW68_RS02480	120.33	152.9	-0.345592	0.00103869	0.00209354	-	metG	methionine--tRNA ligase	GO:0000049,GO:0004825,GO:0005524,GO:0005737,GO:0006431	K01874-ko00450 Selenocompound metabolism;ko00970 Aminoacyl-tRNA biosynthesis	COG0143-Methionyl-tRNA synthetase[J]
HUW68_RS02485	144.837	141.213	0.0365506	0.0676108	0.155469	-	HUW68_RS02485	114.447	139.217	-0.282656	0.00146365	0.002888	-	HUW68_RS02485	TatD family hydrolase	GO:0004536,GO:0006308,GO:0016888,GO:0046872	-	COG0084-Mg-dependent DNase[L]
HUW68_RS02490	16.21	13.6433	0.248688	0.786534	0.875111	-	HUW68_RS02490	2.27667	8.61667	-1.92021	0.00369898	0.00687458	down	rnmV	ribonuclease M5	GO:0000287,GO:0005737,GO:0006364,GO:0019843,GO:0043822	-	COG1658-Small primase-like proteins (Toprim domain)[L]
HUW68_RS02495	35.6533	31.5533	0.176245	0.832654	0.902568	-	HUW68_RS02495	133.743	57.45	1.21909	1.35e-33	1.8e-32	up	rsmA	16S rRNA (adenine(1518)-N(6)/adenine(1519)-N(6))- dimethyltransferase RsmA	GO:0000179,GO:0003723,GO:0005737,GO:0052908	-	COG0030-Dimethyladenosine transferase (rRNA methylation)[J]
HUW68_RS02500	1190.91	1013.29	0.233013	0.71506	0.831127	-	HUW68_RS02500	10961.8	9978.63	0.135573	7.42e-19	4.66e-18	-	HUW68_RS02500	Veg family protein	GO:0005737,GO:0030435	-	COG4466-Uncharacterized protein conserved in bacteria[S]
HUW68_RS02505	123.923	103.36	0.26177	0.613526	0.75697	-	HUW68_RS02505	348.767	865.02	-1.31047	2.05e-10	7.54e-10	down	HUW68_RS02505	4-(cytidine 5'-diphospho)-2-C-methyl-D-erythritol kinase	GO:0005524,GO:0016114,GO:0019288,GO:0050515	K00919-ko00900 Terpenoid backbone biosynthesis	COG1947-4-diphosphocytidyl-2C-methyl-D-erythritol 2-phosphate synthase[I]
HUW68_RS02510	170.327	155.657	0.129937	0.524929	0.689412	-	HUW68_RS02510	684.08	669.03	0.0320941	1.47e-08	4.71e-08	-	purR	pur operon repressor	GO:0003677,GO:0006351,GO:0009116,GO:0045892,GO:0045982	-	COG0503-Adenine/guanine phosphoribosyltransferases and related PRPP-binding proteins[F]
HUW68_RS02515	917.19	816.213	0.168274	0.735977	0.842697	-	HUW68_RS02515	4531.02	6175.87	-0.446806	0.00609905	0.0109751	-	HUW68_RS02515	RidA family protein	GO:0005737,GO:0009097,GO:0009636,GO:0016787,GO:0019239,GO:0046360	-	COG0251-Putative translation initiation inhibitor, yjgF family[J]
HUW68_RS02520	293.487	255.477	0.200103	0.970052	0.983905	-	HUW68_RS02520	865.63	1364.06	-0.656081	0.960786	0.968982	-	spoVG	septation regulator SpoVG	GO:0007049,GO:0030435,GO:0051301	-	COG2088-Uncharacterized protein, involved in the regulation of septum location[M]
HUW68_RS02525	1.53	1.75667	-0.199309	0.679054	1	-	HUW68_RS02525	1.73	0.61	1.50389	0.15843	0.213253	-	HUW68_RS02525	hypothetical protein	-	-	-
HUW68_RS02530	86.1367	68.1667	0.337561	0.225072	0.388371	-	HUW68_RS02530	19.6467	17.3967	0.175474	1.06e-07	3.18e-07	-	glmU	bifunctional UDP-N-acetylglucosamine diphosphorylase/glucosamine-1-phosphate N-acetyltransferase GlmU	GO:0000287,GO:0000902,GO:0003977,GO:0005737,GO:0006048,GO:0008360,GO:0009103,GO:0009245,GO:0009252,GO:0019134,GO:0071555	K04042-ko00520 Amino sugar and nucleotide sugar metabolism	COG1207-N-acetylglucosamine-1-phosphate uridyltransferase (contains nucleotidyltransferase and I-patch acetyltransferase domains)[M]
HUW68_RS02535	294.623	198.283	0.571308	0.000158764	0.000876539	-	HUW68_RS02535	116.817	77.3267	0.595208	1.36e-30	1.53e-29	-	HUW68_RS02535	ribose-phosphate diphosphokinase	GO:0000287,GO:0004749,GO:0005524,GO:0005737,GO:0006015,GO:0009156,GO:0009165,GO:0016301	K00948-ko01200 Carbon metabolism;ko01230 Biosynthesis of amino acids;ko00030 Pentose phosphate pathway;ko00230 Purine metabolism	COG0462-Phosphoribosylpyrophosphate synthetase[FE]
HUW68_RS02540	2802.86	3439.11	-0.295137	1.13e-05	8e-05	-	HUW68_RS02540	598.033	291.457	1.03694	9.04e-44	1.73e-42	up	HUW68_RS02540	50S ribosomal protein L25/general stress protein Ctc	GO:0003735,GO:0005840,GO:0006412,GO:0008097	K02897-ko03010 Ribosome	COG1825-Ribosomal protein L25 (general stress protein Ctc)[J]
HUW68_RS02545	62.2067	41.65	0.578753	0.0063735	0.0223626	-	HUW68_RS02545	129.953	80.53	0.690395	4.05e-29	4.17e-28	-	HUW68_RS02545	aminoacyl-tRNA hydrolase	GO:0004045,GO:0005737,GO:0006412	-	COG0193-Peptidyl-tRNA hydrolase[J]
HUW68_RS02550	55.57	42.64	0.382099	0.0184129	0.0549252	-	HUW68_RS02550	68.92	70.8233	-0.039302	2.69e-10	9.84e-10	-	mfd	transcription-repair coupling factor	GO:0000716,GO:0003684,GO:0004386,GO:0005524,GO:0005737,GO:0006355	K03723-ko03420 Nucleotide excision repair	COG1197-Transcription-repair coupling factor (superfamily II helicase)[LK]
HUW68_RS02555	63.2133	55.21	0.195299	0.936991	0.965273	-	HUW68_RS02555	80.6	139.46	-0.791	0.255046	0.323447	-	HUW68_RS02555	polysaccharide biosynthesis protein	GO:0005886,GO:0006810,GO:0016021	-	-
HUW68_RS02560	110.533	102.623	0.107123	0.220161	0.381903	-	HUW68_RS02560	149.023	202.993	-0.445894	0.0133616	0.0229502	-	HUW68_RS02560	nucleotide pyrophosphohydrolase	GO:0006203,GO:0008168,GO:0046047,GO:0046052,GO:0046061,GO:0046076,GO:0046081,GO:0047429	-	COG3956-Protein containing tetrapyrrole methyltransferase domain and MazG-like (predicted pyrophosphatase) domain[R]
HUW68_RS02565	11.6133	7.89333	0.557076	0.249058	0.421187	-	HUW68_RS02565	1.04333	3.06667	-1.55547	0.44661	0.51806	-	HUW68_RS02565	RNA-binding S4 domain-containing protein	GO:0003723	-	COG1188-Ribosome-associated heat shock protein implicated in the recycling of the 50S subunit (S4 paralog)[J]
HUW68_RS02570	82.0667	65.6567	0.321855	0.394474	0.573383	-	HUW68_RS02570	24.74	30.2433	-0.289772	0.0934924	0.134004	-	HUW68_RS02570	septum formation initiator family protein	GO:0007049,GO:0016021	-	-
HUW68_RS02575	257.01	188.297	0.448817	0.0520718	0.127892	-	HUW68_RS02575	177.823	241.033	-0.438788	0.02103	0.0348025	-	HUW68_RS02575	RNA-binding protein S1	GO:0003676,GO:0016740	-	COG1098-Predicted RNA binding protein (contains ribosomal protein S1 domain)[J]
HUW68_RS02580	30.8533	27.22	0.180759	0.821484	0.896909	-	HUW68_RS02580	5.08	10.5633	-1.05616	0.133487	0.183773	-	tilS	tRNA lysidine(34) synthetase TilS	GO:0005524,GO:0005737,GO:0006400,GO:0016879	-	COG0037-Predicted ATPase of the PP-loop superfamily implicated in cell cycle control[D]
HUW68_RS02585	70.3267	54.28	0.373651	0.161338	0.303939	-	HUW68_RS02585	11.9433	28.3667	-1.24799	0.0153903	0.0261212	down	hpt	hypoxanthine phosphoribosyltransferase	GO:0000166,GO:0004422,GO:0005737,GO:0006166,GO:0032264,GO:0046872,GO:0052657	K00760-ko00230 Purine metabolism;ko00983 Drug metabolism - other enzymes	COG0634-Hypoxanthine-guanine phosphoribosyltransferase[F]
HUW68_RS02590	841.793	852.903	-0.0189162	0.00343237	0.0131683	-	HUW68_RS02590	1591.15	506.58	1.65121	3.67e-55	1.16e-53	up	ftsH	ATP-dependent zinc metalloprotease FtsH	GO:0004222,GO:0005524,GO:0005886,GO:0008270,GO:0016021,GO:0016887,GO:0030163,GO:0051301	-	COG0465-ATP-dependent Zn proteases[O]
HUW68_RS02595	26.5233	19.41	0.450462	0.0481554	0.120872	-	HUW68_RS02595	8.62667	9.16667	-0.087594	0.0104284	0.0181876	-	hslO	Hsp33 family molecular chaperone HslO	GO:0005737,GO:0006457	-	COG1281-Disulfide bond chaperones of the HSP33 family[O]
HUW68_RS02600	154.063	107.727	0.516148	0.0549493	0.132849	-	HUW68_RS02600	140.557	134.143	0.0673765	2.47e-10	9.04e-10	-	cysK	cysteine synthase A	GO:0004124,GO:0006535,GO:0016740	K01738-ko01200 Carbon metabolism;ko01230 Biosynthesis of amino acids;ko00920 Sulfur metabolism;ko00270 Cysteine and methionine metabolism	COG0031-Cysteine synthase[E]
HUW68_RS02605	16.74	12.3433	0.439567	0.117363	0.238908	-	HUW68_RS02605	15.5233	10.6367	0.545392	1.88e-10	6.92e-10	-	folP	dihydropteroate synthase	GO:0004156,GO:0046654,GO:0046656,GO:0046872	K00796-ko00790 Folate biosynthesis	COG0294-Dihydropteroate synthase and related enzymes[H]
HUW68_RS02610	1.95333	1.36333	0.5188	0.58435	0.738274	-	HUW68_RS02610	0.313333	1.05667	-1.75375	0.391249	0.463128	-	folB	dihydroneopterin aldolase	GO:0004150,GO:0016853,GO:0046654,GO:0046656	K01633-ko00790 Folate biosynthesis	COG1539-Dihydroneopterin aldolase[H]
HUW68_RS02615	12.85	10.66	0.269561	0.787586	0.87554	-	HUW68_RS02615	2.67333	4.68	-0.807869	0.740829	0.786517	-	folK	2-amino-4-hydroxy-6- hydroxymethyldihydropteridine diphosphokinase	GO:0003848,GO:0005524,GO:0009396,GO:0016301,GO:0046654,GO:0046656	K00950-ko00790 Folate biosynthesis	COG0801-7,8-dihydro-6-hydroxymethylpterin-pyrophosphokinase[H]
HUW68_RS02620	19.08	11.2367	0.763847	0.160045	0.302372	-	HUW68_RS02620	12.01	4.28	1.48855	0.0024408	0.00465395	up	HUW68_RS02620	hypothetical protein	-	-	-
HUW68_RS02625	350.713	308.163	0.186597	0.826586	0.899761	-	HUW68_RS02625	261.2	285.687	-0.129279	7.98e-07	2.24e-06	-	lysS	lysine--tRNA ligase	GO:0000287,GO:0003676,GO:0004824,GO:0005524,GO:0005737,GO:0006430	K04567-ko00970 Aminoacyl-tRNA biosynthesis	COG1190-Lysyl-tRNA synthetase (class II)[J]
HUW68_RS02630	757.783	778.873	-0.0396033	0.109502	0.227286	-	HUW68_RS02630	63.8767	61.1667	0.0625434	0.00382583	0.00710548	-	rrf	5S ribosomal RNA	-	-	-
HUW68_RS02635	325.693	391.657	-0.266075	8.12e-05	0.000477406	-	HUW68_RS02635	555.043	35.8633	3.95202	5.02e-66	2.24e-64	up	HUW68_RS02635	tRNA-Val	-	-	-
HUW68_RS02640	260.87	253.043	0.0439466	0.254364	0.426863	-	HUW68_RS02640	25.8267	6.33	2.02858	1.62e-07	4.83e-07	up	HUW68_RS02640	tRNA-Thr	-	-	-
HUW68_RS02645	2528.37	3463.63	-0.454074	2.2e-09	2.88e-08	-	HUW68_RS02645	4365.95	777.687	2.48903	6.16e-50	1.48e-48	up	HUW68_RS02645	tRNA-Lys	-	-	-
HUW68_RS02650	1570.29	2238.09	-0.511234	7.78e-08	8e-07	-	HUW68_RS02650	1126.33	177.643	2.66458	4.36e-12	1.8e-11	up	HUW68_RS02650	tRNA-Gly	-	-	-
HUW68_RS02655	1187.45	1687.34	-0.506881	1.15e-07	1.13e-06	-	HUW68_RS02655	1283.45	241.453	2.41021	2.94e-37	4.39e-36	up	HUW68_RS02655	tRNA-Leu	-	-	-
HUW68_RS02660	1188.48	1522.27	-0.357106	1.02e-07	1.02e-06	-	HUW68_RS02660	1458.01	134.263	3.44087	1.14e-27	1.07e-26	up	HUW68_RS02660	tRNA-Arg	-	-	-
HUW68_RS02665	894.87	1045.63	-0.224618	0.00101011	0.00455329	-	HUW68_RS02665	953.707	99.7867	3.25663	3.57e-57	1.21e-55	up	HUW68_RS02665	tRNA-Pro	-	-	-
HUW68_RS02670	654.64	708.177	-0.113408	0.00221185	0.00906822	-	HUW68_RS02670	21.91	7.45333	1.55563	5.69e-05	0.000134201	up	HUW68_RS02670	tRNA-Ala	-	-	-
HUW68_RS02675	0.623333	0.426667	0.546894	0.493706	0.665023	-	HUW68_RS02675	0.0833333	0.0001	9.70275	0.0818804	0.118991	-	HUW68_RS02675	16S ribosomal RNA	-	-	-
HUW68_RS02680	11749.3	10718.1	0.132527	0.499867	0.669493	-	HUW68_RS02680	435.063	389.58	0.159306	7.47e-05	0.000174152	-	HUW68_RS02680	tRNA-Ile	-	-	-
HUW68_RS02685	0.0001	0.0001	0	1	1	-	HUW68_RS02685	0.0001	0.0001	0	1	1	-	HUW68_RS02685	23S ribosomal RNA	-	-	-
HUW68_RS02690	258.103	289.127	-0.163753	0.00979414	0.0327052	-	HUW68_RS02690	29.9	17.4733	0.774991	0.00155858	0.00305095	-	rrf	5S ribosomal RNA	-	-	-
HUW68_RS02695	0.03	0.01	1.58496	0.657013	1	-	HUW68_RS02695	0.0166667	0.02	-0.263034	0.849514	1	-	HUW68_RS02695	16S ribosomal RNA	-	-	-
HUW68_RS02700	0.0001	0.0001	0	1	1	-	HUW68_RS02700	0.0001	0.0001	0	1	1	-	HUW68_RS02700	23S ribosomal RNA	-	-	-
HUW68_RS02705	1.94333	1.44333	0.429129	0.82842	1	-	HUW68_RS02705	0.126667	0.0001	10.3068	0.682521	1	-	rrf	5S ribosomal RNA	-	-	-
HUW68_RS02710	2.23333	1.62	0.463205	0.359013	0.54099	-	HUW68_RS02710	0.39	1.31	-1.74802	0.0669083	0.0995207	-	HUW68_RS02710	PLP-dependent aminotransferase family protein	GO:0003677,GO:0003700,GO:0003824,GO:0006351,GO:0008483,GO:0030170	-	COG1167-Transcriptional regulators containing a DNA-binding HTH domain and an aminotransferase domain (MocR family) and their eukaryotic orthologs[KE]
HUW68_RS02715	162.687	209.38	-0.364028	7.85e-09	9.42e-08	-	HUW68_RS02715	75.17	108.737	-0.53261	0.277984	0.346204	-	pdxS	pyridoxal 5'-phosphate synthase lyase subunit PdxS	GO:0036381,GO:0042819,GO:0042823	K06215-ko00750 Vitamin B6 metabolism	COG0214-Pyridoxine biosynthesis enzyme[H]
HUW68_RS02720	492.1	680.533	-0.467714	1.26e-10	1.81e-09	-	HUW68_RS02720	279.243	522.53	-0.903991	0.0226217	0.0373005	-	pdxT	pyridoxal 5'-phosphate synthase glutaminase subunit PdxT	GO:0004359,GO:0006543,GO:0036381,GO:0042819,GO:0042823	K08681-ko00750 Vitamin B6 metabolism	COG0311-Predicted glutamine amidotransferase involved in pyridoxine biosynthesis[H]
HUW68_RS02725	256.02	218.983	0.225435	0.757655	0.856351	-	HUW68_RS02725	118.087	127.607	-0.111858	4.03e-07	1.16e-06	-	HUW68_RS02725	NupC/NupG family nucleoside CNT transporter	GO:0005337,GO:0005887,GO:0015212,GO:0015213,GO:0015506,GO:0015861,GO:0016021	-	COG1972-Nucleoside permease[F]
HUW68_RS02730	60.6633	46.4533	0.385043	0.207382	0.368741	-	HUW68_RS02730	109.09	180.043	-0.722825	0.789343	0.826742	-	HUW68_RS02730	CtsR family transcriptional regulator	GO:0003677,GO:0006351,GO:0006355,GO:0006950	-	COG4463-Transcriptional repressor of class III stress genes[K]
HUW68_RS02735	107.543	96.0367	0.163261	0.708173	0.827264	-	HUW68_RS02735	223.57	258.827	-0.21126	0.00238756	0.00455964	-	HUW68_RS02735	UvrB/UvrC motif-containing protein	GO:0003677,GO:0005507,GO:0008270,GO:0046870,GO:0050897,GO:1990169,GO:1990170	-	COG3880-Uncharacterized protein with conserved CXXC pairs[S]
HUW68_RS02740	49.7867	42.1367	0.240683	0.678195	0.806834	-	HUW68_RS02740	39.63	87.6	-1.14434	1.37e-05	3.5e-05	down	HUW68_RS02740	protein arginine kinase	GO:0004672,GO:0005524,GO:0016775	-	COG3869-Arginine kinase[E]
HUW68_RS02745	157.393	131.993	0.253909	0.502693	0.671279	-	HUW68_RS02745	229.603	187.24	0.294255	3.1e-16	1.65e-15	-	HUW68_RS02745	ATP-dependent Clp protease ATP-binding subunit	GO:0005524,GO:0019538	-	COG0542-ATPases with chaperone activity, ATP-binding subunit[O]
HUW68_RS02750	59.2033	49.6833	0.252916	0.635766	0.774482	-	HUW68_RS02750	83.79	50.32	0.735646	2.33e-35	3.27e-34	-	radA	DNA repair protein RadA	GO:0003684,GO:0005524,GO:0006281,GO:0008094,GO:0046872	-	COG1066-Predicted ATP-dependent serine protease[O]
HUW68_RS02755	46.0333	43	0.0983423	0.373763	0.554966	-	HUW68_RS02755	38.3733	52.55	-0.453587	0.0748166	0.109723	-	HUW68_RS02755	PIN/TRAM domain-containing protein	GO:0004518,GO:0016021,GO:0046872	-	COG4956-Integral membrane protein (PIN domain superfamily)[R]
HUW68_RS02760	258.583	217.633	0.24873	0.664524	0.795612	-	HUW68_RS02760	115.367	139.74	-0.276519	3.94e-05	9.52e-05	-	HUW68_RS02760	glutamate--tRNA ligase	GO:0000049,GO:0004818,GO:0005524,GO:0005737,GO:0006424	K09698-ko00970 Aminoacyl-tRNA biosynthesis	COG0008-Glutamyl- and glutaminyl-tRNA synthetases[J]
HUW68_RS02765	18.4067	17.35	0.0852927	0.450776	0.627897	-	HUW68_RS02765	11.72	42.56	-1.86053	4.09e-09	1.37e-08	down	cysE	serine O-acetyltransferase	GO:0005737,GO:0006535,GO:0009001,GO:0016021	K00640-ko01200 Carbon metabolism;ko01230 Biosynthesis of amino acids;ko00920 Sulfur metabolism;ko00270 Cysteine and methionine metabolism	COG1045-Serine acetyltransferase[E]
HUW68_RS02770	36.1033	31.49	0.197238	0.992819	0.997259	-	HUW68_RS02770	13.1667	54.4733	-2.04866	9.37e-16	4.81e-15	down	HUW68_RS02770	cysteine--tRNA ligase	GO:0004817,GO:0005524,GO:0005737,GO:0006423,GO:0008270	K01883-ko00970 Aminoacyl-tRNA biosynthesis	COG0215-Cysteinyl-tRNA synthetase[J]
HUW68_RS02775	30.46	28.0167	0.120631	0.653796	0.78635	-	HUW68_RS02775	2.98667	31.3667	-3.39262	2.2e-18	1.35e-17	down	HUW68_RS02775	Mini-ribonuclease 3	GO:0004525,GO:0004812,GO:0005737,GO:0006364,GO:0019843	-	COG1939-Uncharacterized protein conserved in bacteria[S]
HUW68_RS02780	51.7367	49.2133	0.0721379	0.211917	0.374022	-	HUW68_RS02780	33.0567	32.0967	0.0425178	1.31e-06	3.65e-06	-	rlmB	23S rRNA (guanosine(2251)-2'-O)-methyltransferase RlmB	GO:0003723,GO:0006396,GO:0008173	-	COG0566-rRNA methylases[J]
HUW68_RS02785	18.1833	17.79	0.0315502	0.340238	0.52076	-	HUW68_RS02785	2.61	8.09667	-1.63328	0.0158229	0.0268053	down	HUW68_RS02785	NYN domain-containing protein	-	-	COG3688-Predicted RNA-binding protein containing a PIN domain[R]
HUW68_RS02790	31.1667	30.13	0.0488032	0.428768	0.606853	-	HUW68_RS02790	6.92667	41.9633	-2.5989	2.2e-14	1.04e-13	down	HUW68_RS02790	RNA polymerase sigma factor	GO:0003677,GO:0003700,GO:0006352,GO:0016987	-	-
HUW68_RS02795	35.88	28.48	0.333231	0.545881	0.707384	-	HUW68_RS02795	4.26333	8.84333	-1.05261	0.520966	0.589965	-	rpmG	50S ribosomal protein L33	GO:0003735,GO:0005840,GO:0006412	-	COG0267-Ribosomal protein L33[J]
HUW68_RS02800	30.8667	21.8667	0.497316	0.261845	0.435346	-	HUW68_RS02800	7.28333	6.94667	0.068278	0.148144	0.201603	-	secE	preprotein translocase subunit SecE	GO:0005622,GO:0005886,GO:0006605,GO:0009306,GO:0015450,GO:0016021,GO:0043952,GO:0065002	K03073-ko03060 Protein export;ko03070 Bacterial secretion system;ko02024 Quorum sensing	COG0690-Preprotein translocase subunit SecE[U]
HUW68_RS02805	541.55	489.193	0.14669	0.586672	0.739105	-	HUW68_RS02805	134.763	122.167	0.141577	2.47e-12	1.03e-11	-	nusG	transcription termination/antitermination protein NusG	GO:0006353,GO:0006354,GO:0031564,GO:0032784	-	COG0250-Transcription antiterminator[K]
HUW68_RS02810	11474.8	12953.3	-0.174847	5.51e-06	4.19e-05	-	HUW68_RS02810	3729.03	1241.82	1.58634	3.01e-56	9.75e-55	up	rplK	50S ribosomal protein L11	GO:0003735,GO:0005840,GO:0006412,GO:0070180	K02867-ko03010 Ribosome	COG0080-Ribosomal protein L11[J]
HUW68_RS02815	9907.16	12260.6	-0.307488	4.22e-11	6.65e-10	-	HUW68_RS02815	680.463	343.98	0.984193	2.85e-39	4.76e-38	-	rplA	50S ribosomal protein L1	GO:0000049,GO:0003735,GO:0006412,GO:0006417,GO:0015934,GO:0019843	K02863-ko03010 Ribosome	COG0081-Ribosomal protein L1[J]
HUW68_RS02820	9633.54	12719	-0.400852	7.03e-09	8.55e-08	-	HUW68_RS02820	2978.32	1293.67	1.20303	1.02e-107	1.97e-105	up	HUW68_RS02820	50S ribosomal protein L10	GO:0003735,GO:0005840,GO:0006412,GO:0042254,GO:0070180	K02864-ko03010 Ribosome	COG0244-Ribosomal protein L10[J]
HUW68_RS02825	3177.63	3596.96	-0.178825	0.000910043	0.00415929	-	HUW68_RS02825	175.52	72.48	1.27598	3.85e-50	9.43e-49	up	rplL	50S ribosomal protein L7/L12	GO:0003735,GO:0005840,GO:0006412	K02935-ko03010 Ribosome	COG0222-Ribosomal protein L7/L12[J]
HUW68_RS02830	328.163	293.9	0.159089	0.740887	0.845074	-	HUW68_RS02830	101.393	166.087	-0.711973	0.8928	0.915355	-	HUW68_RS02830	class I SAM-dependent methyltransferase	GO:0008168	-	COG2813-16S RNA G1207 methylase RsmC[J]
HUW68_RS02835	1436.87	1748.24	-0.282973	5.34e-11	8.25e-10	-	HUW68_RS02835	1110.48	919.167	0.272785	1.27e-31	1.52e-30	-	rpoB	DNA-directed RNA polymerase subunit beta	GO:0003677,GO:0003899,GO:0006351,GO:0032549	K03043-ko00230 Purine metabolism;ko00240 Pyrimidine metabolism;ko03020 RNA polymerase	COG0085-DNA-directed RNA polymerase, beta subunit/140 kD subunit[K]
HUW68_RS02840	1852.6	2419.46	-0.385136	5.2e-14	1.03e-12	-	HUW68_RS02840	2187.25	1415.75	0.627546	2.74e-45	5.53e-44	-	rpoC	DNA-directed RNA polymerase subunit beta'	GO:0003677,GO:0003899,GO:0006351	K03046-ko00230 Purine metabolism;ko00240 Pyrimidine metabolism;ko03020 RNA polymerase	COG0086-DNA-directed RNA polymerase, beta' subunit/160 kD subunit[K]
HUW68_RS02845	2552.5	2551.76	0.0004202	0.0353387	0.0938682	-	HUW68_RS02845	91.1633	157.19	-0.785984	0.687133	0.739927	-	HUW68_RS02845	ribosomal L7Ae/L30e/S12e/Gadd45 family protein	GO:0005840	K07590-ko03010 Ribosome	-
HUW68_RS02850	12686.5	13375.1	-0.0762563	0.00680024	0.0236389	-	HUW68_RS02850	3546.86	2217.32	0.677725	7.04e-44	1.37e-42	-	rpsL	30S ribosomal protein S12	GO:0000049,GO:0003735,GO:0006412,GO:0015935,GO:0019843	K02950-ko03010 Ribosome	COG0048-Ribosomal protein S12[J]
HUW68_RS02855	10807.7	10933.5	-0.0166971	0.0297662	0.0814335	-	HUW68_RS02855	1538.64	451.833	1.76779	8.57e-103	1.37e-100	up	rpsG	30S ribosomal protein S7	GO:0000049,GO:0003735,GO:0006412,GO:0015935,GO:0019843	K02992-ko03010 Ribosome	COG0049-Ribosomal protein S7[J]
HUW68_RS02860	18407.9	20434.3	-0.150667	5.91e-06	4.48e-05	-	HUW68_RS02860	15119	4145.31	1.86681	4.45e-111	1.1e-108	up	fusA	elongation factor G	GO:0003746,GO:0003924,GO:0005525,GO:0005737	-	COG0480-Translation elongation factors (GTPases)[J]
HUW68_RS02865	43521.8	48146.1	-0.14568	0.000387066	0.00193165	-	HUW68_RS02865	17224	6433.93	1.42065	3.44e-63	1.37e-61	up	tuf	elongation factor Tu	GO:0003746,GO:0003924,GO:0005525,GO:0005737	-	COG0050-GTPases - translation elongation factors[J]
HUW68_RS02870	76.7467	48.7367	0.655097	1.23e-06	1.03e-05	-	HUW68_RS02870	248.79	153.863	0.693279	2.07e-24	1.68e-23	-	HUW68_RS02870	amidohydrolase	GO:0008152,GO:0016787,GO:0046872	-	COG1473-Metal-dependent amidase/aminoacylase/carboxypeptidase[R]
HUW68_RS02875	94.6633	56.17	0.753006	0.000416665	0.0020429	-	HUW68_RS02875	51.3933	89.3433	-0.797779	0.235068	0.301344	-	HUW68_RS02875	glycine C-acetyltransferase	GO:0009058,GO:0016740,GO:0016746,GO:0030170	K00639-ko00260 Glycine, serine and threonine metabolism	COG0156-7-keto-8-aminopelargonate synthetase and related enzymes[H]
HUW68_RS02880	566.8	447.57	0.340726	0.132865	0.262576	-	HUW68_RS02880	526.163	857.587	-0.704772	0.80854	0.843599	-	hchA	protein deglycase HchA	GO:0005737,GO:0016790,GO:0016811,GO:0016829,GO:0030091,GO:0042026	K05523-ko00620 Pyruvate metabolism	-
HUW68_RS02885	3.69333	2.17667	0.762803	0.0288089	0.0792773	-	HUW68_RS02885	0.893333	1.62	-0.858723	0.634169	0.690274	-	HUW68_RS02885	ribulokinase	GO:0005524,GO:0008741,GO:0019569	K00853-ko00040 Pentose and glucuronate interconversions	COG1069-Ribulose kinase[C]
HUW68_RS02890	401.563	302.83	0.407119	0.156583	0.297757	-	HUW68_RS02890	350.223	1019.77	-1.5419	5.27e-17	2.99e-16	down	HUW68_RS02890	NAD-dependent epimerase/dehydratase family protein	GO:0003824,GO:0008743,GO:0050662	-	COG0451-Nucleoside-diphosphate-sugar epimerases[MG]
HUW68_RS02895	107.79	79.7967	0.433823	0.119587	0.242122	-	HUW68_RS02895	68.77	88.52	-0.364224	0.0101518	0.0177395	-	HUW68_RS02895	branched-chain amino acid aminotransferase	GO:0009097,GO:0009098,GO:0009099,GO:0052654,GO:0052655,GO:0052656	K00826-ko01210 2-Oxocarboxylic acid metabolism;ko01230 Biosynthesis of amino acids;ko00270 Cysteine and methionine metabolism;ko00280 Valine, leucine and isoleucine degradation;ko00290 Valine, leucine and isoleucine biosynthesis;ko00770 Pantothenate and CoA biosynthesis	COG0115-Branched-chain amino acid aminotransferase/4-amino-4-deoxychorismate lyase[EH]
HUW68_RS02900	22.7267	16.9533	0.422817	0.20324	0.362357	-	HUW68_RS02900	80.09	79.5567	0.00963929	5.42e-09	1.8e-08	-	HUW68_RS02900	HAD family hydrolase	GO:0000287,GO:0004427,GO:0008152,GO:0016787	K01091-ko00630 Glyoxylate and dicarboxylate metabolism	COG0637-Predicted phosphatase/phosphohexomutase[R]
HUW68_RS02905	39.1867	26.5467	0.561832	0.0145205	0.0449999	-	HUW68_RS02905	28.1933	82.7267	-1.553	5.19e-10	1.84e-09	down	HUW68_RS02905	deoxynucleoside kinase	GO:0004136,GO:0004137,GO:0005524	K15519-ko00230 Purine metabolism;ko00240 Pyrimidine metabolism	COG1428-Deoxynucleoside kinases[F]
HUW68_RS02910	3.21	1.55333	1.04721	0.0502307	0.124417	-	HUW68_RS02910	2.26667	2.58333	-0.188662	0.285022	0.353386	-	HUW68_RS02910	deoxynucleoside kinase	GO:0004138,GO:0005524	K15518-ko00230 Purine metabolism	COG1428-Deoxynucleoside kinases[F]
HUW68_RS02915	113.753	96.8633	0.231886	0.751115	0.852669	-	HUW68_RS02915	246.993	244.527	0.0144803	1.96e-09	6.73e-09	-	HUW68_RS02915	nucleoside deaminase	GO:0002100,GO:0008270,GO:0052717	-	COG0590-Cytosine/adenosine deaminases[FJ]
HUW68_RS02920	45.8933	33.4567	0.455991	0.0175839	0.0527516	-	HUW68_RS02920	31.2833	48.3167	-0.627127	0.732916	0.779046	-	HUW68_RS02920	Cof-type HAD-IIB family hydrolase	GO:0005737,GO:0016787,GO:0016791,GO:0044283,GO:0046872	-	COG0561-Predicted hydrolases of the HAD superfamily[R]
HUW68_RS02925	22.5933	19.2767	0.229042	0.850359	0.910424	-	HUW68_RS02925	20.18	40.9833	-1.02211	0.0584701	0.0886671	-	HUW68_RS02925	NAD(P)H-dependent oxidoreductase	GO:0008770,GO:0016491	-	COG0431-Predicted flavoprotein[R]
HUW68_RS02930	5.59667	18.9333	-1.75829	2.87e-39	2.35e-37	down	HUW68_RS02930	26.34	10.5667	1.31774	4.23e-59	1.53e-57	up	sdrC	MSCRAMM family adhesin SdrC	GO:0005576,GO:0005618,GO:0007155,GO:0016020,GO:0016021,GO:0016787	K14194-ko05150 Staphylococcus aureus infection	-
HUW68_RS02935	3.96333	27.1367	-2.77546	4.99e-218	3.28e-215	down	HUW68_RS02935	18.95	31.65	-0.740008	0.612714	0.671491	-	sdrD	MSCRAMM family adhesin SdrD	GO:0005576,GO:0005618,GO:0007155,GO:0016020	K14194-ko05150 Staphylococcus aureus infection	COG4932-Predicted outer membrane protein[M]
HUW68_RS02940	97.37	32.58	1.57949	5.61e-62	9.21e-60	up	HUW68_RS02940	142.09	52.94	1.42437	1.59e-99	2.28e-97	up	sdrE	MSCRAMM family adhesin SdrE	GO:0005576,GO:0005618,GO:0007155,GO:0009405,GO:0016020	K14194-ko05150 Staphylococcus aureus infection	-
HUW68_RS02945	15.74	11.9167	0.401455	0.128562	0.256733	-	HUW68_RS02945	13.0833	24.96	-0.931888	0.0949714	0.135703	-	HUW68_RS02945	glycosyltransferase	GO:0005737,GO:0016740,GO:0019350,GO:0047265,GO:0071555	-	COG0438-Glycosyltransferase[M]
HUW68_RS02950	163.467	149.027	0.133426	0.507696	0.674593	-	HUW68_RS02950	63.7467	205.51	-1.68879	8.03e-23	6.12e-22	down	HUW68_RS02950	glycosyltransferase	GO:0005737,GO:0016740,GO:0019350,GO:0047265,GO:0071555	-	COG0438-Glycosyltransferase[M]
HUW68_RS02955	178.663	153.553	0.218504	0.830204	0.901327	-	HUW68_RS02955	122.057	180.247	-0.562421	0.220494	0.284538	-	HUW68_RS02955	GTP cyclohydrolase I FolE2	GO:0003934,GO:0035998	K09007-ko00790 Folate biosynthesis	COG1469-Uncharacterized conserved protein[S]
HUW68_RS02960	222.217	209.903	0.0822419	0.151558	0.290091	-	HUW68_RS02960	162.317	199.137	-0.294948	0.0024849	0.0047281	-	bshB2	bacillithiol biosynthesis deacetylase BshB2	GO:0016787,GO:0046872	-	COG2120-Uncharacterized proteins, LmbE homologs[S]
HUW68_RS02965	276.68	239.177	0.210142	0.912572	0.950551	-	HUW68_RS02965	228.223	485.79	-1.08989	7.17e-05	0.000167301	down	HUW68_RS02965	YojF family protein	-	-	-
HUW68_RS02970	49.97	36.2733	0.462153	0.0745442	0.168156	-	HUW68_RS02970	32.2267	47.5233	-0.560381	0.505357	0.575436	-	nagB	glucosamine-6-phosphate deaminase	GO:0004342,GO:0005975,GO:0006044,GO:0016787,GO:0019262	K02564-ko00520 Amino sugar and nucleotide sugar metabolism	COG0363-6-phosphogluconolactonase/Glucosamine-6-phosphate isomerase/deaminase[G]
HUW68_RS02975	223.32	124.737	0.840227	9.84e-12	1.7e-10	-	HUW68_RS02975	66.52	128.257	-0.947174	0.0335322	0.0532248	-	hxlA	3-hexulose-6-phosphate synthase	GO:0004590,GO:0005975,GO:0006207,GO:0006730,GO:0019647,GO:0043801	K08093-ko01200 Carbon metabolism;ko01230 Biosynthesis of amino acids;ko00030 Pentose phosphate pathway;ko00680 Methane metabolism	COG0269-3-hexulose-6-phosphate synthase and related proteins[G]
HUW68_RS02980	654.19	429.657	0.606525	4.3e-06	3.35e-05	-	HUW68_RS02980	817.377	577.15	0.502055	5.49e-22	3.97e-21	-	hxlB	6-phospho-3-hexuloisomerase	GO:0004360,GO:0005975,GO:0006002,GO:0006047,GO:0009636,GO:0016853,GO:0019647,GO:0030246	K08094-ko01200 Carbon metabolism;ko01230 Biosynthesis of amino acids;ko00030 Pentose phosphate pathway;ko00680 Methane metabolism	COG0794-Predicted sugar phosphate isomerase involved in capsule formation[M]
HUW68_RS02985	12.4	9.29333	0.416072	0.241255	0.411434	-	HUW68_RS02985	138.793	18.8367	2.88132	1.01e-119	3.05e-117	up	HUW68_RS02985	HAD family hydrolase	GO:0000287,GO:0004427,GO:0008152,GO:0016787	-	COG0637-Predicted phosphatase/phosphohexomutase[R]
HUW68_RS02990	603.93	373.493	0.693299	1.11e-10	1.61e-09	-	HUW68_RS02990	1030.32	307.217	1.74576	1.18e-46	2.47e-45	up	HUW68_RS02990	MFS transporter	GO:0005215,GO:0005886,GO:0015293,GO:0016021,GO:0055085	-	-
HUW68_RS02995	16.6	21.7533	-0.390053	1.47e-05	0.000101666	-	HUW68_RS02995	2.7	6.27667	-1.21704	0.089718	0.129344	-	HUW68_RS02995	long-chain fatty acid--CoA ligase	GO:0006631,GO:0008152,GO:0016874	-	COG0318-Acyl-CoA synthetases (AMP-forming)/AMP-acid ligases II[IQ]
HUW68_RS03000	29.3967	31.4833	-0.0989357	0.00548398	0.0195548	-	HUW68_RS03000	58.06	20.5533	1.49817	3.57e-44	7.02e-43	up	HUW68_RS03000	thiolase family protein	GO:0003985,GO:0008152,GO:0016747	K00626-ko01200 Carbon metabolism;ko01212 Fatty acid metabolism;ko00620 Pyruvate metabolism;ko00630 Glyoxylate and dicarboxylate metabolism;ko00640 Propanoate metabolism;ko00650 Butanoate metabolism;ko00720 Carbon fixation pathways in prokaryotes;ko00071 Fatty acid degradation;ko00072 Synthesis and degradation of ketone bodies;ko00280 Valine, leucine and isoleucine degradation;ko00310 Lysine degra…	COG0183-Acetyl-CoA acetyltransferase[I]
HUW68_RS03005	6.26	6.48	-0.0498312	0.418239	0.596059	-	HUW68_RS03005	3.35667	1.88667	0.83119	0.0122643	0.0211457	-	HUW68_RS03005	protein VraC	-	-	-
HUW68_RS03010	15.2167	9.98667	0.607577	0.105353	0.220085	-	HUW68_RS03010	23.0167	5.76	1.99854	6.35e-16	3.33e-15	up	HUW68_RS03010	hypothetical protein	-	-	-
HUW68_RS03015	4291	29.53	7.18299	0	0	up	HUW68_RS03015	5312.8	244.08	4.44405	6.47e-218	1.76e-214	up	HUW68_RS03015	protein VraX (55aa)	-	-	-
HUW68_RS03020	157.28	121.837	0.368387	0.213648	0.376318	-	HUW68_RS03020	97.2767	102.477	-0.0751298	2.69e-05	6.68e-05	-	thiD	bifunctional hydroxymethylpyrimidine kinase/phosphomethylpyrimidine kinase	GO:0005524,GO:0008478,GO:0008972,GO:0009228,GO:0046872	K00868-ko00750 Vitamin B6 metabolism	COG0351-Hydroxymethylpyrimidine/phosphomethylpyrimidine kinase[H]
HUW68_RS03025	169.223	125.36	0.432851	0.0159449	0.048668	-	HUW68_RS03025	65.7167	139.363	-1.08452	0.00155596	0.00304802	down	HUW68_RS03025	uracil-DNA glycosylase	GO:0004844,GO:0005737,GO:0006284	K03648-ko03410 Base excision repair;ko05340 Primary immunodeficiency	COG0692-Uracil DNA glycosylase[L]
HUW68_RS03030	128.123	91.9	0.479396	0.0585969	0.139739	-	HUW68_RS03030	38.4433	77.4267	-1.0101	0.0513043	0.0786339	-	HUW68_RS03030	DUF5327 family protein	-	-	-
HUW68_RS03035	61.2833	40.2467	0.606625	0.00157158	0.00674855	-	HUW68_RS03035	7.70667	14.38	-0.899885	0.527753	0.596161	-	HUW68_RS03035	DUF423 domain-containing protein	GO:0005886,GO:0016021	-	COG2363-Uncharacterized small membrane protein[S]
HUW68_RS03040	910.263	650.487	0.484764	0.000536637	0.00257351	-	HUW68_RS03040	1573.47	1641.34	-0.0609274	1.73e-11	6.85e-11	-	HUW68_RS03040	APC family permease	GO:0005887,GO:0015171,GO:0015179,GO:0015297,GO:0016021	-	COG1113-Gamma-aminobutyrate permease and related permeases[E]
HUW68_RS03045	164.45	158.127	0.0565683	0.206753	0.367871	-	HUW68_RS03045	448.597	448.867	-0.000868064	1.43e-10	5.3e-10	-	HUW68_RS03045	threonine/serine exporter family protein	GO:0005886,GO:0016021	-	COG3610-Uncharacterized conserved protein[S]
HUW68_RS03050	88.1333	72.1867	0.287955	0.410375	0.588283	-	HUW68_RS03050	297.1	266.43	0.157192	5.26e-14	2.41e-13	-	HUW68_RS03050	threonine/serine exporter ThrE family protein	GO:0016021	-	COG2966-Uncharacterized conserved protein[S]
HUW68_RS03055	280.043	251.437	0.155455	0.651191	0.784654	-	HUW68_RS03055	572.55	723.863	-0.338316	5.75e-05	0.000135302	-	HUW68_RS03055	heme-dependent peroxidase	GO:0004601,GO:0020037,GO:0046872	-	COG3253-Uncharacterized conserved protein[S]
HUW68_RS03060	414.543	362.097	0.195148	0.92245	0.956421	-	HUW68_RS03060	331.283	318.397	0.0572404	5.97e-14	2.72e-13	-	pta	phosphate acetyltransferase	GO:0005737,GO:0006085,GO:0008152,GO:0008959	K00625-ko01200 Carbon metabolism;ko00620 Pyruvate metabolism;ko00640 Propanoate metabolism;ko00720 Carbon fixation pathways in prokaryotes;ko00680 Methane metabolism;ko00430 Taurine and hypotaurine metabolism	COG0280-Phosphotransacetylase[C]
HUW68_RS03065	215.22	184.393	0.223026	0.804727	0.887545	-	HUW68_RS03065	64.8133	110.36	-0.767855	0.470348	0.541208	-	HUW68_RS03065	lipoate--protein ligase family protein	GO:0009107,GO:0009249,GO:0016415,GO:0016874	-	COG0095-Lipoate-protein ligase A[H]
HUW68_RS03070	91.16	86.6067	0.0739228	0.162191	0.304891	-	HUW68_RS03070	18.3667	17.9933	0.0296273	0.000170604	0.000381787	-	mvk	mevalonate kinase	GO:0000287,GO:0004496,GO:0005524,GO:0005737,GO:0008299,GO:0019287	K00869-ko00900 Terpenoid backbone biosynthesis;ko04146 Peroxisome	COG1577-Mevalonate kinase[I]
HUW68_RS03075	131.333	150.15	-0.193171	0.000288942	0.00150754	-	HUW68_RS03075	103.077	103.417	-0.00475092	2.64e-10	9.65e-10	-	mvaD	diphosphomevalonate decarboxylase	GO:0004163,GO:0005524,GO:0005829,GO:0019287	K01597-ko00900 Terpenoid backbone biosynthesis	COG3407-Mevalonate pyrophosphate decarboxylase[I]
HUW68_RS03080	92.5067	106.66	-0.20539	8.15e-05	0.000477406	-	HUW68_RS03080	110.557	150.06	-0.440753	0.0315478	0.0504283	-	HUW68_RS03080	phosphomevalonate kinase	GO:0004631,GO:0005524,GO:0005737,GO:0016773,GO:0019287	K00938-ko00900 Terpenoid backbone biosynthesis	COG1577-Mevalonate kinase[I]
HUW68_RS03085	8.05333	7.79333	0.0473455	0.559445	0.716888	-	HUW68_RS03085	1.46667	4.31333	-1.55626	0.178273	0.236336	-	HUW68_RS03085	DUF1450 domain-containing protein	-	-	-
HUW68_RS03090	46.3367	68.47	-0.563318	4.55e-12	8.14e-11	-	HUW68_RS03090	17.39	22.0167	-0.340338	0.0316759	0.0505439	-	HUW68_RS03090	FAD-containing oxidoreductase	GO:0005623,GO:0016668,GO:0045454,GO:0050660,GO:1901530	-	COG1249-Pyruvate/2-oxoglutarate dehydrogenase complex, dihydrolipoamide dehydrogenase (E3) component, and related enzymes[C]
HUW68_RS03095	12.9133	15.4267	-0.256565	0.0673281	0.155209	-	HUW68_RS03095	2.6	5.5	-1.08092	0.531516	0.599786	-	HUW68_RS03095	Rrf2 family transcriptional regulator	-	-	-
HUW68_RS03100	0.146667	0.0001	10.5183	0.869549	1	-	HUW68_RS03100	0.0001	0.0001	0	1	1	-	HUW68_RS03100	hypothetical protein	-	-	-
HUW68_RS03105	10.2567	8.97667	0.19231	0.939928	0.967194	-	HUW68_RS03105	4.68667	10.2933	-1.13508	0.0421165	0.0657375	-	HUW68_RS03105	transposase	GO:0004518,GO:0016021	-	-
HUW68_RS03110	1.05333	1.3	-0.30355	0.412611	0.590279	-	HUW68_RS03110	2.54667	0.38	2.74454	4.11e-06	1.11e-05	-	HUW68_RS03110	DUF443 family protein	GO:0016021	-	-
HUW68_RS03115	0.963333	1.60333	-0.734967	0.110213	0.228315	-	HUW68_RS03115	4.91667	4.12	0.255036	0.00580603	0.0105034	-	HUW68_RS03115	DUF443 domain-containing protein	-	-	-
HUW68_RS03120	14.9933	21.9033	-0.546829	2.21e-05	0.000147171	-	HUW68_RS03120	9.06	12.5467	-0.469721	0.440942	0.512578	-	HUW68_RS03120	DUF443 family protein	GO:0016021	-	-
HUW68_RS03125	2.02333	2.79	-0.463531	0.163361	0.306434	-	HUW68_RS03125	2.88667	5.29667	-0.87568	0.690662	0.743138	-	HUW68_RS03125	DUF443 domain-containing protein	GO:0016021	-	-
HUW68_RS03130	1.37667	1.41667	-0.0413211	0.817991	1	-	HUW68_RS03130	2.34667	23.0933	-3.29879	0.000208803	0.000460451	down	HUW68_RS03130	hypothetical protein	-	-	-
HUW68_RS03135	0.773333	1.5	-0.9558	0.062582	0.146844	-	HUW68_RS03135	2.17	3.33	-0.617827	0.869808	0.895497	-	HUW68_RS03135	DUF443 family protein	GO:0016021	-	-
HUW68_RS03140	1.70667	2.85	-0.739781	0.0115117	0.037349	-	HUW68_RS03140	2.13	3.08667	-0.535196	0.741475	0.786517	-	HUW68_RS03140	DUF443 domain-containing protein	GO:0016021	-	-
HUW68_RS03145	0.736667	0.943333	-0.356756	0.34965	0.529493	-	HUW68_RS03145	1.80333	1.73333	0.057117	0.244836	0.31238	-	HUW68_RS03145	DUF443 family protein	-	-	-
HUW68_RS03150	2.8	4.39	-0.648794	0.00349591	0.0133536	-	HUW68_RS03150	6.87667	4.68667	0.553147	0.000365223	0.000780693	-	HUW68_RS03150	DUF443 domain-containing protein	GO:0016021	-	-
HUW68_RS03155	1.85667	2.74	-0.561461	0.0651234	0.151054	-	HUW68_RS03155	1.44333	1.63	-0.175467	0.40618	0.478719	-	HUW68_RS03155	DUF443 family protein	GO:0016021	-	-
HUW68_RS03160	0.29	0.756667	-1.3836	0.069557	0.158815	-	HUW68_RS03160	0.83	0.25	1.73118	0.0116323	0.0201325	-	HUW68_RS03160	DUF443 domain-containing protein	GO:0016021	-	-
HUW68_RS03165	6.57667	6.90333	-0.0699366	0.434813	0.612129	-	HUW68_RS03165	9.59333	20.5	-1.09552	0.302366	0.37285	-	HUW68_RS03165	hypothetical protein	-	-	-
HUW68_RS03170	7.27	7.07667	0.0388854	0.546536	0.707535	-	HUW68_RS03170	9.02	14.0133	-0.635601	0.846348	0.875322	-	HUW68_RS03170	DUF443 domain-containing protein	GO:0016021	-	-
HUW68_RS03175	45.3767	45.8667	-0.0154954	0.0297784	0.0814335	-	HUW68_RS03175	18.35	35.2133	-0.940342	0.0671241	0.099787	-	HUW68_RS03175	aldo/keto reductase	GO:0016491	-	COG0667-Predicted oxidoreductases (related to aryl-alcohol dehydrogenases)[C]
HUW68_RS03180	108.203	96.8	0.160666	0.673352	0.802162	-	HUW68_RS03180	129.013	237.583	-0.880913	0.0645238	0.0967146	-	HUW68_RS03180	flavodoxin family protein	GO:0016491	-	COG0655-Multimeric flavodoxin WrbA[R]
HUW68_RS03185	16.0067	9.49333	0.753686	0.00500574	0.0180397	-	HUW68_RS03185	3.16333	34.47	-3.44582	1.51e-19	9.83e-19	down	HUW68_RS03185	GNAT family N-acetyltransferase	GO:0008080	-	COG0456-Acetyltransferases[R]
HUW68_RS03190	58.8167	43.8433	0.423868	0.022861	0.0658037	-	HUW68_RS03190	60.2867	117.657	-0.964672	0.00363811	0.00677073	-	HUW68_RS03190	HD domain-containing protein	GO:0006203,GO:0008832	-	COG1078-HD superfamily phosphohydrolases[R]
HUW68_RS03195	8.67333	5.41	0.680958	0.0819721	0.180421	-	HUW68_RS03195	2.78	14.62	-2.39479	0.00013247	0.000300156	down	HUW68_RS03195	YwhD family protein	-	-	-
HUW68_RS03200	66.1733	38.1133	0.795954	1.04e-07	1.04e-06	-	HUW68_RS03200	563.43	375.377	0.585897	8.59e-28	8.14e-27	-	adhP	alcohol dehydrogenase AdhP	GO:0004022,GO:0008270	K13953-ko01220 Degradation of aromatic compounds;ko00010 Glycolysis / Gluconeogenesis;ko00071 Fatty acid degradation;ko00350 Tyrosine metabolism;ko00830 Retinol metabolism;ko00625 Chloroalkane and chloroalkene degradation;ko00626 Naphthalene degradation;ko00980 Metabolism of xenobiotics by cytochrome P450;ko00982 Drug metabolism - cytochrome P450	COG1064-Zn-dependent alcohol dehydrogenases[R]
HUW68_RS03205	0.0001	0.0001	0	1	1	-	HUW68_RS03205	0.0001	0.0001	0	1	1	-	HUW68_RS03205	hypothetical protein	GO:0016021	-	-
HUW68_RS03210	5.66667	4.55	0.316634	0.685707	0.811729	-	HUW68_RS03210	0.853333	2.38	-1.47978	0.279169	0.347237	-	HUW68_RS03210	DUF1934 domain-containing protein	-	-	COG4506-Uncharacterized protein conserved in bacteria[S]
HUW68_RS03215	110.4	88.65	0.316548	0.191116	0.345905	-	HUW68_RS03215	58.4	106.753	-0.870241	0.0851924	0.123606	-	HUW68_RS03215	arginine--tRNA ligase	GO:0004814,GO:0005524,GO:0005737,GO:0006420	K01887-ko00970 Aminoacyl-tRNA biosynthesis	COG0018-Arginyl-tRNA synthetase[J]
HUW68_RS03220	1.44333	0.656667	1.13617	0.0914252	0.195815	-	HUW68_RS03220	3.11333	5.79333	-0.895934	0.570196	0.634839	-	HUW68_RS03220	endonuclease III domain-containing protein	GO:0003906,GO:0006284,GO:0016798,GO:0046872,GO:0051539	-	COG2231-Uncharacterized protein related to Endonuclease III[L]
HUW68_RS03225	49.92	49.9733	-0.00154052	0.130052	0.258072	-	HUW68_RS03225	14.0033	24.5567	-0.810344	0.500248	0.570304	-	HUW68_RS03225	ABC transporter substrate-binding protein	GO:0005886,GO:0006810,GO:0030288,GO:0036094	K02016-ko02010 ABC transporters	COG4558-ABC-type hemin transport system, periplasmic component[P]
HUW68_RS03230	15.6167	11.39	0.455319	0.114072	0.234205	-	HUW68_RS03230	6.09	19.4233	-1.67328	1.34e-06	3.71e-06	down	HUW68_RS03230	iron ABC transporter permease	GO:0005215,GO:0005886,GO:0016021	K02015-ko02010 ABC transporters	COG4139-ABC-type cobalamin transport system, permease component[H]
HUW68_RS03235	7.62333	4.68667	0.70186	0.036072	0.0953694	-	HUW68_RS03235	0.953333	6.71	-2.81526	5.1e-06	1.36e-05	down	HUW68_RS03235	HAD family hydrolase	GO:0008152,GO:0016787,GO:0046872	-	COG1011-Predicted hydrolase (HAD superfamily)[R]
HUW68_RS03240	22.0933	16.6033	0.412138	0.209298	0.370893	-	HUW68_RS03240	33.1633	58.5767	-0.820737	0.365444	0.436574	-	HUW68_RS03240	alpha/beta hydrolase	GO:0016787	-	COG0596-Predicted hydrolases or acyltransferases (alpha/beta hydrolase superfamily) [R]
HUW68_RS03245	728.647	628.73	0.212779	0.908927	0.948634	-	HUW68_RS03245	476.98	2072.9	-2.11965	1.06e-46	2.25e-45	down	HUW68_RS03245	hypothetical protein	-	-	-
HUW68_RS03250	12.9333	13	-0.00741747	0.359588	0.541545	-	HUW68_RS03250	22.7	10.25	1.14707	5.12e-10	1.82e-09	up	HUW68_RS03250	hypothetical protein	GO:0016021	-	-
HUW68_RS03255	13	10.3767	0.325169	0.448696	0.626221	-	HUW68_RS03255	10.48	19.23	-0.87572	0.373191	0.443878	-	HUW68_RS03255	alpha/beta hydrolase	GO:0004177,GO:0005737,GO:0016787	-	COG0596-Predicted hydrolases or acyltransferases (alpha/beta hydrolase superfamily) [R]
HUW68_RS03260	7.54667	5.51	0.453787	0.389105	0.570629	-	HUW68_RS03260	1.57667	15.7667	-3.32193	2.65e-08	8.32e-08	down	HUW68_RS03260	SarA family transcriptional regulator SarA	GO:0003677,GO:0005737,GO:0006351,GO:0006355,GO:0009405,GO:0046872	-	-
HUW68_RS03265	18.2467	14.63	0.318703	0.525312	0.689571	-	HUW68_RS03265	5.13333	16.9367	-1.72218	0.00221194	0.00424136	down	HUW68_RS03265	DMT family transporter	-	-	-
HUW68_RS03270	45.3667	32.7067	0.472048	0.0256137	0.0721953	-	HUW68_RS03270	7.49667	49.3767	-2.71951	5.68e-17	3.21e-16	down	HUW68_RS03270	IS30 family transposase	GO:0003677,GO:0004803,GO:0006313,GO:0015074,GO:0032135,GO:0032993,GO:0043565	-	COG2826-Transposase and inactivated derivatives, IS30 family[L]
HUW68_RS03275	40.8	25.5633	0.674493	0.0010417	0.0046637	-	HUW68_RS03275	4.93667	17.06	-1.78901	7.59e-05	0.000176683	down	HUW68_RS03275	transposase	GO:0003677	-	COG2826-Transposase and inactivated derivatives, IS30 family[L]
HUW68_RS03280	4	3.67	0.12422	0.81402	0.893355	-	HUW68_RS03280	8.93667	17.2767	-0.951016	0.54179	0.609486	-	HUW68_RS03280	cystatin-like fold lipoprotein	-	-	-
HUW68_RS03285	0.393333	0.306667	0.359081	0.868754	1	-	HUW68_RS03285	0.77	1.79667	-1.22239	0.620015	0.677784	-	HUW68_RS03285	hypothetical protein	GO:0016021	-	-
HUW68_RS03290	1.44333	0.81	0.833411	0.114178	0.234239	-	HUW68_RS03290	1.85667	6.51333	-1.81068	0.00453231	0.00832659	down	HUW68_RS03290	CHAP domain-containing protein	GO:0004040,GO:0005576,GO:0007049,GO:0008152,GO:0008745,GO:0009405,GO:0009986,GO:0016021,GO:0019835,GO:0042742,GO:0051301,GO:0071555	-	COG3942-Surface antigen[R]
HUW68_RS03295	1.21333	0.776667	0.643608	0.219255	0.380833	-	HUW68_RS03295	3.51667	3.80667	-0.11432	0.104428	0.148164	-	HUW68_RS03295	membrane protein	GO:0005886,GO:0016021	-	-
HUW68_RS03300	0.416667	0.27	0.625934	0.52058	0.6861	-	HUW68_RS03300	0.32	0.866667	-1.43741	0.414766	0.487148	-	HUW68_RS03300	cell division protein FtsK	GO:0003677,GO:0005524,GO:0005886,GO:0016021	-	COG1674-DNA segregation ATPase FtsK/SpoIIIE and related proteins[D]
HUW68_RS03305	1.28667	0.77	0.740708	0.0700318	0.15941	-	HUW68_RS03305	0.853333	0.976667	-0.194757	0.314832	0.385773	-	HUW68_RS03305	ATP-binding protein	GO:0005524,GO:0009291,GO:0060187	-	-
HUW68_RS03310	0.366667	0.263333	0.477579	0.853397	1	-	HUW68_RS03310	0.0466667	0.616667	-3.72403	0.148874	0.202394	-	HUW68_RS03310	hypothetical protein	-	-	-
HUW68_RS03315	0.486667	0.253333	0.941897	0.592142	1	-	HUW68_RS03315	0.54	1.86	-1.78427	0.342429	0.414175	-	HUW68_RS03315	hypothetical protein	-	-	-
HUW68_RS03320	0.29	0.186667	0.635589	0.679037	0.806899	-	HUW68_RS03320	0.49	0.18	1.44478	0.0445042	0.0690284	-	HUW68_RS03320	conjugal transfer protein	GO:0005886,GO:0016021	-	-
HUW68_RS03325	3.35	2.67333	0.325521	0.604289	0.749538	-	HUW68_RS03325	2.18667	12.6633	-2.53385	3.02e-12	1.26e-11	down	HUW68_RS03325	replication initiation factor domain-containing protein	GO:0000746,GO:0003677,GO:0003916,GO:0006270,GO:0015074	-	COG2946-Putative phage replication protein RstA[L]
HUW68_RS03330	3.75	3.67667	0.0284922	0.679171	0.806899	-	HUW68_RS03330	2.45333	11.6367	-2.24586	0.000584612	0.00122086	down	HUW68_RS03330	hypothetical protein	-	-	-
HUW68_RS03335	6.27	5.09667	0.298911	0.803794	0.887545	-	HUW68_RS03335	1.41	6.43	-2.18912	0.0511527	0.0784456	-	HUW68_RS03335	DUF961 family protein	-	-	-
HUW68_RS03340	0.166667	0.116667	0.514573	0.905816	1	-	HUW68_RS03340	0.126667	0.326667	-1.36678	0.791773	1	-	HUW68_RS03340	hypothetical protein	-	-	-
HUW68_RS03345	14.08	15.2367	-0.1139	0.122819	0.247143	-	HUW68_RS03345	2.42333	13.1967	-2.44511	1.19e-05	3.06e-05	down	mnhC2	Na+/H+ antiporter Mnh2 subunit C	GO:0005886,GO:0006811,GO:0015297,GO:0016021,GO:0016651,GO:0042773	-	COG1006-Multisubunit Na+/H+ antiporter, MnhC subunit[P]
HUW68_RS03350	45.3	41.2067	0.136633	0.482642	0.655157	-	HUW68_RS03350	26.0667	28.3333	-0.120294	3.65e-05	8.91e-05	-	mnhD2	Na+/H+ antiporter Mnh2 subunit D	GO:0005886,GO:0006811,GO:0008137,GO:0015297,GO:0016021,GO:0042773	-	COG0651-Formate hydrogenlyase subunit 3/Multisubunit Na+/H+ antiporter, MnhD subunit[CP]
HUW68_RS03355	8.54	7.63	0.162553	0.859676	0.916405	-	HUW68_RS03355	17.9833	16.0167	0.167087	0.00123677	0.00247627	-	mnhE2	Na+/H+ antiporter Mnh2 subunit E	GO:0005886,GO:0008324,GO:0015297,GO:0016021	-	COG1863-Multisubunit Na+/H+ antiporter, MnhE subunit[P]
HUW68_RS03360	24.11	23.5933	0.0312524	0.343046	0.523837	-	HUW68_RS03360	41.99	52.07	-0.310407	0.0316481	0.0505419	-	mnhF2	Na+/H+ antiporter Mnh2 subunit F	GO:0005886,GO:0015075,GO:0015297,GO:0016021	-	COG2212-Multisubunit Na+/H+ antiporter, MnhF subunit[P]
HUW68_RS03365	23.01	22.3033	0.0450016	0.315278	0.493773	-	HUW68_RS03365	15.3267	40.9433	-1.41758	0.000408473	0.000865559	down	mnhG2	Na+/H+ antiporter Mnh2 subunit G	GO:0005451,GO:0005886,GO:0016021	-	COG1320-Multisubunit Na+/H+ antiporter, MnhG subunit[P]
HUW68_RS03370	45.86	61.44	-0.421942	2.57e-10	3.6e-09	-	HUW68_RS03370	56.88	78.75	-0.469358	0.0657045	0.0979296	-	HUW68_RS03370	sodium:proton antiporter	GO:0005886,GO:0006813,GO:0006814,GO:0015299,GO:0016021	-	COG0025-NhaP-type Na+/H+ and K+/H+ antiporters[P]
HUW68_RS03375	1276.14	1385	-0.118092	0.00228316	0.00933149	-	HUW68_RS03375	731.89	2610.97	-1.83489	4.02e-13	1.76e-12	down	HUW68_RS03375	metal ABC transporter substrate-binding protein	GO:0005886,GO:0007155,GO:0030001,GO:0046872	K19975-ko02010 ABC transporters	COG0803-ABC-type metal ion transport system, periplasmic component/surface adhesin[P]
HUW68_RS03380	1075.59	879.303	0.290695	0.238101	0.407375	-	HUW68_RS03380	1104.86	3888.49	-1.81535	1.9e-19	1.23e-18	down	HUW68_RS03380	metal ABC transporter permease	GO:0005524,GO:0005886,GO:0006811,GO:0016021,GO:0042626	K19976-ko02010 ABC transporters	COG1108-ABC-type Mn2+/Zn2+ transport systems, permease components[P]
HUW68_RS03385	1179.4	841.517	0.486985	0.00158257	0.00676259	-	HUW68_RS03385	276.78	2331.57	-3.07449	2.82e-45	5.63e-44	down	HUW68_RS03385	metal ABC transporter ATP-binding protein	GO:0005524,GO:0005886,GO:0006810,GO:0016887	K19973-ko02010 ABC transporters	COG1121-ABC-type Mn/Zn transport systems, ATPase component[P]
HUW68_RS03390	84.9733	57.35	0.567217	0.00144051	0.00624698	-	HUW68_RS03390	96.03	86.0933	0.157584	2.4e-12	1.01e-11	-	HUW68_RS03390	metal-dependent transcriptional regulator	GO:0003677,GO:0003700,GO:0006351,GO:0046914	-	COG1321-Mn-dependent transcriptional regulator[K]
HUW68_RS03395	57.7533	33.9267	0.767485	9.94e-05	0.000576554	-	HUW68_RS03395	123.137	51.99	1.24395	1.42e-74	8.61e-73	up	HUW68_RS03395	M50 family metallopeptidase	GO:0016021	-	-
HUW68_RS03400	94.9333	69.3533	0.45295	0.00793772	0.0269862	-	HUW68_RS03400	48.12	57.4567	-0.255838	0.00172077	0.00335156	-	HUW68_RS03400	WecB/TagA/CpsF family glycosyltransferase	GO:0005576,GO:0005618,GO:0008360,GO:0009058,GO:0019350,GO:0047244,GO:0071555	-	COG1922-Teichoic acid biosynthesis proteins[M]
HUW68_RS03405	146.843	108.78	0.432864	0.00464691	0.0170798	-	HUW68_RS03405	59.5833	104.91	-0.816171	0.226128	0.291119	-	tagH	teichoic acids export ABC transporter ATP-binding subunit TagH	GO:0005524,GO:0015438,GO:0015777,GO:0043190	K09693-ko02010 ABC transporters	COG1134-ABC-type polysaccharide/polyol phosphate transport system, ATPase component[GM]
HUW68_RS03410	245.727	191.287	0.361318	0.09312	0.198314	-	HUW68_RS03410	96.5	264.97	-1.45723	7.2e-13	3.11e-12	down	tagG	teichoic acids export ABC transporter permease subunit TagG	GO:0005886,GO:0006810,GO:0015920,GO:0016021	K09692-ko02010 ABC transporters	COG1682-ABC-type polysaccharide/polyol phosphate export systems, permease component[GM]
HUW68_RS03415	30.64	22.8733	0.42175	0.0486857	0.121784	-	HUW68_RS03415	7.82	42.3667	-2.43769	3.91e-17	2.25e-16	down	HUW68_RS03415	CDP-glycerol glycerophosphotransferase family protein	GO:0005886,GO:0016020,GO:0016021,GO:0016757,GO:0019350,GO:0047355,GO:0071555	-	COG1887-Putative glycosyl/glycerophosphate transferases involved in teichoic acid biosynthesis TagF/TagB/EpsJ/RodC[M]
HUW68_RS03420	68.21	58.8867	0.212042	0.918201	0.954145	-	HUW68_RS03420	32.9867	105.11	-1.67195	9.18e-16	4.73e-15	down	HUW68_RS03420	glycosyltransferase family 2 protein	GO:0008360,GO:0016757,GO:0019350,GO:0071555	-	-
HUW68_RS03425	5.66	4.97333	0.186589	0.965377	0.980943	-	HUW68_RS03425	2.89333	9.73	-1.74971	0.0227541	0.0374733	down	tagD	glycerol-3-phosphate cytidylyltransferase	GO:0005737,GO:0019350,GO:0046872,GO:0047348,GO:0071555	K00980-ko00564 Glycerophospholipid metabolism	COG0615-Cytidylyltransferase[MI]
HUW68_RS03430	77.01	57.4767	0.422069	0.0330222	0.0890988	-	HUW68_RS03430	26.1933	59.3833	-1.18086	0.00201596	0.00387925	down	HUW68_RS03430	D-alanyl-D-alanine carboxypeptidase/PBP4	GO:0005576,GO:0005618,GO:0008360,GO:0009002,GO:0009252,GO:0016021,GO:0030435,GO:0071555	K07258-ko00550 Peptidoglycan biosynthesis	COG1686-D-alanyl-D-alanine carboxypeptidase[M]
HUW68_RS03435	142.85	127.78	0.160839	0.66737	0.797929	-	HUW68_RS03435	541.17	966.773	-0.837096	0.0542937	0.0828421	-	HUW68_RS03435	ABC transporter ATP-binding protein	GO:0005524,GO:0005886,GO:0016021,GO:0034040,GO:0042626,GO:0046677	K18104-ko02010 ABC transporters;ko01501 beta-Lactam resistance	COG1132-ABC-type multidrug transport system, ATPase and permease components[V]
HUW68_RS03440	265.327	282.123	-0.0885563	7.67e-05	0.000458324	-	HUW68_RS03440	162.977	240.377	-0.560631	0.163492	0.218982	-	HUW68_RS03440	nucleoside permease	GO:0005337,GO:0005887,GO:0015212,GO:0015213,GO:0015506,GO:0015861,GO:0016021	-	COG1972-Nucleoside permease[F]
HUW68_RS03445	16.5467	20.8367	-0.332584	0.309132	0.487342	-	HUW68_RS03445	0.383333	5.9	-3.94404	0.0273006	0.0443431	down	HUW68_RS03445	hypothetical protein	-	-	-
HUW68_RS03450	60.51	53.8867	0.167245	0.825422	0.89934	-	HUW68_RS03450	26.03	42.4533	-0.705703	0.846044	0.875322	-	HUW68_RS03450	YitT family protein	GO:0005886,GO:0016021	-	COG1284-Uncharacterized conserved protein[S]
HUW68_RS03455	250.16	128.58	0.960185	2.27e-15	5.32e-14	-	HUW68_RS03455	52.03	88.06	-0.759143	0.567927	0.633033	-	HUW68_RS03455	ABC transporter ATP-binding protein	GO:0005524,GO:0005886,GO:0006811,GO:0015623,GO:0016887,GO:0055072	K02013-ko02010 ABC transporters	COG1120-ABC-type cobalamin/Fe3+-siderophores transport systems, ATPase components[PH]
HUW68_RS03460	65.6433	46.82	0.487524	0.01018	0.0336941	-	HUW68_RS03460	66.7033	57.9033	0.204112	2.23e-09	7.63e-09	-	HUW68_RS03460	iron ABC transporter permease	GO:0005215,GO:0005886,GO:0006811,GO:0016021,GO:0055072	K02015-ko02010 ABC transporters	COG4139-ABC-type cobalamin transport system, permease component[H]
HUW68_RS03465	54.2633	37.7267	0.524393	0.00197392	0.00819503	-	HUW68_RS03465	89.6267	65	0.463488	1.74e-18	1.08e-17	-	HUW68_RS03465	iron ABC transporter permease	GO:0005215,GO:0005886,GO:0006811,GO:0016021,GO:0055072	K02015-ko02010 ABC transporters	COG4139-ABC-type cobalamin transport system, permease component[H]
HUW68_RS03470	19.0767	13.3033	0.520021	0.0785507	0.174646	-	HUW68_RS03470	60.67	21.9333	1.46786	1.45e-45	2.95e-44	up	dhaK	dihydroxyacetone kinase subunit DhaK	GO:0004371,GO:0006071,GO:0019563	K05878-ko00561 Glycerolipid metabolism	COG2376-Dihydroxyacetone kinase[G]
HUW68_RS03475	7.44667	4.53667	0.714962	0.0655527	0.151916	-	HUW68_RS03475	5.19	6.73	-0.374872	0.403613	0.476106	-	dhaL	dihydroxyacetone kinase subunit L	GO:0004371,GO:0006071	K05879-ko00561 Glycerolipid metabolism	-
HUW68_RS03480	28.75	19.5567	0.555901	0.0627091	0.147011	-	HUW68_RS03480	19.33	26.9467	-0.479265	0.491388	0.562089	-	HUW68_RS03480	PTS-dependent dihydroxyacetone kinase phosphotransferase subunit DhaM	GO:0005524,GO:0009401,GO:0016021,GO:0016301,GO:0019563	-	COG3412-Uncharacterized protein conserved in bacteria[S]
HUW68_RS03485	998.277	723.06	0.465324	0.00627954	0.0220623	-	HUW68_RS03485	1806.13	1528.18	0.241081	1.55e-15	7.87e-15	-	HUW68_RS03485	hypothetical protein	-	-	-
HUW68_RS03490	479.573	497.29	-0.052336	0.00220683	0.00906178	-	HUW68_RS03490	601.75	252.397	1.25347	5.76e-40	9.85e-39	up	HUW68_RS03490	membrane protein	GO:0005886,GO:0016021	-	COG3949-Uncharacterized membrane protein[S]
HUW68_RS03495	18.32	15.4767	0.243325	0.763723	0.860662	-	HUW68_RS03495	27.3667	28.4933	-0.0582047	9.24e-05	0.000212258	-	HUW68_RS03495	alpha/beta hydrolase	GO:0004806,GO:0008152,GO:0016021,GO:0016787,GO:0019012	-	COG0657-Esterase/lipase[I]
HUW68_RS03500	10.3433	10.7833	-0.060102	0.208126	0.369315	-	HUW68_RS03500	4.34667	21.7967	-2.32613	1.45e-06	4.01e-06	down	HUW68_RS03500	hypothetical protein	-	-	-
HUW68_RS03505	341.867	240.953	0.50468	0.000166706	0.000912715	-	HUW68_RS03505	519.14	645.803	-0.314971	0.000745486	0.00153327	-	HUW68_RS03505	GNAT family N-acetyltransferase	GO:0004596,GO:0008080,GO:0017189,GO:0031248	-	COG1670-Acetyltransferases, including N-acetylases of ribosomal proteins[J]
HUW68_RS03510	21.13	17.2567	0.292139	0.568111	0.723	-	HUW68_RS03510	11.9333	30.1233	-1.33588	0.00481283	0.00880625	down	graX	auxiliary protein GraX/ApsX	GO:0003824,GO:0050662	-	-
HUW68_RS03515	13.7533	12.21	0.171718	0.864063	0.919629	-	HUW68_RS03515	5.92667	11.41	-0.945006	0.314506	0.385546	-	graR	response regulator transcription factor GraR/ApsR	GO:0000160,GO:0003677,GO:0005622,GO:0005737,GO:0006351,GO:0006355,GO:0009405,GO:0046677	K19078-ko02020 Two-component system;ko01503 Cationic antimicrobial peptide (CAMP) resistance	COG0745-Response regulators consisting of a CheY-like receiver domain and a winged-helix DNA-binding domain[TK]
HUW68_RS03520	18.7167	17.2867	0.114664	0.541952	0.703525	-	HUW68_RS03520	12.46	27.1633	-1.12436	0.0156788	0.0265778	down	graS	histidine kinase GraS/ApsS	GO:0000155,GO:0005524,GO:0005622,GO:0005886,GO:0009405,GO:0016021,GO:0046677	K19077-ko02020 Two-component system;ko01503 Cationic antimicrobial peptide (CAMP) resistance	COG0642-Signal transduction histidine kinase[T]
HUW68_RS03525	35.45	22.8233	0.635276	0.00345479	0.013235	-	HUW68_RS03525	5.93667	20.5767	-1.79328	3.85e-05	9.35e-05	down	vraF	ABC transporter ATP-binding protein VraF	GO:0005524,GO:0006810,GO:0016887,GO:0046677	K19079-ko02010 ABC transporters;ko02020 Two-component system;ko05150 Staphylococcus aureus infection;ko01503 Cationic antimicrobial peptide (CAMP) resistance	COG1136-ABC-type antimicrobial peptide transport system, ATPase component[V]
HUW68_RS03530	11.4333	9.35667	0.28918	0.561878	0.719248	-	HUW68_RS03530	12.29	49.3833	-2.00654	8.41e-11	3.19e-10	down	vraG	ABC transporter permease VraG	GO:0005886,GO:0006810,GO:0016021,GO:0046677	K19080-ko02010 ABC transporters;ko02020 Two-component system;ko05150 Staphylococcus aureus infection;ko01503 Cationic antimicrobial peptide (CAMP) resistance	-
HUW68_RS03535	220.193	225.017	-0.0312611	0.0455932	0.115991	-	HUW68_RS03535	67.1733	184.713	-1.45933	5.4e-12	2.21e-11	down	HUW68_RS03535	DUF47 domain-containing protein	-	-	COG1392-Phosphate transport regulator (distant homolog of PhoU)[P]
HUW68_RS03540	311.133	384.127	-0.304049	7.6e-10	1.02e-08	-	HUW68_RS03540	244.237	127.027	0.943148	7.36e-28	6.99e-27	-	HUW68_RS03540	inorganic phosphate transporter	GO:0005315,GO:0005887,GO:0006817,GO:0016021,GO:0035435	-	COG0306-Phosphate/sulphate permeases[P]
HUW68_RS03545	1090.44	445.6	1.29109	2.5e-47	2.85e-45	up	HUW68_RS03545	1065.26	938.17	0.183284	1.93e-15	9.67e-15	-	HUW68_RS03545/sle1	LysM peptidoglycan-binding domain-containing protein	GO:0005576,GO:0007049,GO:0008152,GO:0008745,GO:0009405,GO:0009986,GO:0019835,GO:0042742,GO:0051301,GO:0071555	-	COG3942-Surface antigen[R]
HUW68_RS03550	21.11	24.4567	-0.212301	0.00270752	0.0108283	-	HUW68_RS03550	13.8067	39.3967	-1.51271	0.000661567	0.00137208	down	HUW68_RS03550	Bax inhibitor-1 family protein	GO:0005886,GO:0016021	-	COG0670-Integral membrane protein, interacts with FtsH[R]
HUW68_RS03555	3.27333	4.50667	-0.4613	0.00143426	0.00623015	-	HUW68_RS03555	3.21	7.44	-1.21273	0.0672226	0.0998242	-	HUW68_RS03555	helix-turn-helix transcriptional regulator	-	-	-
HUW68_RS03560	0.896667	0.556667	0.687758	0.601732	0.749029	-	HUW68_RS03560	0.456667	2.33333	-2.35318	0.150723	0.204498	-	sarX	HTH-type transcriptional regulator SarX	GO:0003677,GO:0005737,GO:0006351,GO:0006355,GO:0009405	-	-
HUW68_RS03565	688.62	565.403	0.284428	0.512446	0.678785	-	HUW68_RS03565	306.63	162.18	0.918903	2.92e-50	7.29e-49	-	HUW68_RS03565	YebC/PmpR family DNA-binding transcriptional regulator	GO:0003677,GO:0005737,GO:0006351,GO:0006355	-	COG0217-Uncharacterized conserved protein[S]
HUW68_RS03570	257.787	205.337	0.328186	0.207672	0.369008	-	HUW68_RS03570	304.173	184.9	0.718148	1.13e-46	2.38e-45	-	HUW68_RS03570	cupin domain-containing protein	-	-	COG3542-Uncharacterized conserved protein[S]
HUW68_RS03575	1.38333	0.0001	13.7559	0.0378432	1	-	HUW68_RS03575	0.0001	0.0001	0	1	1	-	HUW68_RS03575	hypothetical protein	-	-	-
HUW68_RS03580	51.01	35.05	0.541366	0.00751044	0.0259021	-	HUW68_RS03580	13.4667	59.81	-2.15099	4.09e-13	1.78e-12	down	HUW68_RS03580	DUF402 domain-containing protein	-	-	COG2306-Uncharacterized conserved protein[S]
HUW68_RS03585	111.543	89.69	0.314585	0.366925	0.548509	-	HUW68_RS03585	54.61	127.75	-1.22609	0.000787302	0.00161317	down	HUW68_RS03585	LysR family transcriptional regulator	GO:0003677,GO:0003700,GO:0006351	-	COG0583-Transcriptional regulator[K]
HUW68_RS03590	64.5633	61.76	0.0640423	0.233755	0.400462	-	HUW68_RS03590	18.61	53.49	-1.52319	3.21e-08	9.99e-08	down	HUW68_RS03590	sugar efflux transporter	GO:0005886,GO:0016021	-	-
HUW68_RS03595	14.4467	15.0967	-0.0634934	0.152203	0.290691	-	HUW68_RS03595	7.22	15.9267	-1.14137	0.163452	0.218982	-	HUW68_RS03595	DUF456 domain-containing protein	GO:0005886,GO:0016021	-	COG2839-Uncharacterized protein conserved in bacteria[S]
HUW68_RS03600	4.60333	3.10333	0.56886	0.24596	0.4181	-	HUW68_RS03600	4.5	13.73	-1.60933	0.000524871	0.00110373	down	HUW68_RS03600	DUF1129 family protein	GO:0016021	-	-
HUW68_RS03605	2.42	1.76	0.459432	0.568775	0.723211	-	HUW68_RS03605	0.76	1.01333	-0.415037	0.74168	0.786517	-	HUW68_RS03605	GNAT family N-acetyltransferase	GO:0008080	-	-
HUW68_RS03610	10.51	8.87333	0.244215	0.850723	0.910424	-	HUW68_RS03610	1.71667	2.89	-0.75146	0.872437	0.897524	-	HUW68_RS03610	hypothetical protein	-	-	-
HUW68_RS03615	24.9233	17.4667	0.512893	0.179739	0.329626	-	HUW68_RS03615	60.03	193.107	-1.68564	7.19e-10	2.53e-09	down	HUW68_RS03615	hypothetical protein	-	-	-
HUW68_RS03620	17.3933	16.1	0.111474	0.564908	0.720672	-	HUW68_RS03620	11.8167	31.8033	-1.42835	0.00294971	0.0055619	down	HUW68_RS03620	GNAT family N-acetyltransferase	GO:0006474,GO:0008080,GO:0016747	-	COG1670-Acetyltransferases, including N-acetylases of ribosomal proteins[J]
HUW68_RS03625	189.433	184.71	0.0364282	0.0533399	0.129914	-	HUW68_RS03625	547.533	655.363	-0.259348	0.000163123	0.000365649	-	HUW68_RS03625	TIGR00730 family Rossman fold protein	GO:0005829,GO:0009691,GO:0016799	-	COG1611-Predicted Rossmann fold nucleotide-binding protein[R]
HUW68_RS03630	78.14	71.65	0.125095	0.512094	0.678659	-	HUW68_RS03630	51.0633	238.76	-2.2252	3.66e-25	3.04e-24	down	HUW68_RS03630	YaiI/YqxD family protein	-	-	COG1671-Uncharacterized protein conserved in bacteria[S]
HUW68_RS03635	55.4033	47.14	0.233021	0.792307	0.878598	-	HUW68_RS03635	256.977	1739.27	-2.75878	4.93e-57	1.65e-55	down	HUW68_RS03635	hypothetical protein	-	-	-
HUW68_RS03640	385.167	438.637	-0.187544	3.75e-07	3.43e-06	-	HUW68_RS03640	150.567	118.747	0.342515	3.05e-15	1.51e-14	-	HUW68_RS03640	undecaprenyl-diphosphate phosphatase	GO:0005886,GO:0008360,GO:0009252,GO:0016021,GO:0016311,GO:0046677,GO:0050380,GO:0071555	K06153-ko00550 Peptidoglycan biosynthesis	COG1968-Uncharacterized bacitracin resistance protein[V]
HUW68_RS03645	43.66	46.3633	-0.0866722	0.0027112	0.0108283	-	HUW68_RS03645	52.0167	113.033	-1.1197	1.99e-06	5.44e-06	down	HUW68_RS03645	ABC transporter ATP-binding protein/permease	GO:0005524,GO:0005886,GO:0005887,GO:0016020,GO:0016021,GO:0016887,GO:0033228,GO:0034040,GO:0034775,GO:0042626,GO:0043190,GO:0045454	K16013-ko02010 ABC transporters	COG4988-ABC-type transport system involved in cytochrome bd biosynthesis, ATPase and permease components[CO]
HUW68_RS03650	65.87	70.9133	-0.106435	0.00183196	0.00767845	-	HUW68_RS03650	97.0633	96.6933	0.00550998	4.51e-07	1.29e-06	-	HUW68_RS03650	amino acid ABC transporter ATP-binding/permease protein	GO:0005524,GO:0005887,GO:0016021,GO:0016887,GO:0033228,GO:0034775,GO:0042626,GO:0043190,GO:0070453	K16012-ko02010 ABC transporters	COG4987-ABC-type transport system involved in cytochrome bd biosynthesis, fused ATPase and permease components[CO]
HUW68_RS03655	951.44	642.95	0.565406	0.000146688	0.000820203	-	HUW68_RS03655	1086.12	1335.78	-0.2985	0.00178932	0.00347761	-	mgrA	HTH-type transcriptional regulator MgrA	GO:0003677,GO:0003700,GO:0005737,GO:0006351,GO:0009405	-	COG1846-Transcriptional regulators[K]
HUW68_RS03660	45.59	36.11	0.336319	0.342915	0.523837	-	HUW68_RS03660	20.1667	46.17	-1.19498	0.000105753	0.000242242	down	HUW68_RS03660	GTP-binding protein	GO:0005525,GO:0009236	-	COG0523-Putative GTPases (G3E family)[R]
HUW68_RS03665	135.927	111.943	0.28006	0.433347	0.611125	-	HUW68_RS03665	47.65	127.157	-1.41606	2.55e-09	8.64e-09	down	HUW68_RS03665	aldo/keto reductase family oxidoreductase	GO:0016491	-	COG4989-Predicted oxidoreductase[R]
HUW68_RS03670	12.72	9.98	0.349987	0.559489	0.716888	-	HUW68_RS03670	2.46667	1.85	0.415037	0.154912	0.209347	-	HUW68_RS03670	hypothetical protein	GO:0016021	-	-
HUW68_RS03675	29.9833	33.77	-0.171581	3.82e-05	0.000241727	-	HUW68_RS03675	17.18	40.0367	-1.22059	0.000669734	0.0013848	down	HUW68_RS03675	DASS family sodium-coupled anion symporter	GO:0005215,GO:0005886,GO:0006814,GO:0016021,GO:0055085	-	COG0471-Di- and tricarboxylate transporters[P]
HUW68_RS03680	52.9567	50.4867	0.0689099	0.199603	0.357084	-	HUW68_RS03680	28.02	57.7567	-1.04353	0.000817296	0.00166846	down	HUW68_RS03680	deoxyribodipyrimidine photo-lyase	GO:0003677,GO:0003904,GO:0006281,GO:0016829,GO:0018298	-	COG0415-Deoxyribodipyrimidine photolyase[L]
HUW68_RS03685	39.87	32.0867	0.31333	0.550227	0.710563	-	HUW68_RS03685	82.4533	224.937	-1.44787	5.46e-05	0.000129241	down	HUW68_RS03685	hypothetical protein	GO:0016021	-	-
HUW68_RS03690	8.36	6.32667	0.402057	0.390632	0.57142	-	HUW68_RS03690	17.5933	11.2433	0.645959	5.56e-05	0.000131562	-	HUW68_RS03690	DUF1361 domain-containing protein	GO:0016021	-	COG4330-Predicted membrane protein[S]
HUW68_RS03695	55.9367	59.6367	-0.0924053	0.0138758	0.0435671	-	HUW68_RS03695	121.577	140.39	-0.207574	1.95e-05	4.9e-05	-	HUW68_RS03695	DNA-binding protein	-	-	COG1661-Predicted DNA-binding protein with PD1-like DNA-binding motif[R]
HUW68_RS03700	164.96	144.567	0.190381	0.925483	0.958301	-	HUW68_RS03700	192.593	93.8167	1.03764	1.04e-41	1.88e-40	up	norA	multidrug efflux MFS transporter NorA	GO:0005886,GO:0015238,GO:0016021	-	-
HUW68_RS03705	19.1233	11.4267	0.742929	0.00564333	0.0200958	-	HUW68_RS03705	3.44	27.41	-2.99422	7.46e-16	3.89e-15	down	HUW68_RS03705	hypothetical protein	GO:0016021	-	-
HUW68_RS03710	11.6233	6.65333	0.804875	0.007983	0.0271051	-	HUW68_RS03710	5.45	5.96333	-0.129863	0.165915	0.222009	-	ybaK	Cys-tRNA(Pro) deacylase	GO:0002161,GO:0006412,GO:0016829	-	COG2606-Uncharacterized conserved protein[S]
HUW68_RS03715	282.657	173.48	0.704281	5.9e-09	7.27e-08	-	HUW68_RS03715	189.38	203.15	-0.101261	0.000392932	0.000834673	-	HUW68_RS03715	DeoR/GlpR transcriptional regulator	GO:0003677,GO:0003700,GO:0005622,GO:0006351	-	COG1349-Transcriptional regulators of sugar metabolism[KG]
HUW68_RS03720	793.76	538.63	0.559408	1.86e-05	0.000126644	-	HUW68_RS03720	382.77	338.063	0.179184	8.56e-12	3.44e-11	-	pfkB	1-phosphofructokinase	GO:0005524,GO:0005988,GO:0008662,GO:0009024,GO:2001059	K00882-ko00051 Fructose and mannose metabolism	COG1105-Fructose-1-phosphate kinase and related fructose-6-phosphate kinase (PfkB)[G]
HUW68_RS03725	633.15	527.01	0.264717	0.433254	0.611125	-	HUW68_RS03725	493.46	282.9	0.802641	9.79e-43	1.83e-41	-	HUW68_RS03725	PTS sugar transporter subunit IIA	GO:0005351,GO:0005886,GO:0009401,GO:0016021,GO:0022877	K02770-ko00051 Fructose and mannose metabolism;ko02060 Phosphotransferase system (PTS)	COG1299-Phosphotransferase system, fructose-specific IIC component[G]
HUW68_RS03730	45.48	37.3433	0.284382	0.376798	0.557854	-	HUW68_RS03730	36.4967	32.83	0.15275	1.28e-09	4.45e-09	-	nagA	N-acetylglucosamine-6-phosphate deacetylase	GO:0005506,GO:0005975,GO:0006044,GO:0006046,GO:0008448,GO:0019262,GO:0042803	K01443-ko00520 Amino sugar and nucleotide sugar metabolism	COG1820-N-acetylglucosamine-6-phosphate deacetylase[G]
HUW68_RS03735	171.67	142.057	0.273171	0.369688	0.551072	-	HUW68_RS03735	208.903	296.403	-0.504726	0.0697867	0.10317	-	HUW68_RS03735	HlyC/CorC family transporter	GO:0005886,GO:0016021,GO:0016614,GO:0050660	-	COG1253-Hemolysins and related proteins containing CBS domains[R]
HUW68_RS03740	32.6767	24.07	0.441025	0.0413733	0.107017	-	HUW68_RS03740	50.0667	228.18	-2.18825	8.58e-27	7.75e-26	down	HUW68_RS03740	aldo/keto reductase	GO:0000166,GO:0001516,GO:0005737,GO:0016491,GO:0036131,GO:0047017	-	COG0656-Aldo/keto reductases, related to diketogulonate reductase[R]
HUW68_RS03745	26.1867	22.0267	0.249581	0.772665	0.866281	-	HUW68_RS03745	26.4767	110.37	-2.05955	2.86e-32	3.54e-31	down	csbB	lipoteichoic acid-specific glycosylation protein CsbB	GO:0005886,GO:0016021,GO:0016740,GO:0016757	-	COG0463-Glycosyltransferases involved in cell wall biogenesis[M]
HUW68_RS03750	51.8567	42.5867	0.284128	0.479881	0.653095	-	HUW68_RS03750	139.6	1214.74	-3.12128	1.83e-61	7.09e-60	down	saeS	two-component system sensor histidine kinase SaeS	GO:0000155,GO:0005524,GO:0005622,GO:0005886,GO:0009405,GO:0016021	K10681-ko02020 Two-component system	COG5002-Signal transduction histidine kinase[T]
HUW68_RS03755	88.6933	68.6933	0.368656	0.109097	0.226826	-	HUW68_RS03755	102.107	605.2	-2.56733	9.38e-42	1.71e-40	down	SaeR	response regulator transcription factor	GO:0000160,GO:0003677,GO:0005622,GO:0005737,GO:0006351,GO:0006355,GO:0009405	K10682-ko02020 Two-component system	COG0745-Response regulators consisting of a CheY-like receiver domain and a winged-helix DNA-binding domain[TK]
HUW68_RS03760	202.273	162.577	0.315186	0.29171	0.468557	-	HUW68_RS03760	1044.31	1239.22	-0.246882	2.15e-06	5.87e-06	-	saeQ	DoxX family protein	GO:0016021	K16937-ko00920 Sulfur metabolism	-
HUW68_RS03765	88.71	27.8567	1.67107	9.34e-22	3.56e-20	up	HUW68_RS03765	25.06	345.653	-3.78587	5.64e-110	1.18e-107	down	SaeP	DM13 domain-containing protein	-	-	-
HUW68_RS03770	13.0367	12.2333	0.0917575	0.583326	0.737495	-	HUW68_RS03770	5.05	1.11667	2.17708	8.07e-07	2.27e-06	up	HUW68_RS03770	hypothetical protein	GO:0016021	-	-
HUW68_RS03775	58.4367	82.58	-0.498919	4.92e-13	9.44e-12	-	HUW68_RS03775	34.4667	50.45	-0.549652	0.375143	0.445615	-	queE	7-carboxy-7-deazaguanine synthase QueE	GO:0000287,GO:0008616,GO:0016840,GO:0042803,GO:0051539,GO:1904047	K10026-ko00790 Folate biosynthesis	COG0602-Organic radical activating enzymes[O]
HUW68_RS03780	47.18	71.69	-0.603596	7.28e-06	5.36e-05	-	HUW68_RS03780	16.6533	61.1867	-1.87741	2.03e-07	6e-07	down	queD	6-carboxytetrahydropterin synthase QueD	GO:0003874,GO:0008616,GO:0016829,GO:0046872	K01737-ko00790 Folate biosynthesis	COG0720-6-pyruvoyl-tetrahydropterin synthase[H]
HUW68_RS03785	21.6	30.5567	-0.500456	1.95e-07	1.87e-06	-	HUW68_RS03785	4.42	8.84333	-1.00054	0.326204	0.397379	-	queC	7-cyano-7-deazaguanine synthase QueC	GO:0005524,GO:0008270,GO:0008616,GO:0016879	K06920-ko00790 Folate biosynthesis	COG0603-Predicted PP-loop superfamily ATPase[R]
HUW68_RS03790	28.9433	22.13	0.387228	0.166925	0.311783	-	HUW68_RS03790	23.6433	17.44	0.439033	1.75e-09	6.05e-09	-	HUW68_RS03790	aminodeoxychorismate/anthranilate synthase component II	GO:0000162,GO:0004049,GO:0004425,GO:0006541,GO:0008152,GO:0016740	K01664-ko00790 Folate biosynthesis	COG0512-Anthranilate/para-aminobenzoate synthases component II[EH]
HUW68_RS03795	19.15	16.0767	0.252376	0.686961	0.812847	-	HUW68_RS03795	9.68333	14.0033	-0.532195	0.409684	0.482639	-	HUW68_RS03795	anthranilate synthase component I family protein	GO:0000287,GO:0009058,GO:0016833,GO:0046654,GO:0046656,GO:0046820	K01665-ko00790 Folate biosynthesis	COG0147-Anthranilate/para-aminobenzoate synthases component I[EH]
HUW68_RS03800	6.31	5.39667	0.225571	0.949167	0.972859	-	HUW68_RS03800	0.823333	4.18	-2.34395	0.00486055	0.0088697	-	HUW68_RS03800	aminotransferase class IV	GO:0003824,GO:0004084,GO:0005634,GO:0005737,GO:0005829,GO:0006532,GO:0006558,GO:0006568,GO:0006570,GO:0008152,GO:0008153,GO:0008696,GO:0009098,GO:0009099,GO:0030170,GO:0046654,GO:0046656	K02619-ko00790 Folate biosynthesis	-
HUW68_RS03805	18.9167	14.7867	0.355361	0.562947	0.719915	-	HUW68_RS03805	9.01667	30.4033	-1.75356	0.0182761	0.0305613	down	HUW68_RS03805	hypothetical protein	GO:0016021	-	-
HUW68_RS03810	31.7367	24.6467	0.364758	0.171485	0.31804	-	HUW68_RS03810	2.66	15.96	-2.58496	7.45e-12	3.01e-11	down	HUW68_RS03810	allophanate hydrolase subunit 1	GO:0004860,GO:0005524,GO:0030435	-	COG2049-Allophanate hydrolase subunit 1[E]
HUW68_RS03815	31.7833	24.94	0.349809	0.174861	0.322707	-	HUW68_RS03815	19.48	24.1767	-0.311622	0.0138097	0.0236303	-	HUW68_RS03815	biotin-dependent carboxyltransferase family protein	GO:0030435	-	COG1984-Allophanate hydrolase subunit 2[E]
HUW68_RS03820	598.357	416.323	0.523301	0.000834629	0.00384172	-	HUW68_RS03820	560.59	651.07	-0.215867	1.85e-08	5.89e-08	-	ltaS	polyglycerol-phosphate lipoteichoic acid synthase LtaS	GO:0005576,GO:0005886,GO:0008152,GO:0008484,GO:0016021,GO:0016740,GO:0046872,GO:0070395,GO:0071555	K19005-ko00561 Glycerolipid metabolism	COG1368-Phosphoglycerol transferase and related proteins, alkaline phosphatase superfamily[M]
HUW68_RS03825	44.5167	28.8933	0.623609	4.65e-05	0.00028806	-	HUW68_RS03825	43.1567	69.3567	-0.684451	0.879901	0.903153	-	HUW68_RS03825	ABC-F family ATP-binding cassette domain-containing protein	GO:0003677,GO:0005524,GO:0006810,GO:0016887	-	COG0488-ATPase components of ABC transporters with duplicated ATPase domains[R]
HUW68_RS03830	35.0467	26.1867	0.420445	0.0214145	0.062461	-	HUW68_RS03830	8.03333	25.1133	-1.64438	4.69e-09	1.56e-08	down	recQ	DNA helicase RecQ	GO:0003676,GO:0003677,GO:0005524,GO:0005622,GO:0005694,GO:0005737,GO:0006260,GO:0006281,GO:0006310,GO:0009378,GO:0009432,GO:0043140,GO:0043590	K03654-ko03018 RNA degradation	COG0514-Superfamily II DNA helicase[L]
HUW68_RS03835	48.6067	25.0533	0.956152	1.62e-08	1.85e-07	-	HUW68_RS03835	20.24	81.8	-2.01489	5.28e-12	2.16e-11	down	HUW68_RS03835	ABC transporter ATP-binding protein	GO:0005524,GO:0006865,GO:0016020,GO:0016887,GO:0031460	K05847-ko02010 ABC transporters	COG1125-ABC-type proline/glycine betaine transport systems, ATPase components[E]
HUW68_RS03840	90.5767	59.0467	0.617284	0.000334117	0.00171832	-	HUW68_RS03840	134.393	250.283	-0.897101	0.0185649	0.0309871	-	HUW68_RS03840	ABC transporter permease/substrate-binding protein	GO:0005215,GO:0005886,GO:0006865,GO:0016021,GO:0071705	K05846-ko02010 ABC transporters	COG1732-Periplasmic glycine betaine/choline-binding (lipo)protein of an ABC-type transport system (osmoprotectant binding protein)[M]
HUW68_RS03845	31.5467	29.3167	0.105766	0.505935	0.673554	-	HUW68_RS03845	13.0533	42.92	-1.71723	1.66e-10	6.13e-10	down	hisC	histidinol-phosphate transaminase	GO:0000105,GO:0004400,GO:0030170,GO:0080130	K00817-ko01230 Biosynthesis of amino acids;ko00340 Histidine metabolism;ko00350 Tyrosine metabolism;ko00360 Phenylalanine metabolism;ko00400 Phenylalanine, tyrosine and tryptophan biosynthesis;ko00960 Tropane, piperidine and pyridine alkaloid biosynthesis;ko00401 Novobiocin biosynthesis	COG0079-Histidinol-phosphate/aromatic aminotransferase and cobyric acid decarboxylase[E]
HUW68_RS03850	60.6267	51.7	0.229788	0.804238	0.887545	-	HUW68_RS03850	50.65	182.027	-1.84552	1.94e-16	1.06e-15	down	HUW68_RS03850	5'-3'-deoxyribonucleotidase	GO:0008253,GO:0009264,GO:0046872	-	COG4502-Uncharacterized protein conserved in bacteria[S]
HUW68_RS03855	205.6	157.52	0.384305	0.504921	0.672841	-	HUW68_RS03855	1613.65	3326.93	-1.04386	0.00359725	0.00669927	down	HUW68_RS03855	diacylglycerol kinase family lipid kinase	GO:0003951,GO:0005524,GO:0008654,GO:0016301,GO:0046872	-	COG1597-Sphingosine kinase and enzymes related to eukaryotic diacylglycerol kinase[IR]
HUW68_RS03860	0.0001	0.163333	-10.6736	0.758712	1	-	HUW68_RS03860	1.32	0.0001	13.6883	0.0869678	0.125847	-	HUW68_RS03860	hypothetical protein	-	-	-
HUW68_RS03865	502.393	357.85	0.489462	3.56e-05	0.000227381	-	HUW68_RS03865	253.703	253.727	-0.00013268	6.27e-09	2.07e-08	-	HUW68_RS03865	peptide MFS transporter	GO:0005886,GO:0006857,GO:0016021	-	COG3104-Dipeptide/tripeptide permease[E]
HUW68_RS03870	38.0267	36.9567	0.0411768	0.337278	0.517845	-	HUW68_RS03870	22.3833	92.86	-2.05263	1.7e-13	7.61e-13	down	queF	NADPH-dependent 7-cyano-7-deazaguanine reductase QueF	GO:0005737,GO:0008616,GO:0033739,GO:0046857	K09457-ko00790 Folate biosynthesis	COG0780-Enzyme related to GTP cyclohydrolase I[R]
HUW68_RS03875	49.7233	50.0867	-0.0105036	0.049787	0.123668	-	HUW68_RS03875	12.4933	34.1667	-1.45143	0.000558399	0.00117038	down	HUW68_RS03875	DMT family transporter	GO:0005886,GO:0006810,GO:0016021	-	-
HUW68_RS03880	64.3633	30.5033	1.07727	3.06e-11	4.88e-10	up	HUW68_RS03880	78.3067	451.59	-2.52781	4.32e-23	3.33e-22	down	nrdI	class Ib ribonucleoside-diphosphate reductase assembly flavoprotein NrdI	-	-	COG1780-Protein involved in ribonucleotide reduction[F]
HUW68_RS03885	365.633	215.437	0.763134	5.54e-11	8.47e-10	-	HUW68_RS03885	313.6	1461.75	-2.2207	5.04e-39	8.26e-38	down	nrdE	class 1b ribonucleoside-diphosphate reductase subunit alpha	GO:0004748,GO:0005524,GO:0005971,GO:0006260,GO:0009263	K00525-ko00230 Purine metabolism;ko00240 Pyrimidine metabolism	COG0209-Ribonucleotide reductase, alpha subunit[F]
HUW68_RS03890	95.33	54.8433	0.797614	2e-07	1.91e-06	-	HUW68_RS03890	38.15	126.2	-1.72596	2.28e-09	7.76e-09	down	nrdF	class 1b ribonucleoside-diphosphate reductase subunit beta	GO:0004748,GO:0005971,GO:0006260,GO:0009186,GO:0009263,GO:0046872	K00526-ko00230 Purine metabolism;ko00240 Pyrimidine metabolism	COG0208-Ribonucleotide reductase, beta subunit[F]
HUW68_RS03895	0.51	0.423333	0.268703	0.966849	1	-	HUW68_RS03895	0.286667	0.106667	1.42626	0.557109	1	-	HUW68_RS03895	hypothetical protein	-	-	-
HUW68_RS03900	9.79	8.38	0.224359	0.884509	0.934281	-	HUW68_RS03900	1.39667	3.99667	-1.51681	0.132007	0.182105	-	HUW68_RS03900	ABC transporter permease	GO:0005215,GO:0005886,GO:0016021	K02015-ko02010 ABC transporters	COG4606-ABC-type enterochelin transport system, permease component[P]
HUW68_RS03905	2.67	3.36667	-0.334481	0.047218	0.119038	-	HUW68_RS03905	0.15	1.95667	-3.70536	0.00132105	0.00262952	-	HUW68_RS03905	iron chelate uptake ABC transporter family permease subunit	GO:0005215,GO:0005886,GO:0016021	K02015-ko02010 ABC transporters	COG4605-ABC-type enterochelin transport system, permease component[P]
HUW68_RS03910	3.84333	4.46	-0.214686	0.10016	0.210913	-	HUW68_RS03910	0.14	1.09333	-2.96523	0.0504366	0.0774349	-	HUW68_RS03910	ABC transporter ATP-binding protein	GO:0005524,GO:0006810,GO:0016887	K02013-ko02010 ABC transporters	COG4604-ABC-type enterochelin transport system, ATPase component[P]
HUW68_RS03915	16.3333	14	0.222392	0.856573	0.91507	-	HUW68_RS03915	0.263333	0.313333	-0.250808	0.712082	0.762564	-	HUW68_RS03915	siderophore ABC transporter substrate-binding protein	GO:0005576,GO:0006810	K02016-ko02010 ABC transporters	COG4607-ABC-type enterochelin transport system, periplasmic component[P]
HUW68_RS03920	157.47	125.163	0.331265	0.267691	0.441892	-	HUW68_RS03920	54.6133	104.533	-0.936638	0.0933727	0.133903	-	HUW68_RS03920	hypothetical protein	GO:0005634,GO:0005758,GO:0005829,GO:0008270,GO:0031966,GO:0045041	-	COG4357-Uncharacterized conserved protein[S]
HUW68_RS03925	154.667	140.133	0.142362	0.444498	0.622771	-	HUW68_RS03925	65.58	76.3367	-0.21912	0.00024687	0.000541322	-	HUW68_RS03925	UDP-N-acetylmuramate dehydrogenase	GO:0005737,GO:0007049,GO:0008360,GO:0008762,GO:0009252,GO:0050660,GO:0051301,GO:0071555	K00075-ko00520 Amino sugar and nucleotide sugar metabolism;ko00550 Peptidoglycan biosynthesis	COG0812-UDP-N-acetylmuramate dehydrogenase[M]
HUW68_RS03930	9.42	7.85667	0.26181	0.829275	0.900924	-	HUW68_RS03930	2.79	8.34667	-1.58094	0.0722124	0.106363	-	HUW68_RS03930	GrpB family protein	-	-	-
HUW68_RS03935	4.71333	3.95	0.254895	0.853145	0.91215	-	HUW68_RS03935	0.956667	3.39	-1.8252	0.0733405	0.107849	-	HUW68_RS03935	EMYY motif lipoprotein	-	-	-
HUW68_RS03940	33.6767	27.1433	0.311151	0.524675	0.689412	-	HUW68_RS03940	12.51	65.1867	-2.3815	1.14e-16	6.29e-16	down	ytxJ	bacillithiol system redox-active protein YtxJ	-	-	-
HUW68_RS03945	10.2933	8.77333	0.230513	0.837181	0.90366	-	HUW68_RS03945	2.63667	8.45667	-1.68137	0.00701762	0.0125285	down	HUW68_RS03945	glycerate kinase	GO:0005524,GO:0008887,GO:0031388	K00865-ko00630 Glyoxylate and dicarboxylate metabolism;ko00561 Glycerolipid metabolism;ko00260 Glycine, serine and threonine metabolism	COG1929-Glycerate kinase[G]
HUW68_RS03950	283.967	262.073	0.115751	0.252898	0.424946	-	HUW68_RS03950	133.353	285.673	-1.09911	9.9e-05	0.000227152	down	pepT	peptidase T	GO:0005737,GO:0008237,GO:0008270,GO:0043171,GO:0045148	-	COG2195-Di- and tripeptidases[E]
HUW68_RS03955	92.7733	92.73	0.000674023	0.0695008	0.158815	-	HUW68_RS03955	52.1867	61.5167	-0.237296	0.00463156	0.00850318	-	HUW68_RS03955	threonine/serine exporter family protein	GO:0005886,GO:0016021	-	COG3610-Uncharacterized conserved protein[S]
HUW68_RS03960	43.3467	40.8367	0.0860559	0.319698	0.498024	-	HUW68_RS03960	8.67667	22.62	-1.38239	0.0190695	0.0317709	down	HUW68_RS03960	threonine/serine exporter ThrE family protein	GO:0005886,GO:0016021	-	COG2966-Uncharacterized conserved protein[S]
HUW68_RS03965	47.3367	63.4133	-0.421828	2.27e-06	1.85e-05	-	HUW68_RS03965	11.06	58.3767	-2.40004	7.38e-31	8.36e-30	down	HUW68_RS03965	GGDEF domain-containing protein	GO:0000155,GO:0005622,GO:0005886,GO:0016021,GO:0071555	-	COG3706-Response regulator containing a CheY-like receiver domain and a GGDEF domain[T]
HUW68_RS03970	0.03	130.61	-12.088	4.44e-33	3.34e-31	down	HUW68_RS03970	0.0001	53.9233	-19.0406	9e-24	7.18e-23	down	HUW68_RS03970	undecaprenyl/decaprenyl-phosphate alpha-N-acetylglucosaminyl 1-phosphate transferase	GO:0000287,GO:0005886,GO:0008963,GO:0016021,GO:0016757,GO:0016780,GO:0019350,GO:0030145,GO:0036380,GO:0071555	-	COG0472-UDP-N-acetylmuramyl pentapeptide phosphotransferase/UDP-N-acetylglucosamine-1-phosphate transferase[M]
HUW68_RS03975	52.4967	46.8333	0.16469	0.73403	0.842209	-	HUW68_RS03975	58.7	70.6633	-0.267601	0.00180172	0.00349921	-	HUW68_RS03975	YigZ family protein	-	-	COG1739-Uncharacterized conserved protein[S]
HUW68_RS03980	147.307	116.473	0.338823	0.195859	0.352063	-	HUW68_RS03980	43.2	31.1733	0.470719	7.71e-18	4.55e-17	-	HUW68_RS03980	DegV family protein	GO:0008289	-	COG1307-Uncharacterized protein conserved in bacteria[S]
HUW68_RS03985	5.15333	5.06333	0.0254184	0.435597	0.612493	-	HUW68_RS03985	0.296667	1.7	-2.51862	0.00604985	0.010901	-	HUW68_RS03985	DEAD/DEAH box helicase	GO:0003677,GO:0004386,GO:0005524,GO:0016787,GO:0030420	-	COG4098-Superfamily II DNA/RNA helicase required for DNA uptake (late competence protein)[L]
HUW68_RS03990	2.08667	1.83667	0.18411	0.971264	0.984374	-	HUW68_RS03990	0.183333	1.5	-3.03242	0.0178394	0.0298679	-	HUW68_RS03990	ComF family protein	GO:0030420	-	COG1040-Predicted amidophosphoribosyltransferases[R]
HUW68_RS03995	40.4467	44.6967	-0.144146	0.0134948	0.04262	-	HUW68_RS03995	40.63	65.1833	-0.681958	0.921005	0.935804	-	raiA	ribosome-associated translation inhibitor RaiA	GO:0005737,GO:0006417,GO:0044238	-	COG1544-Ribosome-associated protein Y (PSrp-1)[J]
HUW68_RS04000	290.753	289.293	0.00726265	0.0269623	0.0753056	-	HUW68_RS04000	202.063	140.853	0.520614	1.61e-32	2.02e-31	-	secA	preprotein translocase subunit SecA	GO:0005524,GO:0005737,GO:0005886,GO:0006605,GO:0017038,GO:0046872,GO:0065002	K03070-ko03060 Protein export;ko03070 Bacterial secretion system;ko02024 Quorum sensing	COG0653-Preprotein translocase subunit SecA (ATPase, RNA helicase)[U]
HUW68_RS04005	5.53667	5.54	-0.000868309	0.711054	0.828721	-	HUW68_RS04005	1.01333	1.86	-0.876194	0.939793	0.951261	-	HUW68_RS04005	hypothetical protein	-	-	-
HUW68_RS04010	18.12	14.74	0.297846	0.470852	0.647175	-	HUW68_RS04010	32.7767	43.87	-0.420566	0.21794	0.281964	-	prfB	peptide chain release factor 2	GO:0005737,GO:0016149	-	COG1186-Protein chain release factor B[J]
HUW68_RS04015	1.20333	1.39	-0.208049	0.713759	1	-	HUW68_RS04015	0.273333	0.286667	-0.0687128	0.847449	1	-	HUW68_RS04015	hypothetical protein	-	-	-
HUW68_RS04020	10.34	9.53667	0.116679	0.617774	0.758369	-	HUW68_RS04020	10.5933	15.6067	-0.559006	0.607433	0.667317	-	HUW68_RS04020	CHAP domain-containing protein	GO:0005576,GO:0007049,GO:0008152,GO:0008745,GO:0009405,GO:0009986,GO:0019835,GO:0042742,GO:0051301,GO:0071555	-	COG3942-Surface antigen[R]
HUW68_RS04025	2.58333	1.71	0.595237	0.289941	0.467848	-	HUW68_RS04025	0.676667	1.32667	-0.971289	0.714925	0.764405	-	HUW68_RS04025	HD domain-containing protein	GO:0000166,GO:0005737,GO:0016791,GO:0046872	-	COG1896-Predicted hydrolases of HD superfamily[R]
HUW68_RS04030	3.39	2.32	0.54716	0.57223	0.725278	-	HUW68_RS04030	1.11333	3.13	-1.49128	0.338478	0.409942	-	HUW68_RS04030	CsbA family protein	GO:0005886,GO:0016021	-	COG4897-Uncharacterized protein conserved in bacteria[S]
HUW68_RS04035	36.84	27.6333	0.414863	0.0397403	0.103199	-	HUW68_RS04035	21.21	27.3567	-0.367148	0.015144	0.0257192	-	uvrB	excinuclease ABC subunit UvrB	GO:0003677,GO:0004386,GO:0005524,GO:0005737,GO:0006289,GO:0009381,GO:0009432	K03702-ko03420 Nucleotide excision repair	COG0556-Helicase subunit of the DNA excision repair complex[L]
HUW68_RS04040	109.177	98.0933	0.154438	0.527293	0.691481	-	HUW68_RS04040	124.947	159.68	-0.353871	0.000380203	0.000810166	-	uvrA	excinuclease ABC subunit UvrA	GO:0003677,GO:0005524,GO:0005737,GO:0006289,GO:0008270,GO:0009380,GO:0009381,GO:0009432,GO:0016887	K03701-ko03420 Nucleotide excision repair	COG0178-Excinuclease ATPase subunit[L]
HUW68_RS04045	84.3067	65.2567	0.369521	0.188864	0.342301	-	HUW68_RS04045	34.07	58.22	-0.773013	0.4445	0.516493	-	HUW68_RS04045	HPr kinase/phosphorylase	GO:0000155,GO:0000287,GO:0004674,GO:0004712,GO:0005524,GO:0005622,GO:0005975,GO:0006109,GO:0016787	-	COG1493-Serine kinase of the HPr protein, regulates carbohydrate metabolism[T]
HUW68_RS04050	58.3367	41.38	0.495469	0.0177983	0.053334	-	HUW68_RS04050	60.3667	82.4533	-0.449826	0.0695365	0.102923	-	HUW68_RS04050	prolipoprotein diacylglyceryl transferase	GO:0005886,GO:0008961,GO:0009249,GO:0016021,GO:0042158	-	COG0682-Prolipoprotein diacylglyceryltransferase[M]
HUW68_RS04055	66.0967	63.1	0.0669375	0.284386	0.461907	-	HUW68_RS04055	33.07	117.24	-1.82587	2.29e-14	1.08e-13	down	HUW68_RS04055	acetyltransferase	GO:0016740,GO:0016746	-	COG0110-Acetyltransferase (isoleucine patch superfamily)[R]
HUW68_RS04060	43.9767	40.1533	0.131218	0.474166	0.648357	-	HUW68_RS04060	16.7	34.4633	-1.04521	0.0124902	0.0215215	down	HUW68_RS04060	tetratricopeptide repeat protein	-	-	-
HUW68_RS04065	325.943	350.873	-0.106329	0.000632857	0.0029859	-	HUW68_RS04065	219.96	257.573	-0.227742	1.32e-06	3.66e-06	-	trxB	thioredoxin-disulfide reductase	GO:0004791,GO:0005737,GO:0019430	K00384-ko00240 Pyrimidine metabolism;ko00450 Selenocompound metabolism	COG0492-Thioredoxin reductase[O]
HUW68_RS04070	14.5233	13.3067	0.126223	0.630366	0.769796	-	HUW68_RS04070	3.58667	22.5867	-2.65476	5.27e-18	3.16e-17	down	rapZ	RNase adapter RapZ	GO:0005524,GO:0005525	-	COG1660-Predicted P-loop-containing kinase[R]
HUW68_RS04075	22.49	18.49	0.282538	0.481993	0.654614	-	HUW68_RS04075	26.59	48.5533	-0.868687	0.267205	0.336513	-	HUW68_RS04075	YvcK family protein	GO:0005737,GO:0008360	-	COG0391-Uncharacterized conserved protein[S]
HUW68_RS04080	44.4167	37.6067	0.240113	0.736237	0.842697	-	HUW68_RS04080	37.0733	108.767	-1.55278	1.27e-13	5.72e-13	down	whiA	DNA-binding protein WhiA	GO:0003677,GO:0004519,GO:0006351,GO:0006355,GO:0043937	-	COG1481-Uncharacterized protein conserved in bacteria[S]
HUW68_RS04085	264.113	223.297	0.242195	0.673025	0.802158	-	HUW68_RS04085	124.867	431.153	-1.78781	9.25e-20	6.1e-19	down	clpP	ATP-dependent Clp endopeptidase proteolytic subunit ClpP	GO:0004252,GO:0005737,GO:0042802	K01358-ko04112 Cell cycle - Caulobacter;ko04212 Longevity regulating pathway - worm	COG0740-Protease subunit of ATP-dependent Clp proteases[OU]
HUW68_RS04090	104.607	91.8133	0.188199	0.901467	0.94576	-	HUW68_RS04090	85.5567	301.953	-1.81937	5.44e-27	4.94e-26	down	HUW68_RS04090	TIGR01777 family oxidoreductase	GO:0003824,GO:0050662	-	COG1090-Predicted nucleoside-diphosphate sugar epimerase[R]
HUW68_RS04095	12.2167	8.27	0.562891	0.17093	0.317235	-	HUW68_RS04095	18.5567	47.6367	-1.36013	5.65e-05	0.000133548	down	HUW68_RS04095	DUF4887 domain-containing protein	GO:0016021	-	-
HUW68_RS04100	7140.36	6384.33	0.161462	0.610087	0.754206	-	HUW68_RS04100	20257.3	10517	0.945713	8e-31	9.02e-30	-	HUW68_RS04100	sugar-binding transcriptional regulator	GO:0003677,GO:0006351,GO:0006355,GO:0030246	-	COG2390-Transcriptional regulator, contains sigma factor-related N-terminal domain[K]
HUW68_RS04105	7941.16	6324.77	0.328338	0.0918201	0.196181	-	HUW68_RS04105	4693.71	4596.8	0.0300967	6.59e-10	2.32e-09	-	gap	type I glyceraldehyde-3-phosphate dehydrogenase	GO:0004365,GO:0005737,GO:0006006,GO:0006096,GO:0016620,GO:0050661,GO:0051287	K00134-ko01200 Carbon metabolism;ko01230 Biosynthesis of amino acids;ko00010 Glycolysis / Gluconeogenesis;ko00710 Carbon fixation in photosynthetic organisms;ko04066 HIF-1 signaling pathway;ko05010 Alzheimer's disease	COG0057-Glyceraldehyde-3-phosphate dehydrogenase/erythrose-4-phosphate dehydrogenase[G]
HUW68_RS04110	1951.41	1649.73	0.242285	0.652808	0.785728	-	HUW68_RS04110	4102.58	1442.21	1.50825	4.98e-81	3.76e-79	up	HUW68_RS04110	phosphoglycerate kinase	GO:0004618,GO:0005524,GO:0005737,GO:0006096	K00927-ko01200 Carbon metabolism;ko01230 Biosynthesis of amino acids;ko00010 Glycolysis / Gluconeogenesis;ko00710 Carbon fixation in photosynthetic organisms	COG0126-3-phosphoglycerate kinase[G]
HUW68_RS04115	1968.05	1732.94	0.18354	0.802033	0.886473	-	HUW68_RS04115	2015.64	912.67	1.14308	8.63e-54	2.5e-52	up	HUW68_RS04115	triose-phosphate isomerase	GO:0004807,GO:0005737,GO:0006094,GO:0006096,GO:0006098	K01803-ko01200 Carbon metabolism;ko01230 Biosynthesis of amino acids;ko00010 Glycolysis / Gluconeogenesis;ko00051 Fructose and mannose metabolism;ko00562 Inositol phosphate metabolism;ko00710 Carbon fixation in photosynthetic organisms	COG0149-Triosephosphate isomerase[G]
HUW68_RS04120	1515.57	1293.76	0.228291	0.719017	0.832635	-	HUW68_RS04120	3189.38	1437.45	1.14977	6.42e-93	7.28e-91	up	HUW68_RS04120	2,3-bisphosphoglycerate-independent phosphoglycerate mutase	GO:0005737,GO:0006007,GO:0006096,GO:0030145,GO:0046537	K15633-ko01200 Carbon metabolism;ko01230 Biosynthesis of amino acids;ko00010 Glycolysis / Gluconeogenesis;ko00680 Methane metabolism;ko00260 Glycine, serine and threonine metabolism	COG0696-Phosphoglyceromutase[G]
HUW68_RS04125	5309.66	4325.5	0.295752	0.321364	0.500026	-	HUW68_RS04125	10267.3	3774.35	1.44376	1.34e-80	9.6e-79	up	eno	phosphopyruvate hydratase	GO:0000015,GO:0000287,GO:0004634,GO:0005576,GO:0006096,GO:0009405,GO:0009986	K01689-ko01200 Carbon metabolism;ko01230 Biosynthesis of amino acids;ko00010 Glycolysis / Gluconeogenesis;ko00680 Methane metabolism;ko03018 RNA degradation;ko04066 HIF-1 signaling pathway	COG0148-Enolase[G]
HUW68_RS04130	29.9067	24.7433	0.273427	0.625809	0.765655	-	HUW68_RS04130	8.72667	61.8933	-2.82628	2.67e-22	2e-21	down	HUW68_RS04130	hypothetical protein	GO:0016021	-	-
HUW68_RS04135	57.4433	52.27	0.136156	0.70505	0.825232	-	HUW68_RS04135	7.78667	33.51	-2.10551	2.15e-05	5.38e-05	down	secG	preprotein translocase subunit SecG	GO:0005886,GO:0009306,GO:0015450,GO:0016021	K03075-ko03060 Protein export;ko03070 Bacterial secretion system;ko02024 Quorum sensing	COG1314-Preprotein translocase subunit SecG[U]
HUW68_RS04140	42.23	34.64	0.285829	0.461278	0.637685	-	HUW68_RS04140	7.51	26.0567	-1.79477	1.4e-06	3.88e-06	down	HUW68_RS04140	alpha/beta fold hydrolase	GO:0052689	-	COG1647-Esterase/lipase[R]
HUW68_RS04145	243.407	252.993	-0.0557307	0.000451527	0.00220151	-	HUW68_RS04145	204.753	291.737	-0.51078	0.0682588	0.101197	-	rnr	ribonuclease R	GO:0000175,GO:0000178,GO:0003723,GO:0005737,GO:0006364,GO:0006401,GO:0008859	K12573-ko03018 RNA degradation	COG0557-Exoribonuclease R[K]
HUW68_RS04150	147.26	144.56	0.0266972	0.0774896	0.173263	-	HUW68_RS04150	57.9533	97.4467	-0.749721	0.561972	0.627516	-	smpB	SsrA-binding protein SmpB	GO:0003723,GO:0005737,GO:0070929	-	COG0691-tmRNA-binding protein[O]
HUW68_RS04155	89491.5	66806.4	0.421764	0.021778	0.0633103	-	HUW68_RS04155	238251	175034	0.444844	7.59e-15	3.66e-14	-	ssrA	transfer-messenger RNA	-	-	-
HUW68_RS04160	27.17	42.0167	-0.628947	0.000141352	0.000795444	-	HUW68_RS04160	19.21	20.4467	-0.0900081	0.0309148	0.0495621	-	HUW68_RS04160	hypothetical protein	-	-	-
HUW68_RS04165	22.1633	36.3633	-0.71431	8.15e-08	8.24e-07	-	HUW68_RS04165	9.54	19.18	-1.00754	0.291441	0.360656	-	HUW68_RS04165	hypothetical protein	-	-	-
HUW68_RS04170	1.13333	1.96667	-0.79518	0.0155372	0.0476451	-	HUW68_RS04170	0.77	1.81	-1.23306	0.573374	0.637108	-	HUW68_RS04170	DUF5067 domain-containing protein	-	-	-
HUW68_RS04175	0.0001	0.0001	0	1	1	-	HUW68_RS04175	0.0001	0.0001	0	1	1	-	HUW68_RS04175	hypothetical protein	-	-	-
HUW68_RS04180	0.18	0.126667	0.50696	0.857408	1	-	HUW68_RS04180	0.0333333	0.526667	-3.98185	0.0899643	0.129493	-	HUW68_RS04180	hypothetical protein	-	-	-
HUW68_RS04185	5.32667	4.26	0.32238	0.7164	0.831752	-	HUW68_RS04185	4.60667	7.25333	-0.654921	0.965374	0.972528	-	HUW68_RS04185	N-acetyltransferase	GO:0004596,GO:0006474,GO:0008080,GO:0031248	-	COG3153-Predicted acetyltransferase[R]
HUW68_RS04190	844.763	714.457	0.241701	0.591495	0.743045	-	HUW68_RS04190	28063.2	10971.8	1.35488	4.26e-58	1.48e-56	up	clfA	MSCRAMM family adhesin clumping factor ClfA	GO:0005576,GO:0005618,GO:0007155,GO:0009405,GO:0016020	K14201-ko05150 Staphylococcus aureus infection	-
HUW68_RS04195	2.68	2.17	0.304538	0.646314	0.780926	-	HUW68_RS04195	0.466667	0.873333	-0.90414	0.664124	0.718279	-	vwb	von Willebrand factor binding protein Vwb	GO:0016504	-	-
HUW68_RS04200	5.14667	4.8	0.100604	0.606453	0.751419	-	HUW68_RS04200	2.27667	5.28333	-1.21453	0.113477	0.159372	-	emp	extracellular matrix protein-binding adhesin Emp	GO:0009986	-	-
HUW68_RS04205	1.56667	1.49333	0.069162	0.809763	0.890773	-	HUW68_RS04205	0.206667	1.11333	-2.42951	0.169935	0.226942	-	HUW68_RS04205	hypothetical protein	-	-	-
HUW68_RS04210	8.33333	12.7167	-0.609755	0.000111331	0.000640215	-	HUW68_RS04210	37.35	56.9667	-0.60901	0.840976	0.871423	-	HUW68_RS04210	thermonuclease family protein	GO:0003676,GO:0004518,GO:0004519,GO:0005576,GO:0016021,GO:0046872	-	COG1525-Micrococcal nuclease (thermonuclease) homologs[L]
HUW68_RS04215	5189.29	4351.53	0.254016	0.720285	0.833147	-	HUW68_RS04215	2158.84	1511.41	0.514361	2.87e-31	3.38e-30	-	HUW68_RS04215	cold-shock protein	GO:0003677,GO:0005737,GO:0006351,GO:0006355	-	COG1278-Cold shock proteins[K]
HUW68_RS04220	7.64333	6.62667	0.205919	0.957416	0.975802	-	HUW68_RS04220	2.15	37.66	-4.13062	3.08e-13	1.36e-12	down	HUW68_RS04220	hypothetical protein	-	-	-
HUW68_RS04225	7.09	5.06667	0.484749	0.450926	0.627897	-	HUW68_RS04225	1.05333	9.33667	-3.14795	0.000108786	0.000248982	down	HUW68_RS04225	hypothetical protein	-	-	-
HUW68_RS04230	9.61667	5.67333	0.76134	0.0163211	0.0495287	-	HUW68_RS04230	3.58	7.43	-1.0534	0.328819	0.400026	-	HUW68_RS04230	hypothetical protein	-	-	-
HUW68_RS04235	21.5	13.8767	0.631676	0.122365	0.246607	-	HUW68_RS04235	2.55333	2.05	0.316758	0.219013	0.283166	-	HUW68_RS04235	hypothetical protein	GO:0016021	-	-
HUW68_RS04240	6.56333	3.17	1.04995	0.169199	0.315135	-	HUW68_RS04240	5.14333	21.3167	-2.05121	0.00131791	0.0026252	down	HUW68_RS04240	hypothetical protein	GO:0016021	-	-
HUW68_RS04245	306.637	193.52	0.664048	0.00323573	0.0125978	-	HUW68_RS04245	677.77	9170.31	-3.7581	1.24e-100	1.87e-98	down	HUW68_RS04245	sterile alpha motif-like domain-containing protein	-	-	-
HUW68_RS04250	39.4367	26.09	0.596041	0.0950816	0.201674	-	HUW68_RS04250	98.6233	687.37	-2.80109	1.37e-24	1.12e-23	down	HUW68_RS04250	hypothetical protein	-	-	-
HUW68_RS04255	14.98	12.8833	0.217532	0.912471	0.950551	-	HUW68_RS04255	2.67667	18.7767	-2.81043	6.26e-08	1.92e-07	down	HUW68_RS04255	histidine phosphatase family protein	GO:0003824,GO:0004619,GO:0006096,GO:0008152	-	COG0406-Fructose-2,6-bisphosphatase[G]
HUW68_RS04260	32.65	23.88	0.45128	0.0612616	0.144261	-	HUW68_RS04260	30.76	172.693	-2.48908	2.04e-34	2.8e-33	down	HUW68_RS04260	amino acid transporter	GO:0005886,GO:0006865,GO:0015181,GO:0016021,GO:1902023	-	COG1279-Lysine efflux permease[R]
HUW68_RS04265	111.063	62.5267	0.828839	0.000690595	0.00322933	-	HUW68_RS04265	36.9633	169.803	-2.1997	1.03e-19	6.76e-19	down	HUW68_RS04265	GNAT family N-acetyltransferase	GO:0008080	-	-
HUW68_RS04270	8.83	8.28	0.0927827	0.696433	0.819994	-	HUW68_RS04270	28.9233	40.82	-0.497042	0.27496	0.343731	-	HUW68_RS04270	organic hydroperoxide resistance protein	GO:0006979	-	COG1764-Predicted redox protein, regulator of disulfide bond formation[O]
HUW68_RS04275	8.65	6.53667	0.404145	0.293108	0.469671	-	HUW68_RS04275	5.56333	8.69	-0.643407	0.915327	0.931756	-	HUW68_RS04275	type I 3-dehydroquinate dehydratase	GO:0003855,GO:0009073,GO:0009423	K03785-ko01230 Biosynthesis of amino acids;ko00400 Phenylalanine, tyrosine and tryptophan biosynthesis	COG0710-3-dehydroquinate dehydratase[E]
HUW68_RS04280	30.4467	16.2967	0.901707	1.93e-05	0.000130896	-	HUW68_RS04280	7.48333	16.5567	-1.14566	0.0806723	0.117487	-	HUW68_RS04280	nitroreductase	GO:0016491	-	-
HUW68_RS04285	159.697	106.11	0.589774	0.000667899	0.00312877	-	HUW68_RS04285	272.337	352.04	-0.370348	0.0067402	0.0120729	-	HUW68_RS04285	thioredoxin family protein	GO:0000103,GO:0005623,GO:0005737,GO:0006457,GO:0006662,GO:0015035,GO:0016671,GO:0034599,GO:0045454,GO:0055114	-	COG0526-Thiol-disulfide isomerase and thioredoxins[OC]
HUW68_RS04290	14.8333	8.48333	0.80614	0.0070337	0.024386	-	HUW68_RS04290	7.36333	31.33	-2.08911	1.87e-06	5.14e-06	down	HUW68_RS04290	arsenate reductase family protein	GO:0016491	-	COG1393-Arsenate reductase and related proteins, glutaredoxin family[P]
HUW68_RS04295	106.773	88.75	0.266732	0.569377	0.723211	-	HUW68_RS04295	92.6367	104.103	-0.168361	0.00120809	0.00242063	-	gcvH	glycine cleavage system protein GcvH	GO:0005960,GO:0009249,GO:0019464	K02437-ko00630 Glyoxylate and dicarboxylate metabolism;ko00260 Glycine, serine and threonine metabolism	COG0509-Glycine cleavage system H protein (lipoate-binding)[E]
HUW68_RS04300	13.7967	9.35333	0.560767	0.043488	0.111499	-	HUW68_RS04300	7.78	11.4233	-0.554142	0.611817	0.671319	-	HUW68_RS04300	DUF1963 domain-containing protein	-	-	COG3878-Uncharacterized protein conserved in bacteria[S]
HUW68_RS04305	8.03333	6.52333	0.300389	0.708274	0.827264	-	HUW68_RS04305	8.41	33.13	-1.97796	0.000319537	0.000690089	down	HUW68_RS04305	toprim domain-containing protein	-	-	COG1658-Small primase-like proteins (Toprim domain)[L]
HUW68_RS04310	11.0933	8.93	0.312961	0.694687	0.818672	-	HUW68_RS04310	11.25	120.097	-3.4162	1.27e-36	1.85e-35	down	HUW68_RS04310	thioredoxin family protein	GO:0000103,GO:0005623,GO:0005737,GO:0006457,GO:0006662,GO:0015035,GO:0016671,GO:0034599,GO:0045454,GO:0055114	-	-
HUW68_RS04315	97.5833	58.32	0.742644	9.15e-09	1.08e-07	-	HUW68_RS04315	23.1933	68.8033	-1.56877	2.47e-11	9.67e-11	down	HUW68_RS04315	methionine ABC transporter ATP-binding protein	GO:0005524,GO:0015424,GO:0015821,GO:0043190	K02071-ko02010 ABC transporters	COG1135-ABC-type metal ion transport system, ATPase component[P]
HUW68_RS04320	195.853	126.01	0.636235	0.00328874	0.0127287	-	HUW68_RS04320	151.027	169.893	-0.169826	0.000361888	0.000774172	-	HUW68_RS04320	ABC transporter permease	GO:0005886,GO:0006810,GO:0016021,GO:0048473	K02072-ko02010 ABC transporters	COG2011-ABC-type metal ion transport system, permease component[P]
HUW68_RS04325	47.1133	22.37	1.07457	1.28e-14	2.79e-13	up	HUW68_RS04325	6.18333	31.23	-2.33648	1.15e-17	6.7e-17	down	HUW68_RS04325	MetQ/NlpA family ABC transporter substrate-binding protein	GO:0005886,GO:0006865	K02073-ko02010 ABC transporters	COG1464-ABC-type metal ion transport system, periplasmic component/surface antigen[P]
HUW68_RS04330	7.77667	12.6667	-0.703813	2.4e-09	3.09e-08	-	HUW68_RS04330	1.97667	6.90667	-1.80492	0.000229522	0.000504911	down	HUW68_RS04330	site-specific integrase	GO:0003677,GO:0006310,GO:0015074,GO:0016740,GO:0016787,GO:0046718,GO:0075713	-	COG4974-Site-specific recombinase XerD[L]
HUW68_RS04335	3.65	3.46667	0.0743473	0.636561	0.774482	-	HUW68_RS04335	0.723333	5.92667	-3.03449	0.000113721	0.000259839	down	sek	staphylococcal enterotoxin type K	GO:0005576,GO:0009405,GO:0046872	K11040-ko05150 Staphylococcus aureus infection	-
HUW68_RS04340	9.21667	10.4967	-0.187614	0.103336	0.216387	-	HUW68_RS04340	2.09333	3.03333	-0.535102	0.723592	0.772457	-	seq	staphylococcal enterotoxin type Q	GO:0005576,GO:0009405,GO:0046872	K11040-ko05150 Staphylococcus aureus infection	-
HUW68_RS04345	22.9667	25.7	-0.162227	0.020984	0.0616157	-	HUW68_RS04345	9.20667	26.5367	-1.52724	0.00507763	0.00925961	down	HUW68_RS04345	ImmA/IrrE family metallo-endopeptidase	-	-	-
HUW68_RS04350	4.01667	3.5	0.198644	0.981241	0.990342	-	HUW68_RS04350	2.82	5.39333	-0.935482	0.59421	0.656238	-	HUW68_RS04350	helix-turn-helix transcriptional regulator	GO:0043565	-	-
HUW68_RS04355	0.133333	0.313333	-1.23266	0.40949	1	-	HUW68_RS04355	0.69	0.06	3.52356	0.0721376	0.10631	-	HUW68_RS04355	helix-turn-helix transcriptional regulator	-	-	-
HUW68_RS04360	3.65667	1.47333	1.31145	0.069741	0.159097	-	HUW68_RS04360	2.57	1.51333	0.764039	0.0581337	0.0882061	-	HUW68_RS04360	winged helix-turn-helix domain-containing protein	-	-	-
HUW68_RS04365	0.603333	0.193333	1.64186	0.441353	1	-	HUW68_RS04365	1.19667	0.64	0.902878	0.31157	0.382465	-	HUW68_RS04365	hypothetical protein	-	-	-
HUW68_RS04370	0.483333	0.243333	0.990085	0.637413	1	-	HUW68_RS04370	0.0001	0.95	-13.2137	0.12952	1	-	HUW68_RS04370	hypothetical protein	-	-	-
HUW68_RS04375	0.483333	0.69	-0.513578	0.451092	0.627897	-	HUW68_RS04375	0.386667	0.923333	-1.25576	0.7711	0.810759	-	HUW68_RS04375	hypothetical protein	-	-	-
HUW68_RS04380	1.47333	2.00667	-0.445717	0.419387	0.597047	-	HUW68_RS04380	0.713333	1.72667	-1.27534	0.62219	0.679411	-	HUW68_RS04380	DUF1474 family protein	-	-	-
HUW68_RS04385	1.41333	0.846667	0.739236	0.047091	0.118881	-	HUW68_RS04385	1.85667	1.6	0.214643	0.00446297	0.00820474	-	HUW68_RS04385	primase	GO:0003677,GO:0003896,GO:0004386,GO:0005524,GO:0008270	-	COG3378-Predicted ATPase[R]
HUW68_RS04390	5.26	3.18	0.726036	0.166001	0.310498	-	HUW68_RS04390	0.693333	2.41	-1.79741	0.266903	0.336288	-	HUW68_RS04390	hypothetical protein	-	-	-
HUW68_RS04395	0.383333	0.24	0.675565	0.790967	1	-	HUW68_RS04395	0.0001	0.766667	-12.9044	0.180282	1	-	HUW68_RS04395	hypothetical protein	-	-	-
HUW68_RS04400	16.2333	12.54	0.372422	0.185032	0.336747	-	HUW68_RS04400	16.2367	17.1067	-0.0753032	0.000772766	0.00158556	-	HUW68_RS04400	phage capsid protein	-	-	-
HUW68_RS04405	4.36	3.20333	0.444754	0.4723	0.647811	-	HUW68_RS04405	4.35333	1.78	1.29024	0.000202615	0.000448869	-	HUW68_RS04405	hypothetical protein	-	-	-
HUW68_RS04410	1.96333	0.863333	1.18532	0.311851	1	-	HUW68_RS04410	1.21	4.41333	-1.86686	0.322245	0.393614	-	HUW68_RS04410	terminase small subunit	-	-	-
HUW68_RS04415	101.703	77.7333	0.387762	0.0507078	0.125009	-	HUW68_RS04415	12.36	27.5167	-1.15463	0.0021405	0.00411309	down	HUW68_RS04415	Abi family protein	-	-	COG4823-Abortive infection bacteriophage resistance protein[V]
HUW68_RS04420	7.75	7.81333	-0.0117419	0.529708	0.693263	-	HUW68_RS04420	17.8167	3.14	2.50439	4.62e-14	2.13e-13	up	HUW68_RS04420	DUF4888 domain-containing protein	-	-	-
HUW68_RS04425	13.3767	11.72	0.190746	0.98399	0.991899	-	HUW68_RS04425	8.92333	131.657	-3.88305	6.15e-38	9.55e-37	down	HUW68_RS04425	CsbD family protein	-	-	COG3237-Uncharacterized protein conserved in bacteria[S]
HUW68_RS04430	172.793	190.593	-0.14145	0.00365878	0.0138548	-	HUW68_RS04430	180.5	876.097	-2.27909	5.72e-48	1.29e-46	down	HUW68_RS04430	DUF368 domain-containing protein	GO:0016021	-	COG2035-Predicted membrane protein[S]
HUW68_RS04435	54.5033	66.4	-0.284839	0.000112885	0.000647731	-	HUW68_RS04435	2.35333	30.1967	-3.68161	1.52e-24	1.24e-23	down	sufC	Fe-S cluster assembly ATPase SufC	GO:0005524,GO:0006810,GO:0016887	-	COG0396-ABC-type transport system involved in Fe-S cluster assembly, ATPase component[O]
HUW68_RS04440	485.713	579.12	-0.253757	3.55e-09	4.49e-08	-	HUW68_RS04440	91.2	527.64	-2.53245	9.14e-48	2.03e-46	down	sufD	Fe-S cluster assembly protein SufD	GO:0016226	-	COG0719-ABC-type transport system involved in Fe-S cluster assembly, permease component[O]
HUW68_RS04445	723.02	952.553	-0.397764	4.02e-14	8.25e-13	-	HUW68_RS04445	1142.59	1396.35	-0.289352	5.73e-05	0.000134895	-	HUW68_RS04445	cysteine desulfurase	GO:0006534,GO:0030170,GO:0031071	K11717-ko00450 Selenocompound metabolism	COG0520-Selenocysteine lyase[E]
HUW68_RS04450	85.1033	86.9633	-0.0311916	0.0395829	0.102994	-	HUW68_RS04450	85.0733	203.483	-1.25813	4.7e-06	1.26e-05	down	HUW68_RS04450	SUF system NifU family Fe-S cluster assembly protein	GO:0005506,GO:0005737,GO:0006879,GO:0008198,GO:0016226,GO:0036455,GO:0044571,GO:0051536,GO:0051537,GO:0051539,GO:0097428	-	COG0822-NifU homolog involved in Fe-S cluster formation[C]
HUW68_RS04455	451.937	510.8	-0.176638	3.83e-07	3.47e-06	-	HUW68_RS04455	389.1	687.327	-0.820855	0.0743053	0.109077	-	sufB	Fe-S cluster assembly protein SufB	GO:0016226	-	COG0719-ABC-type transport system involved in Fe-S cluster assembly, permease component[O]
HUW68_RS04460	0.996667	0.48	1.05408	0.584996	1	-	HUW68_RS04460	1.12667	0.593333	0.925146	0.366755	0.437379	-	HUW68_RS04460	chorismate mutase	-	-	-
HUW68_RS04465	0.723333	0.583333	0.31034	0.883562	1	-	HUW68_RS04465	2.90333	1.53667	0.917906	0.0425412	0.0663623	-	HUW68_RS04465	hypothetical protein	GO:0016021	-	-
HUW68_RS04470	13.95	11.1967	0.317196	0.409573	0.587852	-	HUW68_RS04470	18.6167	55.5	-1.57589	3e-07	8.8e-07	down	HUW68_RS04470	HlyC/CorC family transporter	GO:0006810,GO:0009536,GO:0009941,GO:0016021,GO:0016614,GO:0031969,GO:0050660	-	COG4536-Putative Mg2+ and Co2+ transporter CorB[P]
HUW68_RS04475	4.47	3.91333	0.191877	0.960375	0.977106	-	HUW68_RS04475	1.56	6.9	-2.14505	9.2e-05	0.000211659	down	HUW68_RS04475	nitronate monooxygenase	GO:0018580,GO:0051213	K00459-ko00910 Nitrogen metabolism	COG2070-Dioxygenases related to 2-nitropropane dioxygenase[R]
HUW68_RS04480	6.70333	8.61	-0.361135	0.284343	0.461907	-	HUW68_RS04480	2.69667	2.61333	0.045286	0.534931	0.603018	-	HUW68_RS04480	hypothetical protein	-	-	-
HUW68_RS04485	66.1	53.6167	0.301969	0.310929	0.489295	-	HUW68_RS04485	35.88	44.6967	-0.316987	0.0162457	0.0274653	-	HUW68_RS04485	DUF72 domain-containing protein	-	-	COG1801-Uncharacterized conserved protein[S]
HUW68_RS04490	56.9833	47.74	0.255341	0.74839	0.851047	-	HUW68_RS04490	35	33.7867	0.0509009	4.43e-06	1.19e-05	-	HUW68_RS04490	sulfite exporter TauE/SafE family protein	GO:0005886,GO:0016021	-	-
HUW68_RS04495	66.8833	64.6433	0.0491452	0.0702779	0.159767	-	HUW68_RS04495	28.1033	36.8833	-0.392228	0.0301653	0.0484463	-	HUW68_RS04495	bifunctional metallophosphatase/5'-nucleotidase	GO:0000166,GO:0009166,GO:0016787,GO:0046872	-	COG0737-5'-nucleotidase/2',3'-cyclic phosphodiesterase and related esterases[F]
HUW68_RS04500	412.943	370.123	0.157938	0.570931	0.724835	-	HUW68_RS04500	224.96	194.213	0.212026	4.52e-10	1.61e-09	-	lipA	lipoyl synthase	GO:0005737,GO:0009249,GO:0016992,GO:0046872,GO:0051539	K03644-ko00785 Lipoic acid metabolism	COG0320-Lipoate synthase[H]
HUW68_RS04505	10.17	9.17333	0.148802	0.832868	0.902568	-	HUW68_RS04505	5.47667	27.17	-2.31064	4.3e-07	1.24e-06	down	HUW68_RS04505	YutD family protein	-	-	COG4470-Uncharacterized protein conserved in bacteria[S]
HUW68_RS04510	12.5133	12.66	-0.0168113	0.424669	0.602804	-	HUW68_RS04510	6.03667	11.6033	-0.942715	0.549182	0.616525	-	HUW68_RS04510	DUF3055 domain-containing protein	GO:0016021	-	-
HUW68_RS04515	96.36	66.34	0.538555	0.000890063	0.00407506	-	HUW68_RS04515	28.94	89.19	-1.62382	9.37e-07	2.62e-06	down	HUW68_RS04515	DUF86 domain-containing protein	-	-	COG2445-Uncharacterized conserved protein[S]
HUW68_RS04520	133.73	107.317	0.317449	0.232729	0.398964	-	HUW68_RS04520	151.127	128.687	0.231896	2.22e-13	9.88e-13	-	HUW68_RS04520	TIGR01457 family HAD-type hydrolase	GO:0016787,GO:0046872	-	COG0647-Predicted sugar phosphatases of the HAD superfamily[G]
HUW68_RS04525	190.4	162.85	0.22549	0.777284	0.868127	-	HUW68_RS04525	130.83	147.237	-0.170444	1.68e-05	4.25e-05	-	HUW68_RS04525	D-glycerate dehydrogenase	GO:0005737,GO:0016616,GO:0047964,GO:0051287	K00015-ko00630 Glyoxylate and dicarboxylate metabolism	COG1052-Lactate dehydrogenase and related dehydrogenases[CHR]
HUW68_RS04530	0.446667	0.146667	1.60666	0.623937	1	-	HUW68_RS04530	0.266667	0.0001	11.3808	0.531795	1	-	HUW68_RS04530	hypothetical protein	-	-	-
HUW68_RS04535	0.21	1.08667	-2.37145	0.131252	1	-	HUW68_RS04535	0.0001	0.61	-12.5746	0.501373	1	-	HUW68_RS04535	teichoic acid D-Ala incorporation-associated protein DltX	GO:0016021	-	-
HUW68_RS04540	300.15	352.11	-0.230343	9.21e-09	1.08e-07	-	HUW68_RS04540	85.5333	216.38	-1.33901	4.59e-12	1.89e-11	down	dltA	D-alanine--poly(phosphoribitol) ligase subunit DltA	GO:0005524,GO:0005737,GO:0047473,GO:0070395	K03367-ko00473 D-Alanine metabolism;ko02020 Two-component system;ko05150 Staphylococcus aureus infection;ko01503 Cationic antimicrobial peptide (CAMP) resistance	COG1020-Non-ribosomal peptide synthetase modules and related proteins[Q]
HUW68_RS04545	159.79	253.687	-0.666871	7.62e-18	2.28e-16	-	HUW68_RS04545	95.3333	310.537	-1.70371	5.65e-16	2.98e-15	down	dltB	PG:teichoic acid D-alanyltransferase DltB	GO:0005886,GO:0006810,GO:0016021,GO:0070395	K03739-ko02020 Two-component system;ko05150 Staphylococcus aureus infection;ko01503 Cationic antimicrobial peptide (CAMP) resistance	COG1696-Predicted membrane protein involved in D-alanine export[M]
HUW68_RS04550	143.057	194.207	-0.441006	0.000116067	0.000663093	-	HUW68_RS04550	8.59333	57.78	-2.74928	1.66e-15	8.43e-15	down	dltC	D-alanine--poly(phosphoribitol) ligase subunit 2	GO:0005524,GO:0008360,GO:0036370,GO:0047473,GO:0070395,GO:0071555	K14188-ko00473 D-Alanine metabolism;ko02020 Two-component system;ko05150 Staphylococcus aureus infection;ko01503 Cationic antimicrobial peptide (CAMP) resistance	-
HUW68_RS04555	354.48	599.277	-0.757518	8.43e-26	3.82e-24	-	HUW68_RS04555	283.337	751.47	-1.4072	2.49e-17	1.45e-16	down	dltD	D-alanyl-lipoteichoic acid biosynthesis protein DltD	GO:0016021,GO:0070395	K03740-ko02020 Two-component system;ko05150 Staphylococcus aureus infection;ko01503 Cationic antimicrobial peptide (CAMP) resistance	COG3966-Protein involved in D-alanine esterification of lipoteichoic acid and wall teichoic acid (D-alanine transfer protein)[M]
HUW68_RS04560	88.9	54.7167	0.700203	6.89e-05	0.000413623	-	HUW68_RS04560	129.627	104.923	0.305027	1.47e-10	5.44e-10	-	HUW68_RS04560	NifU family protein	GO:0005506,GO:0009399,GO:0016226,GO:0051536	-	COG0694-Thioredoxin-like proteins and domains[O]
HUW68_RS04565	13.5333	9.91667	0.44859	0.306295	0.483884	-	HUW68_RS04565	1.40333	10.26	-2.8701	3.67e-05	8.96e-05	down	HUW68_RS04565	YuzD family protein	-	-	COG4837-Uncharacterized protein conserved in bacteria[S]
HUW68_RS04570	220.043	222.337	-0.0149582	0.0135093	0.04262	-	HUW68_RS04570	537.363	472.353	0.186031	3.39e-23	2.63e-22	-	HUW68_RS04570	NAD(P)/FAD-dependent oxidoreductase	GO:0016491	K03885-ko00190 Oxidative phosphorylation	COG1252-NADH dehydrogenase, FAD-containing subunit[C]
HUW68_RS04575	11.7233	7.45	0.654071	0.122813	0.247143	-	HUW68_RS04575	8.44	9.42667	-0.159505	0.21346	0.276511	-	HUW68_RS04575	YuzB family protein	-	-	COG4844-Uncharacterized protein conserved in bacteria[S]
HUW68_RS04580	213.983	162.233	0.399428	0.0355369	0.094239	-	HUW68_RS04580	207.54	139.903	0.568959	3.11e-17	1.79e-16	-	HUW68_RS04580	iron-sulfur cluster assembly accessory protein	GO:0005198,GO:0006790,GO:0008198,GO:0016226,GO:0051536,GO:0051537,GO:0051539,GO:0097428	-	COG0316-Uncharacterized conserved protein[S]
HUW68_RS04585	1602.76	1545.05	0.0529018	0.0353613	0.0938682	-	HUW68_RS04585	529.31	368.04	0.52425	5.83e-28	5.6e-27	-	HUW68_RS04585	NAD(P)/FAD-dependent oxidoreductase	GO:0003954,GO:0016491	K03885-ko00190 Oxidative phosphorylation	COG1252-NADH dehydrogenase, FAD-containing subunit[C]
HUW68_RS04590	55.4567	46.0367	0.268578	0.509127	0.676092	-	HUW68_RS04590	45.02	45.4667	-0.0142432	2.87e-08	8.96e-08	-	HUW68_RS04590	M17 family metallopeptidase	GO:0004177,GO:0005737,GO:0008235,GO:0030145	K01255-ko00480 Glutathione metabolism	COG0260-Leucyl aminopeptidase[E]
HUW68_RS04595	163.06	133.837	0.28493	0.324603	0.504171	-	HUW68_RS04595	20.0233	38.6633	-0.949284	0.0420278	0.0656367	-	HUW68_RS04595	Na+/H+ antiporter family protein	GO:0005886,GO:0015293,GO:0016021	-	COG2056-Predicted permease[R]
HUW68_RS04600	97.7933	71.82	0.44535	0.0425701	0.109573	-	HUW68_RS04600	28.9433	43.0833	-0.573899	0.617539	0.67569	-	HUW68_RS04600	PaaI family thioesterase	GO:0016787	-	COG2050-Uncharacterized protein, possibly involved in aromatic compounds catabolism[Q]
HUW68_RS04605	25.2167	70.33	-1.47976	3.81e-51	4.77e-49	down	HUW68_RS04605	5.28333	8.43667	-0.675225	0.990645	0.992836	-	HUW68_RS04605	FAD/NAD(P)-binding protein	GO:0016491	-	-
HUW68_RS04610	297.463	232.41	0.35604	0.145829	0.281793	-	HUW68_RS04610	137.837	64.6833	1.09149	2.38e-29	2.49e-28	up	mnhG1	Na+/H+ antiporter Mnh1 subunit G	GO:0005451,GO:0005886,GO:0006814,GO:0016021	-	COG1320-Multisubunit Na+/H+ antiporter, MnhG subunit[P]
HUW68_RS04615	467.433	349.073	0.42123	0.0369829	0.0973858	-	HUW68_RS04615	855.463	254.997	1.74623	6.2e-31	7.05e-30	up	mnhF1	Na+/H+ antiporter Mnh1 subunit F	GO:0005886,GO:0006814,GO:0015075,GO:0015297,GO:0016021	-	COG2212-Multisubunit Na+/H+ antiporter, MnhF subunit[P]
HUW68_RS04620	233.297	185.593	0.330021	0.335802	0.516982	-	HUW68_RS04620	884.97	565.907	0.645064	3.4e-38	5.41e-37	-	mnhE1	Na+/H+ antiporter Mnh1 subunit E	GO:0005886,GO:0006814,GO:0008324,GO:0015297,GO:0016021	-	COG1863-Multisubunit Na+/H+ antiporter, MnhE subunit[P]
HUW68_RS04625	388.987	346.937	0.165048	0.683104	0.810472	-	HUW68_RS04625	300.75	324.193	-0.10829	2.07e-09	7.1e-09	-	mnhD1	Na+/H+ antiporter Mnh1 subunit D	GO:0005886,GO:0006814,GO:0008137,GO:0015386,GO:0016021,GO:0042773	-	COG0651-Formate hydrogenlyase subunit 3/Multisubunit Na+/H+ antiporter, MnhD subunit[CP]
HUW68_RS04630	81.3333	64.3167	0.338654	0.261904	0.435346	-	HUW68_RS04630	62.6867	75.1767	-0.262126	0.00597623	0.0107754	-	mnhC1	Na+/H+ antiporter Mnh1 subunit C	GO:0005886,GO:0006814,GO:0008324,GO:0015297,GO:0016021,GO:0016651,GO:0042773	-	COG1006-Multisubunit Na+/H+ antiporter, MnhC subunit[P]
HUW68_RS04635	183.457	148.02	0.309647	0.260268	0.433725	-	HUW68_RS04635	102.587	55.4633	0.887237	1.63e-15	8.27e-15	-	mnhB1	Na+/H+ antiporter Mnh1 subunit B	GO:0005886,GO:0006814,GO:0008324,GO:0015297,GO:0016021	-	-
HUW68_RS04640	317.347	248.367	0.353588	0.0375028	0.0982625	-	HUW68_RS04640	250.44	335.333	-0.421131	0.0102363	0.0178643	-	mnhA1	Na+/H+ antiporter Mnh1 subunit A	GO:0005623,GO:0005886,GO:0006814,GO:0008137,GO:0015077,GO:0015297,GO:0016021,GO:0030004,GO:0042773	-	COG1009-NADH:ubiquinone oxidoreductase subunit 5 (chain L)/Multisubunit Na+/H+ antiporter, MnhA subunit[CP]
HUW68_RS04645	46.6933	33	0.500751	0.0315818	0.0858293	-	HUW68_RS04645	37.8567	37.55	0.0117345	0.000730304	0.00150318	-	HUW68_RS04645	kinase-associated lipoprotein B	GO:0005886,GO:0016301	K06347-ko02020 Two-component system	-
HUW68_RS04650	276.79	190.353	0.540112	3.2e-05	0.000205751	-	HUW68_RS04650	262.887	326.993	-0.31482	0.00279414	0.00528689	-	HUW68_RS04650	peptidylprolyl isomerase	GO:0003755,GO:0006457	-	COG0652-Peptidyl-prolyl cis-trans isomerase (rotamase) - cyclophilin family[O]
HUW68_RS04655	64.0767	57.29	0.161516	0.76026	0.858232	-	HUW68_RS04655	83.47	277.083	-1.73099	9.15e-16	4.72e-15	down	HUW68_RS04655	S1 RNA-binding domain-containing protein	GO:0003676,GO:0003723,GO:0003735,GO:0005840,GO:0006412	-	COG1098-Predicted RNA binding protein (contains ribosomal protein S1 domain)[J]
HUW68_RS04660	14.9167	9.95333	0.583674	0.0186565	0.055463	-	HUW68_RS04660	34.6067	24.4333	0.502199	1.3e-08	4.18e-08	-	HUW68_RS04660	NADH-dependent flavin oxidoreductase	GO:0003959,GO:0005622,GO:0010181,GO:0016491,GO:0055114	-	COG1902-NADH:flavin oxidoreductases, Old Yellow Enzyme family[C]
HUW68_RS04665	155.59	114.797	0.438669	0.114361	0.234272	-	HUW68_RS04665	545.65	569.323	-0.0612724	2.12e-09	7.27e-09	-	HUW68_RS04665	ornithine--oxo-acid transaminase	GO:0004587,GO:0005737,GO:0006525,GO:0030170,GO:0055129	K00819-ko00330 Arginine and proline metabolism	COG4992-Ornithine/acetylornithine aminotransferase[E]
HUW68_RS04670	474.24	364.387	0.380147	0.193716	0.349406	-	HUW68_RS04670	878.063	904.433	-0.0426892	2.05e-12	8.65e-12	-	HUW68_RS04670	Glu/Leu/Phe/Val dehydrogenase	GO:0004352,GO:0006520,GO:0016639,GO:0055114	K00260-ko00910 Nitrogen metabolism;ko00250 Alanine, aspartate and glutamate metabolism;ko00220 Arginine biosynthesis;ko00430 Taurine and hypotaurine metabolism	COG0334-Glutamate dehydrogenase/leucine dehydrogenase[E]
HUW68_RS04675	24.4633	21.7067	0.172483	0.813983	0.893355	-	HUW68_RS04675	14.73	28.4167	-0.94798	0.245754	0.313019	-	HUW68_RS04675	glycerophosphodiester phosphodiesterase	GO:0006071,GO:0006629,GO:0008889,GO:0046872	K01126-ko00564 Glycerophospholipid metabolism	COG0584-Glycerophosphoryl diester phosphodiesterase[C]
HUW68_RS04680	31.4767	39.9433	-0.343672	3.02e-08	3.34e-07	-	HUW68_RS04680	15.1533	26.64	-0.813959	0.419271	0.491803	-	argH	argininosuccinate lyase	GO:0004056,GO:0005737,GO:0042450	K01755-ko01230 Biosynthesis of amino acids;ko00250 Alanine, aspartate and glutamate metabolism;ko00220 Arginine biosynthesis	COG0165-Argininosuccinate lyase[E]
HUW68_RS04685	20.1067	32.8067	-0.706315	3.09e-17	8.55e-16	-	HUW68_RS04685	6.76	7.88667	-0.222392	0.086341	0.125139	-	HUW68_RS04685	argininosuccinate synthase	GO:0004055,GO:0005524,GO:0005737,GO:0006526	K01940-ko01230 Biosynthesis of amino acids;ko00250 Alanine, aspartate and glutamate metabolism;ko00220 Arginine biosynthesis	COG0137-Argininosuccinate synthase[E]
HUW68_RS04690	281.583	210.067	0.422715	0.00531362	0.0189989	-	HUW68_RS04690	309.39	358.357	-0.21197	0.000100165	0.000229636	-	HUW68_RS04690	glucose-6-phosphate isomerase	GO:0004347,GO:0005737,GO:0006094,GO:0006096	K01810-ko01200 Carbon metabolism;ko00010 Glycolysis / Gluconeogenesis;ko00030 Pentose phosphate pathway;ko00500 Starch and sucrose metabolism;ko00520 Amino sugar and nucleotide sugar metabolism	COG0166-Glucose-6-phosphate isomerase[G]
HUW68_RS04695	39.77	22.8167	0.801593	1.16e-05	8.15e-05	-	HUW68_RS04695	26.5667	14.4567	0.877882	5.54e-18	3.31e-17	-	HUW68_RS04695	TVP38/TMEM64 family protein	GO:0005886,GO:0016021	-	COG0398-Uncharacterized conserved protein[S]
HUW68_RS04700	233.027	139.83	0.736821	3.87e-10	5.3e-09	-	HUW68_RS04700	81.13	64.3633	0.333996	1.26e-07	3.78e-07	-	lepB	signal peptidase I	GO:0005886,GO:0008236,GO:0016021	K03100-ko03060 Protein export;ko02024 Quorum sensing	COG0681-Signal peptidase I[U]
HUW68_RS04705	83.5933	54.9833	0.604394	8.16e-05	0.000477406	-	HUW68_RS04705	26.8067	21.6333	0.309336	2.28e-08	7.19e-08	-	lepB	signal peptidase I	GO:0005886,GO:0008236,GO:0016021	K03100-ko03060 Protein export;ko02024 Quorum sensing	COG0681-Signal peptidase I[U]
HUW68_RS04710	32.94	23.8433	0.466255	0.00113509	0.00503889	-	HUW68_RS04710	25.59	50.0333	-0.967309	0.00383018	0.00710871	-	addB	helicase-exonuclease AddAB subunit AddB	GO:0000724,GO:0003690,GO:0004386,GO:0005524,GO:0008409,GO:0046872,GO:0051539	-	COG3857-ATP-dependent nuclease, subunit B[L]
HUW68_RS04715	46.5933	40.3833	0.206364	0.932778	0.964154	-	HUW68_RS04715	49.7033	84.9133	-0.772648	0.374422	0.444953	-	addA	helicase-exonuclease AddAB subunit AddA	GO:0000724,GO:0003690,GO:0004003,GO:0005524,GO:0008408	-	COG1074-ATP-dependent exoDNAse (exonuclease V) beta subunit (contains helicase and exonuclease domains)[L]
HUW68_RS04720	408.147	243.763	0.743607	3e-08	3.33e-07	-	HUW68_RS04720	110.037	434.257	-1.98056	1.88e-21	1.33e-20	down	HUW68_RS04720	fumarylacetoacetate hydrolase family protein	GO:0003824,GO:0008152,GO:0016787,GO:0046872	-	COG0179-2-keto-4-pentenoate hydratase/2-oxohepta-3-ene-1,7-dioic acid hydratase (catechol pathway)[Q]
HUW68_RS04725	122.53	127.537	-0.0577771	0.0416304	0.107576	-	HUW68_RS04725	77.1833	105.733	-0.454069	0.175313	0.232865	-	HUW68_RS04725	YisL family protein	GO:0005886,GO:0016021	-	-
HUW68_RS04730	222.083	183.863	0.272467	0.485838	0.659154	-	HUW68_RS04730	285.77	298.8	-0.0643257	2.14e-08	6.8e-08	-	HUW68_RS04730	CoA-disulfide reductase	GO:0003756,GO:0005623,GO:0045454,GO:0050451,GO:0050660,GO:0050661	-	COG0446-Uncharacterized NAD(FAD)-dependent dehydrogenases[R]
HUW68_RS04735	93.3733	72.3367	0.368283	0.0783969	0.174646	-	HUW68_RS04735	34.71	123	-1.82524	2.5e-19	1.6e-18	down	HUW68_RS04735	Cof-type HAD-IIB family hydrolase	GO:0005737,GO:0009231,GO:0016787,GO:0016791,GO:0044283,GO:0046872	-	COG0561-Predicted hydrolases of the HAD superfamily[R]
HUW68_RS04740	471.967	393.667	0.26171	0.598609	0.746088	-	HUW68_RS04740	1050.88	962.907	0.126125	2.09e-15	1.04e-14	-	HUW68_RS04740	metal-sulfur cluster assembly factor	-	-	COG2151-Predicted metal-sulfur cluster biosynthetic enzyme[R]
HUW68_RS04745	1.34667	1.28	0.073249	0.677768	0.806691	-	HUW68_RS04745	1.19333	3.21	-1.42758	0.0287025	0.0463984	-	HUW68_RS04745	acetyltransferase	GO:0005886,GO:0016021,GO:0016747	-	COG1835-Predicted acyltransferases[I]
HUW68_RS04750	24.19	26.1233	-0.110928	0.00321707	0.0125437	-	HUW68_RS04750	55.4133	60.3	-0.121925	1.41e-06	3.89e-06	-	clpB	ATP-dependent chaperone ClpB	GO:0005524,GO:0005737,GO:0009408,GO:0016485	K03695-ko04213 Longevity regulating pathway - multiple species	COG0542-ATPases with chaperone activity, ATP-binding subunit[O]
HUW68_RS04755	0.0733333	0.226667	-1.62803	0.132495	1	-	HUW68_RS04755	0.12	0.776667	-2.69426	0.149161	0.202683	-	HUW68_RS04755	LysR family transcriptional regulator	GO:0003677,GO:0003700,GO:0006351	-	COG0583-Transcriptional regulator[K]
HUW68_RS04760	0.0766667	0.13	-0.76184	0.488339	1	-	HUW68_RS04760	0.0466667	0.156667	-1.74723	0.592575	0.654698	-	HUW68_RS04760	2-isopropylmalate synthase	GO:0003852,GO:0009098,GO:0019752,GO:0046912	-	COG0119-Isopropylmalate/homocitrate/citramalate synthases[E]
HUW68_RS04765	0.693333	0.49	0.500767	0.709735	0.828234	-	HUW68_RS04765	0.283333	0.9	-1.66742	0.355998	0.426789	-	HUW68_RS04765	L-threonylcarbamoyladenylate synthase	GO:0002949,GO:0003725,GO:0005524,GO:0005737,GO:0061710	-	COG0009-Putative translation factor (SUA5)[J]
HUW68_RS04770	0.333333	0.396667	-0.250962	0.470331	0.646798	-	HUW68_RS04770	0.18	0.246667	-0.454566	0.848846	0.877237	-	HUW68_RS04770	membrane protein	GO:0016021	-	-
HUW68_RS04775	4.07667	3.52	0.211815	0.970991	0.984374	-	HUW68_RS04775	3.73333	5.16333	-0.467838	0.647605	0.702369	-	HUW68_RS04775	YbhB/YbcL family Raf kinase inhibitor-like protein	-	-	COG1881-Phospholipid-binding protein[R]
HUW68_RS04780	13.1867	12.3433	0.0953479	0.598077	0.746088	-	HUW68_RS04780	23.4967	22.7133	0.0489167	0.000823085	0.00167764	-	HUW68_RS04780	MAP domain-containing protein	-	-	-
HUW68_RS04785	161.273	124.843	0.369389	0.231705	0.397468	-	HUW68_RS04785	108.387	291.047	-1.42506	7.56e-06	1.99e-05	down	HUW68_RS04785	YjzD family protein	GO:0016021	-	-
HUW68_RS04790	242.313	246.433	-0.0243236	0.00759951	0.0261222	-	HUW68_RS04790	119.333	69.51	0.779705	1.73e-46	3.57e-45	-	HUW68_RS04790	ketoacyl-ACP synthase III	GO:0004315,GO:0005737,GO:0006633,GO:0033818	K00648-ko01212 Fatty acid metabolism;ko00061 Fatty acid biosynthesis	COG0332-3-oxoacyl-[acyl-carrier-protein] synthase III[I]
HUW68_RS04795	202.14	193.937	0.0597692	0.218694	0.380363	-	HUW68_RS04795	99.01	44.7733	1.14493	3.12e-69	1.54e-67	up	fabF	beta-ketoacyl-ACP synthase II	GO:0006633,GO:0033817	K09458-ko01212 Fatty acid metabolism;ko00061 Fatty acid biosynthesis;ko00780 Biotin metabolism	COG0304-3-oxoacyl-(acyl-carrier-protein) synthase[IQ]
HUW68_RS04800	12.2433	6.60333	0.89073	0.073494	0.166072	-	HUW68_RS04800	1.33	1.82667	-0.457787	0.769875	0.810097	-	HUW68_RS04800	DUF3899 domain-containing protein	GO:0016021	-	-
HUW68_RS04805	212.253	178.003	0.253883	0.513869	0.679667	-	HUW68_RS04805	123.557	217.793	-0.817787	0.148835	0.202394	-	HUW68_RS04805	ABC transporter permease	GO:0005886,GO:0005887,GO:0006810,GO:0015031,GO:0015421,GO:0016021,GO:0030420,GO:0030435,GO:0035672,GO:0042937	K15581-ko02010 ABC transporters;ko02024 Quorum sensing;ko01501 beta-Lactam resistance	COG0601-ABC-type dipeptide/oligopeptide/nickel transport systems, permease components[EP]
HUW68_RS04810	150.787	120.957	0.318019	0.368939	0.550581	-	HUW68_RS04810	79.43	203.537	-1.35753	2.18e-12	9.15e-12	down	HUW68_RS04810	ABC transporter permease	GO:0005886,GO:0005887,GO:0006810,GO:0015031,GO:0015833,GO:0016021,GO:0022857,GO:0030420,GO:0030435,GO:0055085	K15582-ko02010 ABC transporters;ko02024 Quorum sensing;ko01501 beta-Lactam resistance	COG1173-ABC-type dipeptide/oligopeptide/nickel transport systems, permease components[EP]
HUW68_RS04815	64.99	52.9667	0.295133	0.366475	0.548148	-	HUW68_RS04815	69.8	179.933	-1.36616	1.67e-07	4.95e-07	down	HUW68_RS04815	ABC transporter ATP-binding protein	GO:0005524,GO:0005886,GO:0015031,GO:0015833,GO:0016887,GO:0030420,GO:0030435	K15583-ko02010 ABC transporters;ko02024 Quorum sensing;ko01501 beta-Lactam resistance	COG0444-ABC-type dipeptide/oligopeptide/nickel transport system, ATPase component[EP]
HUW68_RS04820	106.473	93.6333	0.185398	0.873433	0.925557	-	HUW68_RS04820	117.293	466.967	-1.9932	1.5e-32	1.9e-31	down	HUW68_RS04820	ATP-binding cassette domain-containing protein	GO:0005524,GO:0005886,GO:0015031,GO:0015833,GO:0016887,GO:0030420,GO:0030435	K10823-ko02010 ABC transporters;ko02024 Quorum sensing;ko01501 beta-Lactam resistance	COG4608-ABC-type oligopeptide transport system, ATPase component[E]
HUW68_RS04825	33.9767	28.93	0.231978	0.88811	0.936871	-	HUW68_RS04825	18.8633	76.8133	-2.02577	2.91e-19	1.86e-18	down	HUW68_RS04825	peptide ABC transporter substrate-binding protein	GO:0015031,GO:0030288,GO:0030435,GO:0043190,GO:0055085	K15580-ko02010 ABC transporters;ko02024 Quorum sensing;ko01501 beta-Lactam resistance	COG4166-ABC-type oligopeptide transport system, periplasmic component[E]
HUW68_RS04830	0.316667	0.346667	-0.130584	0.573399	0.726182	-	HUW68_RS04830	0.363333	0.323333	0.168271	0.364963	0.436192	-	HUW68_RS04830	ABC transporter substrate-binding protein	GO:0015031,GO:0030288,GO:0030420,GO:0030435,GO:0043190,GO:0055085	K02035-ko02024 Quorum sensing	COG0747-ABC-type dipeptide transport system, periplasmic component[E]
HUW68_RS04835	0.546667	0.253333	1.10962	0.195124	0.350983	-	HUW68_RS04835	1.07667	2.78667	-1.37197	0.151597	0.205582	-	HUW68_RS04835	ABC transporter ATP-binding protein	GO:0005524,GO:0005886,GO:0006865,GO:0015833,GO:0016887	K02031-ko02024 Quorum sensing	COG0444-ABC-type dipeptide/oligopeptide/nickel transport system, ATPase component[EP]
HUW68_RS04840	2.64667	2.15	0.29984	0.73933	0.844445	-	HUW68_RS04840	2.57667	7.76	-1.59055	0.00137565	0.00272823	down	HUW68_RS04840	dipeptide ABC transporter ATP-binding protein	GO:0005524,GO:0005886,GO:0015031,GO:0015833,GO:0016887,GO:0030420,GO:0030435	K02032-ko02024 Quorum sensing	COG4608-ABC-type oligopeptide transport system, ATPase component[E]
HUW68_RS04845	2.63667	2.39	0.141705	0.831585	0.902315	-	HUW68_RS04845	1.54333	8.95667	-2.53691	4.31e-06	1.16e-05	down	HUW68_RS04845	ABC transporter permease	GO:0005886,GO:0005887,GO:0006810,GO:0015031,GO:0015833,GO:0016021,GO:0022857,GO:0030420,GO:0030435,GO:0055085	K02033-ko02024 Quorum sensing	COG0601-ABC-type dipeptide/oligopeptide/nickel transport systems, permease components[EP]
HUW68_RS04850	1.66667	1.27	0.392137	0.628246	0.767922	-	HUW68_RS04850	0.82	2.50667	-1.61207	0.129882	0.179903	-	HUW68_RS04850	ABC transporter permease	GO:0005886,GO:0005887,GO:0006810,GO:0015031,GO:0015099,GO:0015833,GO:0016021,GO:0016151,GO:0030420,GO:0030435,GO:0035444	K02034-ko02024 Quorum sensing	COG1173-ABC-type dipeptide/oligopeptide/nickel transport systems, permease components[EP]
HUW68_RS04855	196.68	134.43	0.548995	0.000203163	0.00109185	-	HUW68_RS04855	187.857	202.367	-0.107339	3.22e-08	1e-07	-	trpS	tryptophan--tRNA ligase	GO:0004830,GO:0005524,GO:0005737,GO:0006436	K01867-ko00970 Aminoacyl-tRNA biosynthesis	COG0180-Tryptophanyl-tRNA synthetase[J]
HUW68_RS04860	3411.16	3363.07	0.0204822	0.0646963	0.150329	-	HUW68_RS04860	6957.43	28078	-2.01281	5.77e-22	4.16e-21	down	spxA	transcriptional regulator Spx	GO:0005737,GO:0006351,GO:0045892	-	COG1393-Arsenate reductase and related proteins, glutaredoxin family[P]
HUW68_RS04865	386.847	292.167	0.40497	0.035856	0.0949894	-	HUW68_RS04865	348.687	612.487	-0.812747	0.419523	0.491886	-	mecA	adaptor protein MecA	-	-	COG4862-Negative regulator of genetic competence, sporulation and motility[OTN]
HUW68_RS04870	1.03	0.52	0.986061	0.123795	0.248726	-	HUW68_RS04870	0.463333	1.36667	-1.56054	0.183355	0.242599	-	HUW68_RS04870	competence protein CoiA	-	-	-
HUW68_RS04875	87.6467	52.1033	0.750324	7.92e-11	1.17e-09	-	HUW68_RS04875	138.537	198.917	-0.521896	0.124442	0.172808	-	pepF	oligoendopeptidase F	GO:0004222,GO:0005829,GO:0006465,GO:0046872	-	COG1164-Oligoendopeptidase F[E]
HUW68_RS04880	113.34	94.1467	0.267675	0.431599	0.610136	-	HUW68_RS04880	38.3333	125.173	-1.70726	1.26e-17	7.33e-17	down	yjbH	protease adaptor protein YjbH	-	-	COG2761-Predicted dithiol-disulfide isomerase involved in polyketide biosynthesis[Q]
HUW68_RS04885	41.28	32.0467	0.365269	0.238355	0.407545	-	HUW68_RS04885	10.53	49.1567	-2.22288	4.6e-13	2.01e-12	down	HUW68_RS04885	truncated hemoglobin	GO:0015671,GO:0019825,GO:0020037,GO:0046872	-	COG2346-Truncated hemoglobins[R]
HUW68_RS04890	33.2067	21.0167	0.659939	0.000574426	0.00272982	-	HUW68_RS04890	15.8167	44.9067	-1.50548	0.000283143	0.000614909	down	HUW68_RS04890	CYTH domain-containing protein	GO:0016787	-	COG4116-Uncharacterized protein conserved in bacteria[S]
HUW68_RS04895	18.9233	10.68	0.825255	0.00242437	0.00983218	-	HUW68_RS04895	9.71333	22.9167	-1.23836	0.0893705	0.128912	-	HUW68_RS04895	hypothetical protein	-	-	-
HUW68_RS04900	107.203	67.8367	0.660213	2.14e-05	0.000143504	-	HUW68_RS04900	76.8333	212.063	-1.46469	1.17e-11	4.69e-11	down	HUW68_RS04900	GTP pyrophosphokinase family protein	GO:0005524,GO:0005525,GO:0008728,GO:0008893,GO:0015969,GO:0015970,GO:0016301,GO:0042594,GO:0046872	K07816-ko00230 Purine metabolism	COG2357-Uncharacterized protein conserved in bacteria[S]
HUW68_RS04905	114.103	79.5633	0.520165	0.000563875	0.00268454	-	HUW68_RS04905	51.3133	72.32	-0.495061	0.286264	0.354764	-	HUW68_RS04905	NAD kinase	GO:0003951,GO:0005524,GO:0005737,GO:0006741,GO:0019674,GO:0046872	K00858-ko00760 Nicotinate and nicotinamide metabolism	COG0061-Predicted sugar kinase[G]
HUW68_RS04910	32.3233	27.4833	0.234019	0.800217	0.885461	-	HUW68_RS04910	23.4867	71.7267	-1.61067	8.5e-11	3.22e-10	down	HUW68_RS04910	RluA family pseudouridine synthase	GO:0000455,GO:0001522,GO:0003723,GO:0005829,GO:0009982	-	COG0564-Pseudouridylate synthases, 23S RNA-specific[J]
HUW68_RS04915	60.4767	54.04	0.162351	0.67861	0.806899	-	HUW68_RS04915	83.2733	90.82	-0.125155	3.83e-07	1.11e-06	-	mgtE	magnesium transporter	GO:0005886,GO:0015095,GO:0015693,GO:0016021,GO:0046872	-	COG2239-Mg/Co/Ni transporter MgtE (contains CBS domain)[P]
HUW68_RS04920	66.5167	68.0767	-0.0334445	0.0269644	0.0753056	-	HUW68_RS04920	54.9567	82.9367	-0.593716	0.452137	0.523578	-	HUW68_RS04920	monovalent cation:proton antiporter family protein	GO:0005451,GO:0005886,GO:0006813,GO:0006885,GO:0015299,GO:0016021	-	COG0569-K+ transport systems, NAD-binding component[P]
HUW68_RS04925	209.997	175.273	0.26076	0.642976	0.779041	-	HUW68_RS04925	36.5067	45.0667	-0.303901	0.00929107	0.0163089	-	fabI	enoyl-ACP reductase FabI	GO:0004318,GO:0006633,GO:0030497,GO:0047117,GO:0050661,GO:0051289	K00208-ko01212 Fatty acid metabolism;ko00061 Fatty acid biosynthesis;ko00780 Biotin metabolism	COG0623-Enoyl-[acyl-carrier-protein] reductase (NADH)[I]
HUW68_RS04930	201.197	176.287	0.190683	0.945321	0.97081	-	HUW68_RS04930	115.067	502.423	-2.12643	1.76e-38	2.83e-37	down	HUW68_RS04930	AI-2E family transporter	GO:0005886,GO:0016021	-	COG0628-Predicted permease[R]
HUW68_RS04935	28.5533	39.7333	-0.476691	2.44e-09	3.13e-08	-	HUW68_RS04935	25.36	23.8233	0.0901795	3.72e-07	1.08e-06	-	HUW68_RS04935	alanine:cation symporter family protein	GO:0005886,GO:0015655,GO:0016021	-	COG1115-Na+/alanine symporter[E]
HUW68_RS04940	6.34667	5.95	0.0931094	0.617251	0.758369	-	HUW68_RS04940	2.51	8.26	-1.71845	0.00771274	0.0136745	down	HUW68_RS04940	esterase family protein	GO:0016787	-	COG2382-Enterochelin esterase and related enzymes[P]
HUW68_RS04945	270.983	246.687	0.135524	0.615261	0.757131	-	HUW68_RS04945	90.4367	221.433	-1.29189	0.000264136	0.000576855	down	HUW68_RS04945	YjcG family protein	GO:0016788	-	-
HUW68_RS04950	154.16	130.89	0.236074	0.762745	0.859929	-	HUW68_RS04950	278.277	255.61	0.122576	3.44e-11	1.33e-10	-	HUW68_RS04950	MFS transporter	GO:0005886,GO:0009405,GO:0016021,GO:0055085	-	-
HUW68_RS04955	310.5	251.543	0.303786	0.258773	0.432055	-	HUW68_RS04955	185.083	318.06	-0.781124	0.323831	0.395018	-	HUW68_RS04955	diglucosyl diacylglycerol synthase	GO:0005886,GO:0009246,GO:0009247,GO:0047228,GO:0070395	K03429-ko00561 Glycerolipid metabolism	COG0707-UDP-N-acetylglucosamine:LPS N-acetylglucosamine transferase[M]
HUW68_RS04960	124.38	95.59	0.379823	0.0549205	0.132849	-	HUW68_RS04960	70.0933	66.3267	0.0796882	4.57e-14	2.11e-13	-	HUW68_RS04960	UDP-N-acetylmuramoyl-L-alanyl-D-glutamate--L- lysine ligase	GO:0000287,GO:0005524,GO:0005737,GO:0007049,GO:0008360,GO:0009252,GO:0047482,GO:0051301,GO:0071555	K05362-ko00550 Peptidoglycan biosynthesis	COG0769-UDP-N-acetylmuramyl tripeptide synthase[M]
HUW68_RS04965	5.63	4.99333	0.173132	0.946653	0.971381	-	HUW68_RS04965	3.40667	11.4367	-1.74723	0.0175887	0.0294662	down	HUW68_RS04965	YueH family protein	-	-	-
HUW68_RS04970	143.01	118.243	0.274357	0.424807	0.602804	-	HUW68_RS04970	188.037	123.67	0.604518	2.33e-31	2.77e-30	-	HUW68_RS04970	peptide chain release factor 3	GO:0003924,GO:0005525,GO:0005737,GO:0006449,GO:0016149	-	COG4108-Peptide chain release factor RF-3[J]
HUW68_RS04975	293.29	339.297	-0.210219	6.57e-06	4.95e-05	-	HUW68_RS04975	692.79	436.227	0.66734	2.6e-35	3.63e-34	-	HUW68_RS04975	TerC family protein	GO:0005886,GO:0016021	-	COG0861-Membrane protein TerC, possibly involved in tellurium resistance[P]
HUW68_RS04980	8.53667	7.78	0.133903	0.582136	0.736569	-	HUW68_RS04980	2.75667	3.31333	-0.265359	0.124166	0.172601	-	HUW68_RS04980	serine protease	GO:0004252,GO:0005886,GO:0016021	-	COG0265-Trypsin-like serine proteases, typically periplasmic, contain C-terminal PDZ domain[O]
HUW68_RS04985	47.72	52.4967	-0.137632	0.00108013	0.00482751	-	HUW68_RS04985	48.75	94.3	-0.951856	0.0916214	0.131739	-	HUW68_RS04985	TrkH family potassium uptake protein	GO:0005886,GO:0006813,GO:0008324,GO:0016021	-	COG0168-Trk-type K+ transport systems, membrane components[P]
HUW68_RS04990	26.16	16.17	0.694043	5.13e-06	3.95e-05	-	HUW68_RS04990	7.64333	23.2333	-1.60392	5.57e-09	1.85e-08	down	HUW68_RS04990	bifunctional metallophosphatase/5'-nucleotidase	GO:0000166,GO:0005576,GO:0005618,GO:0008253,GO:0008254,GO:0008663,GO:0009166,GO:0016787,GO:0046872	-	COG0737-5'-nucleotidase/2',3'-cyclic phosphodiesterase and related esterases[F]
HUW68_RS04995	4.36667	5.57667	-0.352871	0.410247	0.588283	-	HUW68_RS04995	0.0001	0.0001	0	1	1	-	HUW68_RS04995	tRNA-Ser	-	-	-
HUW68_RS05000	1.86	1.09667	0.762178	0.691725	1	-	HUW68_RS05000	1.89333	2.61667	-0.466802	0.899002	0.919288	-	HUW68_RS05000	tRNA-Asn	-	-	-
HUW68_RS05005	0.83	1.19667	-0.527838	0.193222	0.348995	-	HUW68_RS05005	18.0167	326.127	-4.17803	2.87e-98	3.9e-96	down	HUW68_RS05005	competence protein ComK	GO:0003677,GO:0006351,GO:0006355,GO:0030420	K02250-ko02024 Quorum sensing	COG4903-Genetic competence transcription factor[K]
HUW68_RS05010	11.13	13.7833	-0.308471	0.059729	0.141412	-	HUW68_RS05010	2.93333	58.58	-4.3198	2.16e-20	1.47e-19	down	HUW68_RS05010	IDEAL domain-containing protein	-	-	-
HUW68_RS05015	21.9467	20.79	0.0781121	0.328972	0.508852	-	HUW68_RS05015	9.35667	20.0967	-1.10289	0.0257704	0.0420082	down	HUW68_RS05015	lipoate--protein ligase	GO:0005524,GO:0009249,GO:0016779,GO:0016874,GO:0016979	K03800-ko00785 Lipoic acid metabolism	COG0095-Lipoate-protein ligase A[H]
HUW68_RS05020	123.723	84.9	0.543281	0.0246095	0.0699176	-	HUW68_RS05020	37.53	57.7233	-0.62111	0.770933	0.810759	-	HUW68_RS05020	YkvS family protein	-	-	COG4873-Uncharacterized protein conserved in bacteria[S]
HUW68_RS05025	75.32	64.3267	0.227616	0.877819	0.928707	-	HUW68_RS05025	45.5933	55.2533	-0.277239	0.0150213	0.0255269	-	HUW68_RS05025	CPBP family intramembrane metalloprotease	GO:0016021	-	-
HUW68_RS05030	294.413	306.287	-0.0570396	0.446081	0.624228	-	HUW68_RS05030	851.543	579.397	0.555529	1.33e-10	4.96e-10	-	HUW68_RS05030	putative holin-like toxin	-	-	-
HUW68_RS05035	0.486667	0.486667	0	0.895588	1	-	HUW68_RS05035	0.0001	0.306667	-11.5825	0.789448	1	-	HUW68_RS05035	hypothetical protein	-	-	-
HUW68_RS05040	0.373333	0.25	0.578536	0.817686	1	-	HUW68_RS05040	0.52	3.3	-2.66588	0.0779269	0.113732	-	HUW68_RS05040	lactococcin 972 family bacteriocin	-	-	-
HUW68_RS05045	0.756667	0.946667	-0.323199	0.154425	0.294079	-	HUW68_RS05045	0.19	0.813333	-2.09785	0.0254959	0.0416106	-	HUW68_RS05045	bacteriocin-associated integral membrane family protein	GO:0016021	-	COG4652-Uncharacterized protein conserved in bacteria[S]
HUW68_RS05050	0.56	0.616667	-0.139064	0.707273	1	-	HUW68_RS05050	0.156667	1.65	-3.3967	0.0429559	0.0668176	-	HUW68_RS05050	YxeA family protein	-	-	COG5294-Uncharacterized protein conserved in bacteria[S]
HUW68_RS05055	0.41	0.286667	0.51625	0.71382	1	-	HUW68_RS05055	0.0566667	0.796667	-3.8134	0.0353343	0.0559545	-	HUW68_RS05055	ABC transporter ATP-binding protein	GO:0005524,GO:0006810,GO:0009405,GO:0016887,GO:0052572	-	COG1126-ABC-type polar amino acid transport system, ATPase component[E]
HUW68_RS05060	169.567	207.953	-0.294407	0.217545	0.379614	-	HUW68_RS05060	154.6	74.2967	1.05717	1.4e-22	1.06e-21	up	HUW68_RS05060	hypothetical protein	GO:0016021	-	-
HUW68_RS05065	0.06	0.116667	-0.959358	0.669931	1	-	HUW68_RS05065	0.17	0.276667	-0.702614	0.996053	1	-	HUW68_RS05065	hypothetical protein	-	-	-
HUW68_RS05070	4.29667	18.7167	-2.12303	1.56e-40	1.33e-38	down	HUW68_RS05070	2.35	14.7333	-2.64835	1.46e-20	1e-19	down	tarM	glycosyltransferase	GO:0005737,GO:0016740,GO:0019350,GO:0047265,GO:0071555	-	COG0438-Glycosyltransferase[M]
HUW68_RS05075	278.76	260.943	0.095287	0.31176	0.489722	-	HUW68_RS05075	49.4767	19.59	1.33663	2.62e-28	2.58e-27	up	HUW68_RS05075	DoxX family protein	GO:0005886,GO:0009636,GO:0016021,GO:0016491,GO:0019439	-	-
HUW68_RS05080	1.34333	1.91333	-0.510271	0.0433645	0.111319	-	HUW68_RS05080	0.636667	4.84	-2.9264	0.000116344	0.000265163	-	HUW68_RS05080	ABC transporter substrate-binding protein	GO:0005886,GO:0006811,GO:0055072	K02016-ko02010 ABC transporters	COG4594-ABC-type Fe3+-citrate transport system, periplasmic component[P]
HUW68_RS05085	24.3033	18.54	0.390513	0.506208	0.673577	-	HUW68_RS05085	7.93333	15.4233	-0.959116	0.538952	0.606796	-	HUW68_RS05085	hypothetical protein	-	-	-
HUW68_RS05090	8.73	7.92667	0.139267	0.842831	0.906656	-	HUW68_RS05090	7.53333	10.3633	-0.460128	0.622575	0.679559	-	HUW68_RS05090	TM2 domain-containing protein	GO:0005886,GO:0016021	-	-
HUW68_RS05095	7.01333	7.86333	-0.165041	0.133187	0.262576	-	HUW68_RS05095	4.07333	8.12	-0.99527	0.465296	0.536758	-	HUW68_RS05095	GNAT family N-acetyltransferase	GO:0004596,GO:0006474,GO:0031248	-	-
HUW68_RS05100	101.93	113.627	-0.156723	0.000984295	0.00444455	-	HUW68_RS05100	48.71	43.1467	0.174969	2.88e-08	8.98e-08	-	HUW68_RS05100	1,4-dihydroxy-2-naphthoate polyprenyltransferase	GO:0005887,GO:0009234,GO:0046428	K02548-ko00130 Ubiquinone and other terpenoid-quinone biosynthesis	COG1575-1,4-dihydroxy-2-naphthoate octaprenyltransferase[H]
HUW68_RS05105	19.1567	19.0167	0.0105822	0.113701	0.234053	-	HUW68_RS05105	3.11	10.3567	-1.73557	0.00132872	0.00264287	down	HUW68_RS05105	isochorismate synthase MenF	GO:0008909,GO:0009058,GO:0009234,GO:0046872	K02552-ko00130 Ubiquinone and other terpenoid-quinone biosynthesis;ko01053 Biosynthesis of siderophore group nonribosomal peptides	COG1169-Isochorismate synthase[HQ]
HUW68_RS05110	77.5733	87.4867	-0.173502	9.19e-06	6.67e-05	-	HUW68_RS05110	25.1733	55.8033	-1.14846	2.01e-05	5.03e-05	down	menD	2-succinyl-5-enolpyruvyl-6-hydroxy-3- cyclohexene-1-carboxylic-acid synthase	GO:0000287,GO:0009234,GO:0016829,GO:0030145,GO:0030976,GO:0070204	K02551-ko00130 Ubiquinone and other terpenoid-quinone biosynthesis	COG1165-2-succinyl-6-hydroxy-2,4-cyclohexadiene-1-carboxylate synthase[H]
HUW68_RS05115	58.0867	70.5467	-0.280371	4.54e-07	4.08e-06	-	HUW68_RS05115	38.52	93.96	-1.28644	1.54e-05	3.92e-05	down	menH	2-succinyl-6-hydroxy-2, 4-cyclohexadiene-1-carboxylate synthase	GO:0009234,GO:0016787,GO:0070205	K08680-ko00130 Ubiquinone and other terpenoid-quinone biosynthesis	-
HUW68_RS05120	407.957	398.053	0.0354542	0.0908875	0.194822	-	HUW68_RS05120	678.827	340.74	0.994372	1.39e-54	4.14e-53	-	menB	1,4-dihydroxy-2-naphthoyl-CoA synthase	GO:0008935,GO:0009234	K01661-ko00130 Ubiquinone and other terpenoid-quinone biosynthesis	COG0447-Dihydroxynaphthoic acid synthase[H]
HUW68_RS05125	4.36	4.03	0.113548	0.823524	0.898286	-	HUW68_RS05125	12.2567	171.593	-3.80735	3.41e-53	9.28e-52	down	sspC	staphostatin B	GO:0004869,GO:0005737,GO:0009405	-	-
HUW68_RS05130	15.8233	16.14	-0.028587	0.0575062	0.137763	-	HUW68_RS05130	120.96	508.28	-2.07109	1.07e-24	8.79e-24	down	sspB	cysteine protease staphopain B	GO:0005576,GO:0008234,GO:0009405,GO:0016021	-	-
HUW68_RS05135	17.4067	14.4733	0.266243	0.631765	0.770789	-	HUW68_RS05135	289.823	773.16	-1.41559	8.14e-12	3.27e-11	down	sspA	Glu-specific serine endopeptidase SspA	GO:0004252,GO:0005576,GO:0009405	K01318-ko02024 Quorum sensing	COG3591-V8-like Glu-specific endopeptidase[E]
HUW68_RS05140	48.3367	28.2467	0.775037	1.42e-08	1.62e-07	-	HUW68_RS05140	41.58	132.82	-1.67551	2.39e-18	1.46e-17	down	HUW68_RS05140	aminotransferase class I/II-fold pyridoxal phosphate-dependent enzyme	GO:0005737,GO:0008483,GO:0009058,GO:0009089,GO:0019877,GO:0030170	K00841-ko01230 Biosynthesis of amino acids;ko00300 Lysine biosynthesis	COG0436-Aspartate/tyrosine/aromatic aminotransferase[E]
HUW68_RS05145	5.09	5.59667	-0.136902	0.218234	0.380151	-	HUW68_RS05145	4.94333	4.69	0.0758963	0.0107716	0.0187503	-	HUW68_RS05145	acyltransferase family protein	GO:0005886,GO:0016021,GO:0016747	-	COG3594-Fucose 4-O-acetylase and related acetyltransferases[G]
HUW68_RS05150	2.79	5.87	-1.0731	7.85e-05	0.000466673	down	HUW68_RS05150	1.16	13.23	-3.51162	1.59e-07	4.75e-07	down	HUW68_RS05150	MarR family transcriptional regulator	GO:0003677,GO:0003700,GO:0006351	-	-
HUW68_RS05155	0.263333	0.296667	-0.171953	0.891352	1	-	HUW68_RS05155	0.0001	0.0001	0	1	1	-	HUW68_RS05155	hypothetical protein	-	-	-
HUW68_RS05160	339.363	186.707	0.862057	2.28e-18	6.97e-17	-	HUW68_RS05160	187.303	597.507	-1.67358	2.54e-32	3.16e-31	down	HUW68_RS05160	glucosaminidase domain-containing protein	GO:0004040,GO:0005576,GO:0008745,GO:0009253,GO:0033925,GO:0071555	-	COG4193-Beta- N-acetylglucosaminidase[G]
HUW68_RS05165	23.8867	10.5433	1.17987	7.46e-08	7.78e-07	up	HUW68_RS05165	9.96	12.74	-0.355148	0.330139	0.401259	-	HUW68_RS05165	GNAT family N-acetyltransferase	GO:0008080,GO:0016747	-	COG2153-Predicted acyltransferase[R]
HUW68_RS05170	162.91	90.6067	0.846386	5.93e-11	9.01e-10	-	HUW68_RS05170	196.74	391.88	-0.994122	0.00973057	0.0170363	-	HUW68_RS05170	osmotic stress response protein	-	-	-
HUW68_RS05175	194.9	126.2	0.627022	7.5e-08	7.79e-07	-	HUW68_RS05175	353.287	331.363	0.0924253	2.2e-16	1.19e-15	-	HUW68_RS05175	polyisoprenyl-teichoic acid--peptidoglycan teichoic acid transferase	-	-	COG1316-Transcriptional regulator[K]
HUW68_RS05180	26.8967	18.3967	0.547983	0.0144545	0.0448483	-	HUW68_RS05180	4.38	7.62333	-0.799491	0.725916	0.773723	-	fmtA	teichoic acid D-Ala esterase FmtA	GO:0005886,GO:0008800,GO:0046677,GO:0071555	-	COG1680-Beta-lactamase class C and other penicillin binding proteins[V]
HUW68_RS05185	3063.78	3976.72	-0.376267	1.59e-06	1.33e-05	-	HUW68_RS05185	8429.91	2149	1.97185	1.21e-135	8.21e-133	up	qoxD	cytochrome aa3 quinol oxidase subunit IV	GO:0004129,GO:0005886,GO:0016021,GO:0016682,GO:0042773	K02829-ko00190 Oxidative phosphorylation	COG3125-Heme/copper-type cytochrome/quinol oxidase, subunit 4[C]
HUW68_RS05190	2801.58	3446.24	-0.298782	3.09e-12	5.6e-11	-	HUW68_RS05190	2033.05	2290.78	-0.172195	2.77e-09	9.37e-09	-	qoxC	cytochrome aa3 quinol oxidase subunit III	GO:0004129,GO:0005886,GO:0016021,GO:0019646,GO:0042773	K02828-ko00190 Oxidative phosphorylation	COG1845-Heme/copper-type cytochrome/quinol oxidase, subunit 3[C]
HUW68_RS05195	4732.58	6105.95	-0.367588	6.15e-16	1.51e-14	-	HUW68_RS05195	3081.79	3515.1	-0.189799	9.77e-07	2.73e-06	-	qoxB	cytochrome aa3 quinol oxidase subunit I	GO:0004129,GO:0005506,GO:0005507,GO:0005886,GO:0006119,GO:0009060,GO:0016021,GO:0016682,GO:0020037,GO:0070469	K02827-ko00190 Oxidative phosphorylation	COG0843-Heme/copper-type cytochrome/quinol oxidases, subunit 1[C]
HUW68_RS05200	3438.62	4346.88	-0.338152	3.72e-08	4.08e-07	-	HUW68_RS05200	3760.49	4033.4	-0.101075	9e-08	2.72e-07	-	qoxA	cytochrome aa3 quinol oxidase subunit II	GO:0004129,GO:0005507,GO:0005886,GO:0009486,GO:0016021,GO:0016682,GO:0022900,GO:0070469	K02826-ko00190 Oxidative phosphorylation	COG1622-Heme/copper-type cytochrome/quinol oxidases, subunit 2[C]
HUW68_RS05205	0.283333	0.0001	11.4683	0.67106	1	-	HUW68_RS05205	0.0001	0.0001	0	1	1	-	HUW68_RS05205	hypothetical protein	-	-	-
HUW68_RS05210	136.32	77.2567	0.819266	7.91e-09	9.45e-08	-	HUW68_RS05210	324.397	488.323	-0.590078	0.581135	0.64389	-	HUW68_RS05210	DUF5011 domain-containing protein	-	-	-
HUW68_RS05215	233.67	210.643	0.14967	0.522016	0.687209	-	HUW68_RS05215	488.447	856.763	-0.810696	0.347025	0.418432	-	folD	bifunctional methylenetetrahydrofolate dehydrogenase/methenyltetrahydrofolate cyclohydrolase FolD	GO:0000105,GO:0004477,GO:0004488,GO:0006164,GO:0009086,GO:0009396,GO:0035999	K01491-ko01200 Carbon metabolism;ko00720 Carbon fixation pathways in prokaryotes;ko00670 One carbon pool by folate	COG0190-5,10-methylene-tetrahydrofolate dehydrogenase/Methenyl tetrahydrofolate cyclohydrolase[H]
HUW68_RS05220	43.26	40.94	0.0795226	0.729685	0.839351	-	HUW68_RS05220	25.15	13.6933	0.877085	2.75e-09	9.3e-09	-	purE	5-(carboxyamino)imidazole ribonucleotide mutase	GO:0006189,GO:0034023	K01588-ko00230 Purine metabolism	COG0041-Phosphoribosylcarboxyaminoimidazole (NCAIR) mutase[F]
HUW68_RS05225	16.3633	12.49	0.389693	0.235278	0.402808	-	HUW68_RS05225	4.2	15.2833	-1.8635	2.02e-06	5.53e-06	down	purK	5-(carboxyamino)imidazole ribonucleotide synthase	GO:0004638,GO:0005524,GO:0006189,GO:0034028,GO:0046872,GO:0051287,GO:0055114	K01589-ko00230 Purine metabolism	COG0026-Phosphoribosylaminoimidazole carboxylase (NCAIR synthetase)[F]
HUW68_RS05230	4.78333	2.6	0.879505	0.0323128	0.0874543	-	HUW68_RS05230	1.85333	10.3367	-2.47958	1.12e-05	2.91e-05	down	HUW68_RS05230	phosphoribosylaminoimidazolesuccinocarboxamide synthase	GO:0004639,GO:0005524,GO:0006189	K01923-ko00230 Purine metabolism	COG0152-Phosphoribosylaminoimidazolesuccinocarboxamide (SAICAR) synthase[F]
HUW68_RS05235	9.91	8.53	0.216339	0.967253	0.981823	-	HUW68_RS05235	4.24	12.82	-1.59626	0.10245	0.145539	-	purS	phosphoribosylformylglycinamidine synthase subunit PurS	GO:0004642,GO:0005524,GO:0005737,GO:0006189	-	COG1828-Phosphoribosylformylglycinamidine (FGAM) synthase, PurS component[F]
HUW68_RS05240	15.29	11.3333	0.432016	0.184356	0.336216	-	HUW68_RS05240	5.75667	18.72	-1.70127	6.73e-05	0.000157372	down	purQ	phosphoribosylformylglycinamidine synthase I	GO:0004359,GO:0004642,GO:0005524,GO:0005737,GO:0006189,GO:0006541	-	COG0047-Phosphoribosylformylglycinamidine (FGAM) synthase, glutamine amidotransferase domain[F]
HUW68_RS05245	21.94	16.6767	0.395733	0.0419269	0.108236	-	HUW68_RS05245	23.5767	80.2133	-1.76648	1.08e-16	6.02e-16	down	purL	phosphoribosylformylglycinamidine synthase subunit PurL	GO:0000287,GO:0004642,GO:0005524,GO:0005737,GO:0006189	-	COG0046-Phosphoribosylformylglycinamidine (FGAM) synthase, synthetase domain[F]
HUW68_RS05250	30.95	25.7567	0.264994	0.549422	0.710222	-	HUW68_RS05250	65.4333	242.427	-1.88945	3.5e-20	2.34e-19	down	HUW68_RS05250	amidophosphoribosyltransferase	GO:0000287,GO:0004044,GO:0006189,GO:0006541,GO:0009113,GO:0009116	K00764-ko00230 Purine metabolism;ko00250 Alanine, aspartate and glutamate metabolism	COG0034-Glutamine phosphoribosylpyrophosphate amidotransferase[F]
HUW68_RS05255	26.2067	19.3	0.441333	0.0907873	0.194766	-	HUW68_RS05255	29.8633	158.193	-2.40524	3.9e-36	5.58e-35	down	HUW68_RS05255	phosphoribosylformylglycinamidine cyclo-ligase	GO:0004641,GO:0005524,GO:0005737,GO:0006189	K01933-ko00230 Purine metabolism	COG0150-Phosphoribosylaminoimidazole (AIR) synthetase[F]
HUW68_RS05260	20.3433	15.52	0.390428	0.246561	0.41831	-	HUW68_RS05260	14.4	109.497	-2.92675	5.97e-20	3.96e-19	down	purN	phosphoribosylglycinamide formyltransferase	GO:0004644,GO:0006189	K11175-ko00230 Purine metabolism;ko00670 One carbon pool by folate	COG0299-Folate-dependent phosphoribosylglycinamide formyltransferase PurN[F]
HUW68_RS05265	40.07	28.8967	0.471619	0.00753156	0.025941	-	HUW68_RS05265	64.5733	260.51	-2.01233	6.39e-32	7.8e-31	down	purH	bifunctional phosphoribosylaminoimidazolecarboxamide formyltransferase/IMP cyclohydrolase	GO:0003937,GO:0004643,GO:0006189	K00602-ko00230 Purine metabolism;ko00670 One carbon pool by folate	COG0138-AICAR transformylase/IMP cyclohydrolase PurH (only IMP cyclohydrolase domain in Aful)[F]
HUW68_RS05270	25.46	17.8467	0.512578	0.00623736	0.0219729	-	HUW68_RS05270	142.413	274.137	-0.944811	0.0101116	0.0176807	-	HUW68_RS05270	phosphoribosylamine--glycine ligase	GO:0000287,GO:0004637,GO:0005524,GO:0006189,GO:0009113,GO:0030145	K01945-ko00230 Purine metabolism	COG0151-Phosphoribosylamine-glycine ligase[F]
HUW68_RS05275	17.4267	16.2467	0.101153	0.538454	0.701218	-	HUW68_RS05275	2.92333	10.94	-1.90393	8.03e-05	0.000186221	down	HUW68_RS05275	energy-coupling factor transporter transmembrane protein EcfT	GO:0005886,GO:0006810,GO:0016021	K16785-ko02010 ABC transporters	-
HUW68_RS05280	91.3133	99.2567	-0.120338	0.000239656	0.00127236	-	HUW68_RS05280	34.6767	54.5833	-0.654495	0.814168	0.848495	-	HUW68_RS05280	ABC transporter ATP-binding protein	GO:0005524,GO:0005886,GO:0006810,GO:0016887	-	COG4172-ABC-type uncharacterized transport system, duplicated ATPase component[R]
HUW68_RS05285	122.137	120.077	0.0245405	0.0560922	0.134868	-	HUW68_RS05285	25.7167	20.7633	0.308666	3.6e-07	1.05e-06	-	HUW68_RS05285	ECF transporter S component	GO:0005886,GO:0006810,GO:0016021	-	COG4721-Predicted membrane protein[S]
HUW68_RS05290	1.46	1.85667	-0.346746	0.585402	0.738352	-	HUW68_RS05290	6.31667	2.74	1.20499	0.0206751	0.0342569	up	graF	glycopeptide resistance-associated protein GraF	-	-	-
HUW68_RS05295	272.383	176.603	0.625126	1.19e-05	8.36e-05	-	HUW68_RS05295	120.04	144.353	-0.266089	0.000264469	0.00057712	-	HUW68_RS05295	hypothetical protein	GO:0016021	-	-
HUW68_RS05300	125.757	93.1267	0.433369	0.0118762	0.038375	-	HUW68_RS05300	45.51	79.84	-0.810928	0.319869	0.391608	-	HUW68_RS05300	class I SAM-dependent rRNA methyltransferase	GO:0003723,GO:0005737,GO:0006364,GO:0008168	-	COG1092-Predicted SAM-dependent methyltransferases[R]
HUW68_RS05305	106.517	84.8733	0.327696	0.298108	0.475057	-	HUW68_RS05305	93.27	127.957	-0.45617	0.148131	0.201603	-	HUW68_RS05305	hypothetical protein	-	-	-
HUW68_RS05310	1241.49	1063.37	0.223437	0.782799	0.872432	-	HUW68_RS05310	462.643	1422.21	-1.62017	1.47e-15	7.51e-15	down	HUW68_RS05310	phosphocarrier protein HPr	GO:0004674,GO:0005737,GO:0006351,GO:0006355,GO:0009401	K02784-ko02060 Phosphotransferase system (PTS)	COG1925-Phosphotransferase system, HPr-related proteins[G]
HUW68_RS05315	2959.37	2947.13	0.00598101	0.00457681	0.0168694	-	HUW68_RS05315	2759.79	2780.06	-0.0105558	3.52e-13	1.55e-12	-	ptsP	phosphoenolpyruvate--protein phosphotransferase	GO:0005737,GO:0008965,GO:0009401,GO:0016301,GO:0046872	K08483-ko02060 Phosphotransferase system (PTS)	COG1080-Phosphoenolpyruvate-protein kinase (PTS system EI component in bacteria)[G]
HUW68_RS05320	2.05	1.56	0.394078	0.775811	0.867587	-	HUW68_RS05320	3.26	1.30333	1.32267	0.024377	0.0400007	-	nrdH	glutaredoxin-like protein NrdH	GO:0005623,GO:0009055,GO:0015035,GO:0045454	-	-
HUW68_RS05325	69.1633	47.7533	0.534406	0.000743097	0.00345028	-	HUW68_RS05325	38.9933	16.06	1.27976	6.23e-57	2.07e-55	up	HUW68_RS05325	cytochrome ubiquinol oxidase subunit I	GO:0005886,GO:0009055,GO:0016021,GO:0016682,GO:0019646,GO:0030435,GO:0046872,GO:0070069	K00425-ko00190 Oxidative phosphorylation;ko02020 Two-component system	COG1271-Cytochrome bd-type quinol oxidase, subunit 1[C]
HUW68_RS05330	54.5433	29.8967	0.867418	4.24e-10	5.77e-09	-	HUW68_RS05330	26.48	16.5567	0.677491	2.63e-12	1.1e-11	-	HUW68_RS05330	cytochrome d ubiquinol oxidase subunit II	GO:0005886,GO:0016021,GO:0016491,GO:0030435,GO:0055114	K00426-ko00190 Oxidative phosphorylation;ko02020 Two-component system	COG1294-Cytochrome bd-type quinol oxidase, subunit 2[C]
HUW68_RS05335	94.6933	65.4233	0.533458	0.0165675	0.0502184	-	HUW68_RS05335	50.9067	88.7467	-0.801838	0.290467	0.359808	-	HUW68_RS05335	TrkA family potassium uptake protein	GO:0005886,GO:0006813,GO:0008324	-	COG0569-K+ transport systems, NAD-binding component[P]
HUW68_RS05340	995.18	1106.12	-0.152483	6.55e-05	0.000393773	-	HUW68_RS05340	1152.32	1486.68	-0.367557	0.00158418	0.00309883	-	HUW68_RS05340	ribonuclease J	GO:0003723,GO:0004521,GO:0004534,GO:0005737,GO:0006364,GO:0008270	K12574-ko03018 RNA degradation	COG0595-Predicted hydrolase of the metallo-beta-lactamase superfamily[R]
HUW68_RS05345	17.6133	13.35	0.399828	0.434605	0.612129	-	HUW68_RS05345	1.81	4.47667	-1.30644	0.368675	0.439125	-	HUW68_RS05345	DNA-dependent RNA polymerase auxiliary subunit epsilon family protein	-	-	COG5503-Uncharacterized conserved small protein[S]
HUW68_RS05350	0.543333	0.683333	-0.330752	0.732119	1	-	HUW68_RS05350	0.41	0.126667	1.69459	0.506907	1	-	HUW68_RS05350	hypothetical protein	-	-	-
HUW68_RS05355	294.44	235.39	0.322921	0.126272	0.253316	-	HUW68_RS05355	454.66	197.403	1.20364	1.01e-53	2.86e-52	up	HUW68_RS05355	peptide deformylase	GO:0005506,GO:0006412,GO:0042586	-	COG0242-N-formylmethionyl-tRNA deformylase[J]
HUW68_RS05360	12.1167	6.82667	0.82774	0.0286209	0.0789253	-	HUW68_RS05360	1.26333	2.39667	-0.923794	0.644745	0.699825	-	HUW68_RS05360	YkyA family protein	GO:0005886	-	-
HUW68_RS05365	3774.4	4327.89	-0.197414	1.45e-07	1.41e-06	-	HUW68_RS05365	1341.59	571.173	1.23194	2.64e-65	1.14e-63	up	pdhA	pyruvate dehydrogenase (acetyl-transferring) E1 component subunit alpha	GO:0004739,GO:0006096	K00161-ko01200 Carbon metabolism;ko00010 Glycolysis / Gluconeogenesis;ko00020 Citrate cycle (TCA cycle);ko00620 Pyruvate metabolism;ko04066 HIF-1 signaling pathway;ko04922 Glucagon signaling pathway;ko05230 Central carbon metabolism in cancer	COG1071-Pyruvate/2-oxoglutarate dehydrogenase complex, dehydrogenase (E1) component, eukaryotic type, alpha subunit[C]
HUW68_RS05370	2721.9	3036.15	-0.157626	0.000224536	0.0012018	-	HUW68_RS05370	4425.08	1805.85	1.29303	1.43e-84	1.21e-82	up	HUW68_RS05370	alpha-ketoacid dehydrogenase subunit beta	GO:0004739,GO:0006096	K00162-ko01200 Carbon metabolism;ko00010 Glycolysis / Gluconeogenesis;ko00020 Citrate cycle (TCA cycle);ko00620 Pyruvate metabolism;ko04066 HIF-1 signaling pathway;ko04922 Glucagon signaling pathway;ko05230 Central carbon metabolism in cancer	COG0022-Pyruvate/2-oxoglutarate dehydrogenase complex, dehydrogenase (E1) component, eukaryotic type, beta subunit[C]
HUW68_RS05375	4074.78	4437.84	-0.123138	0.000114179	0.000653734	-	HUW68_RS05375	2027.86	1579.49	0.360499	6.91e-22	4.96e-21	-	HUW68_RS05375	2-oxo acid dehydrogenase subunit E2	GO:0004742,GO:0006096,GO:0008152,GO:0016746	K00627-ko01200 Carbon metabolism;ko00010 Glycolysis / Gluconeogenesis;ko00020 Citrate cycle (TCA cycle);ko00620 Pyruvate metabolism	COG0508-Pyruvate/2-oxoglutarate dehydrogenase complex, dihydrolipoamide acyltransferase (E2) component, and related enzymes[C]
HUW68_RS05380	4880.31	5607.5	-0.200385	1.39e-08	1.6e-07	-	HUW68_RS05380	3704.48	2641.72	0.487793	9.06e-44	1.73e-42	-	lpdA	dihydrolipoyl dehydrogenase	GO:0004148,GO:0005737,GO:0006096,GO:0016020,GO:0045454,GO:0050660	K00382-ko01200 Carbon metabolism;ko00010 Glycolysis / Gluconeogenesis;ko00020 Citrate cycle (TCA cycle);ko00620 Pyruvate metabolism;ko00630 Glyoxylate and dicarboxylate metabolism;ko00640 Propanoate metabolism;ko00260 Glycine, serine and threonine metabolism;ko00280 Valine, leucine and isoleucine degradation	COG1249-Pyruvate/2-oxoglutarate dehydrogenase complex, dihydrolipoamide dehydrogenase (E3) component, and related enzymes[C]
HUW68_RS05385	11.24	7.61	0.562674	0.192663	0.348224	-	HUW68_RS05385	1.54333	2.97667	-0.947648	0.780371	0.818607	-	HUW68_RS05385	UPF0223 family protein	-	-	COG4476-Uncharacterized protein conserved in bacteria[S]
HUW68_RS05390	3.75667	3.80333	-0.0178113	0.503125	0.671515	-	HUW68_RS05390	0.306667	2.21	-2.8493	0.0449676	0.0697075	-	HUW68_RS05390	helix-turn-helix transcriptional regulator	GO:0006351,GO:0006355,GO:0043565	-	COG1476-Predicted transcriptional regulators[K]
HUW68_RS05395	13.2233	14.67	-0.149783	0.0257628	0.0724888	-	HUW68_RS05395	1.1	7.74	-2.81483	1.85e-08	5.9e-08	down	HUW68_RS05395	ABC transporter ATP-binding protein	GO:0005524,GO:0015594,GO:0015595,GO:0043190	K11072-ko02010 ABC transporters	COG3842-ABC-type spermidine/putrescine transport systems, ATPase components[E]
HUW68_RS05400	8.96	10.75	-0.262766	0.0141619	0.0440442	-	HUW68_RS05400	1.61	2.47333	-0.619396	0.889267	0.912077	-	HUW68_RS05400	ABC transporter permease	GO:0005886,GO:0006810,GO:0016021	K11071-ko02010 ABC transporters	COG1176-ABC-type spermidine/putrescine transport system, permease component I[E]
HUW68_RS05405	11.6233	15.7067	-0.434353	3.09e-05	0.000200697	-	HUW68_RS05405	1.10333	6.18	-2.48574	2.65e-05	6.59e-05	down	HUW68_RS05405	ABC transporter permease	GO:0005886,GO:0006810,GO:0016021	K11070-ko02010 ABC transporters	COG1177-ABC-type spermidine/putrescine transport system, permease component II[E]
HUW68_RS05410	52.4	68.43	-0.385062	3.22e-06	2.55e-05	-	HUW68_RS05410	50.5967	51.2	-0.0171015	0.000120423	0.000273771	-	HUW68_RS05410	spermidine/putrescine ABC transporter substrate-binding protein	GO:0015846,GO:0019808,GO:0042597	K11069-ko02010 ABC transporters	COG0687-Spermidine/putrescine-binding periplasmic protein[E]
HUW68_RS05415	254.98	218.77	0.220969	0.836233	0.903255	-	HUW68_RS05415	840.277	1132.87	-0.431042	0.036965	0.0582317	-	HUW68_RS05415	DUF4064 domain-containing protein	GO:0016021	-	-
HUW68_RS05420	7.57	6.11	0.309121	0.673044	0.802158	-	HUW68_RS05420	4.34333	6.02667	-0.472558	0.577708	0.640615	-	HUW68_RS05420	DUF4064 domain-containing protein	GO:0016021	-	-
HUW68_RS05425	49.2667	40.0833	0.297609	0.26704	0.441373	-	HUW68_RS05425	86.79	301.31	-1.79565	1e-23	7.98e-23	down	HUW68_RS05425	Nramp family divalent metal transporter	GO:0005886,GO:0015293,GO:0016021,GO:0030001,GO:0046872	-	COG1914-Mn2+ and Fe2+ transporters of the NRAMP family[P]
HUW68_RS05430	31.3133	21.41	0.548492	0.0381887	0.0996622	-	HUW68_RS05430	30.4233	66.76	-1.13381	0.0254312	0.0415299	down	HUW68_RS05430	YktB family protein	-	-	COG4493-Uncharacterized protein conserved in bacteria[S]
HUW68_RS05435	216.007	160.44	0.429042	0.00806162	0.0273367	-	HUW68_RS05435	373.02	332.29	0.16681	2.58e-16	1.39e-15	-	HUW68_RS05435	inositol monophosphatase	GO:0000287,GO:0005737,GO:0006020,GO:0007165,GO:0008934,GO:0046854,GO:0046855,GO:0052832,GO:0052833	K01092-ko00562 Inositol phosphate metabolism;ko00521 Streptomycin biosynthesis;ko04070 Phosphatidylinositol signaling system	COG0483-Archaeal fructose-1,6-bisphosphatase and related enzymes of inositol monophosphatase family[G]
HUW68_RS05440	10.6133	7.26	0.547836	0.339753	0.520624	-	HUW68_RS05440	11.9933	133.897	-3.48082	3.87e-26	3.4e-25	down	HUW68_RS05440	YlaF family protein	GO:0016021	-	-
HUW68_RS05445	520.903	600.773	-0.205805	1.09e-06	9.24e-06	-	HUW68_RS05445	140.303	83.1567	0.754645	4.24e-52	1.11e-50	-	typA	translational GTPase TypA	GO:0003924,GO:0005525,GO:0005622,GO:0006412	-	COG1217-Predicted membrane GTPase involved in stress response[T]
HUW68_RS05450	197.27	151.993	0.376164	0.118739	0.240963	-	HUW68_RS05450	199.24	272.133	-0.449806	0.216372	0.28015	-	HUW68_RS05450	YlaI family protein	-	-	COG4896-Uncharacterized protein conserved in bacteria[S]
HUW68_RS05455	97.4567	75.96	0.359521	0.11651	0.237539	-	HUW68_RS05455	17.32	65.8233	-1.92616	1.08e-10	4.07e-10	down	HUW68_RS05455	hypothetical protein	-	-	-
HUW68_RS05460	169.313	125.41	0.433043	0.0201701	0.0593584	-	HUW68_RS05460	77.7767	359.05	-2.20678	6.84e-27	6.2e-26	down	HUW68_RS05460	YlaN family protein	-	-	COG4838-Uncharacterized protein conserved in bacteria[S]
HUW68_RS05465	141.257	126.36	0.160779	0.735977	0.842697	-	HUW68_RS05465	148.11	123.93	0.257144	4.26e-15	2.09e-14	-	ftsW	cell division protein FtsW	GO:0005886,GO:0006810,GO:0007049,GO:0008360,GO:0009252,GO:0016021,GO:0051301,GO:0071555	K03588-ko04112 Cell cycle - Caulobacter	COG0772-Bacterial cell division membrane protein[D]
HUW68_RS05470	123.717	118.51	0.0620311	0.135345	0.266233	-	HUW68_RS05470	163.86	395.313	-1.27053	1.29e-08	4.17e-08	down	HUW68_RS05470	pyruvate carboxylase	GO:0003677,GO:0004075,GO:0004736,GO:0005524,GO:0006090,GO:0006094,GO:0009374,GO:0046872	K01958-ko01200 Carbon metabolism;ko01230 Biosynthesis of amino acids;ko00020 Citrate cycle (TCA cycle);ko00620 Pyruvate metabolism;ko00720 Carbon fixation pathways in prokaryotes	COG1038-Pyruvate carboxylase[C]
HUW68_RS05475	251.063	201.33	0.318489	0.215607	0.378753	-	HUW68_RS05475	301.96	158.15	0.933064	2.42e-37	3.68e-36	-	HUW68_RS05475	heme A synthase	GO:0005886,GO:0006784,GO:0016021,GO:0016627	K02259-ko00190 Oxidative phosphorylation;ko00860 Porphyrin and chlorophyll metabolism;ko02020 Two-component system	COG1612-Uncharacterized protein required for cytochrome oxidase assembly[O]
HUW68_RS05480	408.17	338.057	0.271905	0.463426	0.640317	-	HUW68_RS05480	127.173	185.903	-0.547756	0.233653	0.299812	-	HUW68_RS05480	protoheme IX farnesyltransferase	GO:0005886,GO:0008495,GO:0016021,GO:0048034	K02257-ko00190 Oxidative phosphorylation;ko00860 Porphyrin and chlorophyll metabolism	COG0109-Polyprenyltransferase (cytochrome oxidase assembly factor)[O]
HUW68_RS05485	63.7033	49.7867	0.355609	0.249934	0.421853	-	HUW68_RS05485	32.3333	71.11	-1.13703	0.00353326	0.00659364	down	HUW68_RS05485	DUF420 domain-containing protein	GO:0005886,GO:0016021	-	COG2322-Predicted membrane protein[S]
HUW68_RS05490	68.9433	61.37	0.167877	0.794725	0.880496	-	HUW68_RS05490	33.6	93.01	-1.46892	1.82e-11	7.17e-11	down	HUW68_RS05490	CAP domain-containing protein	GO:0005886,GO:0016021	-	COG2340-Uncharacterized protein with SCP/PR1 domains[S]
HUW68_RS05495	43.8533	40.7067	0.107421	0.494147	0.665276	-	HUW68_RS05495	38.4733	105.557	-1.45609	0.00357918	0.00667017	down	HUW68_RS05495	YlbF family regulator	GO:0005737,GO:0030420,GO:0030435	-	COG3679-Uncharacterized conserved protein[S]
HUW68_RS05500	185.087	146.22	0.34006	0.174856	0.322707	-	HUW68_RS05500	182.13	130.99	0.475512	3.92e-22	2.88e-21	-	HUW68_RS05500	glycerophosphodiester phosphodiesterase	GO:0006071,GO:0006629,GO:0008889,GO:0016021,GO:0046872	K01126-ko00564 Glycerophospholipid metabolism	COG0584-Glycerophosphoryl diester phosphodiesterase[C]
HUW68_RS05505	7.23667	4.68	0.628817	0.258501	0.431876	-	HUW68_RS05505	3.81	4.86333	-0.352154	0.568076	0.633033	-	HUW68_RS05505	YlbG family protein	GO:0005737	-	COG4471-Uncharacterized protein conserved in bacteria[S]
HUW68_RS05510	41.54	28.76	0.530438	0.0646012	0.150241	-	HUW68_RS05510	22.4867	40.4567	-0.847308	0.440432	0.512204	-	HUW68_RS05510	hypothetical protein	-	-	-
HUW68_RS05515	29.28	22.8867	0.355408	0.296778	0.473547	-	HUW68_RS05515	2.01	3.72667	-0.89069	0.663909	0.718279	-	rsmD	16S rRNA (guanine(966)-N(2))-methyltransferase RsmD	GO:0008168,GO:0031167	-	COG0742-N6-adenine-specific methylase[L]
HUW68_RS05520	22.2	23.2367	-0.0658434	0.132357	0.261924	-	HUW68_RS05520	4.22667	5.89667	-0.480379	0.563236	0.628411	-	coaD	pantetheine-phosphate adenylyltransferase	GO:0004595,GO:0005524,GO:0005737,GO:0015937	K00954-ko00770 Pantothenate and CoA biosynthesis	COG0669-Phosphopantetheine adenylyltransferase[H]
HUW68_RS05525	53.1733	48.7567	0.125103	0.411609	0.589166	-	HUW68_RS05525	32.5	40.1933	-0.306517	0.00244556	0.0046565	-	HUW68_RS05525	nucleotidyltransferase	-	-	COG1323-Predicted nucleotidyltransferase[R]
HUW68_RS05530	3359.17	4517.88	-0.42754	3.79e-15	8.6e-14	-	HUW68_RS05530	1781.79	1018.91	0.806308	3.49e-39	5.78e-38	-	HUW68_RS05530	DUF177 domain-containing protein	-	-	COG1399-Predicted metal-binding, possibly nucleic acid-binding protein[R]
HUW68_RS05535	13.6767	16.3367	-0.256397	0.151868	0.290261	-	HUW68_RS05535	1.22	7.31	-2.58299	0.0328829	0.0522552	-	rpmF	50S ribosomal protein L32	GO:0003735,GO:0006412,GO:0015934	K02911-ko03010 Ribosome	COG0333-Ribosomal protein L32[J]
HUW68_RS05540	1.20667	1.23333	-0.0315356	0.413942	0.591539	-	HUW68_RS05540	0.573333	1.03333	-0.84986	0.671961	0.726177	-	isdB	heme uptake protein IsdB	GO:0005576,GO:0005618,GO:0009405,GO:0015232,GO:0016020,GO:0016021,GO:0046872	-	-
HUW68_RS05545	9.67667	8.13333	0.250663	0.765476	0.861095	-	HUW68_RS05545	4.96	12.5767	-1.34234	0.00191726	0.00371035	down	isdA	LPXTG-anchored heme-scavenging protein IsdA	GO:0005576,GO:0005618,GO:0016021,GO:0046872	K14193-ko05150 Staphylococcus aureus infection	COG5386-Cell surface protein[M]
HUW68_RS05550	6.14	5.65	0.119988	0.700992	0.823885	-	HUW68_RS05550	1.43667	3.57667	-1.31589	0.196717	0.258769	-	isdC	heme uptake protein IsdC	GO:0005576,GO:0009274,GO:0015886,GO:0016021,GO:0046872	-	COG5386-Cell surface protein[M]
HUW68_RS05555	1.29667	1.24667	0.0567319	0.733319	0.841923	-	HUW68_RS05555	0.24	1.07667	-2.16547	0.0938457	0.134298	-	isdD	iron-regulated surface determinant protein IsdD	GO:0016021	-	-
HUW68_RS05560	4.40333	4.83667	-0.135417	0.133278	0.262576	-	HUW68_RS05560	6.15	6.56333	-0.0938423	0.0288088	0.0465426	-	isdE	heme ABC transporter substrate-binding protein IsdE	GO:0005886,GO:0015886,GO:0016020,GO:0020037,GO:0046872	K02016-ko02010 ABC transporters	COG0614-ABC-type Fe3+-hydroxamate transport system, periplasmic component[P]
HUW68_RS05565	2.75667	2.86667	-0.0564493	0.35267	0.533267	-	HUW68_RS05565	2.71333	4.74333	-0.805835	0.725732	0.773723	-	isdF	hemin ABC transporter permease protein IsdF	GO:0005215,GO:0005886,GO:0016021	K02015-ko02010 ABC transporters	COG4139-ABC-type cobalamin transport system, permease component[H]
HUW68_RS05570	0.713333	1.06667	-0.580461	0.140432	0.273577	-	HUW68_RS05570	0.176667	0.69	-1.96557	0.270415	0.339778	-	srtB	class B sortase	-	-	COG4509-Uncharacterized protein conserved in bacteria[S]
HUW68_RS05575	0.633333	0.37	0.77544	0.632938	1	-	HUW68_RS05575	0.0566667	0.606667	-3.42033	0.247042	0.314175	-	isdG	staphylobilin-forming heme oxygenase IsdG	GO:0004392,GO:0004497,GO:0005506,GO:0005737,GO:0020037,GO:0033212,GO:0042167	-	COG2329-Uncharacterized enzyme involved in biosynthesis of extracellular polysaccharides[R]
HUW68_RS05580	3	3.98	-0.407806	0.406707	0.584697	-	HUW68_RS05580	0.163333	1.32667	-3.02191	0.317484	1	-	HUW68_RS05580	hypothetical protein	-	-	-
HUW68_RS05585	75.02	47.52	0.65874	1.07e-06	9.1e-06	-	HUW68_RS05585	24.2267	76.15	-1.65225	1.27e-09	4.41e-09	down	HUW68_RS05585	RNA methyltransferase	GO:0001510,GO:0003723,GO:0006396,GO:0008168,GO:0008173	-	COG0566-rRNA methylases[J]
HUW68_RS05590	65.94	68.4233	-0.0533345	0.00243229	0.0098491	-	HUW68_RS05590	60.06	37.6667	0.673116	3.04e-30	3.38e-29	-	pheS	phenylalanine--tRNA ligase subunit alpha	GO:0000049,GO:0000287,GO:0004826,GO:0005524,GO:0005737,GO:0006432	K01889-ko00970 Aminoacyl-tRNA biosynthesis	COG0016-Phenylalanyl-tRNA synthetase alpha subunit[J]
HUW68_RS05595	122.4	121.307	0.0129447	0.0371112	0.0976258	-	HUW68_RS05595	34.5433	58.3267	-0.755748	0.457995	0.529459	-	HUW68_RS05595	phenylalanine--tRNA ligase subunit beta	GO:0000049,GO:0000287,GO:0004826,GO:0005524,GO:0005737,GO:0006432,GO:0008033	K01890-ko00970 Aminoacyl-tRNA biosynthesis	COG0072-Phenylalanyl-tRNA synthetase beta subunit[J]
HUW68_RS05600	48.1933	32.1367	0.584613	7.77e-05	0.000463074	-	HUW68_RS05600	25.5067	15.0267	0.763349	2.65e-16	1.43e-15	-	HUW68_RS05600	ribonuclease HIII	GO:0000287,GO:0003723,GO:0004523,GO:0005737,GO:0006401	K03471-ko03030 DNA replication	COG1039-Ribonuclease HIII[L]
HUW68_RS05605	28.6467	27.2933	0.0698187	0.47938	0.65309	-	HUW68_RS05605	7.58	27.2267	-1.84475	0.000180082	0.000401018	down	zapA	cell division protein ZapA	GO:0005737,GO:0005886,GO:0007049,GO:0051301	-	COG3027-Uncharacterized protein conserved in bacteria[S]
HUW68_RS05610	26.6367	18.8333	0.500125	0.0823085	0.18101	-	HUW68_RS05610	22.6333	97.62	-2.10873	4.29e-21	2.98e-20	down	HUW68_RS05610	CvpA family protein	GO:0005886,GO:0009403,GO:0016021	-	COG1286-Uncharacterized membrane protein, required for colicin V production[R]
HUW68_RS05615	22.9233	19.8333	0.20889	0.935813	0.964965	-	HUW68_RS05615	6	12.2733	-1.03249	0.0585197	0.0886929	-	polX	DNA polymerase/3'-5' exonuclease PolX	GO:0003677,GO:0003887,GO:0006260,GO:0006281,GO:0016787,GO:0046872	-	COG1796-DNA polymerase IV (family X)[L]
HUW68_RS05620	16.8267	15.0133	0.164505	0.739372	0.844445	-	HUW68_RS05620	4.36	7.77667	-0.834824	0.353182	0.423788	-	HUW68_RS05620	endonuclease MutS2	GO:0004519,GO:0005524,GO:0006298,GO:0016887,GO:0030983,GO:0045910	K07456-ko03430 Mismatch repair	COG1193-Mismatch repair ATPase (MutS family)[L]
HUW68_RS05625	237.403	145.82	0.703152	0.00261756	0.0105022	-	HUW68_RS05625	264.507	493.257	-0.899034	0.139094	0.190623	-	trxA	thioredoxin	GO:0005623,GO:0006662,GO:0015035,GO:0045454	-	COG3118-Thioredoxin domain-containing protein[O]
HUW68_RS05630	2.30333	2.24667	0.0359371	0.832061	1	-	HUW68_RS05630	0.0001	0.81	-12.9837	0.54546	1	-	HUW68_RS05630	hypothetical protein	-	-	-
HUW68_RS05635	20.9667	17.6167	0.251157	0.610138	0.754206	-	HUW68_RS05635	17.7533	35.3667	-0.9943	0.0113813	0.0197736	-	uvrC	excinuclease ABC subunit UvrC	GO:0003677,GO:0005737,GO:0006289,GO:0009380,GO:0009381,GO:0009432	K03703-ko03420 Nucleotide excision repair	COG0322-Nuclease subunit of the excinuclease complex[L]
HUW68_RS05640	159.28	136.057	0.227357	0.765746	0.861095	-	HUW68_RS05640	25.31	107.88	-2.09165	1.55e-18	9.63e-18	down	HUW68_RS05640	succinate dehydrogenase cytochrome b558 subunit	GO:0005886,GO:0006099,GO:0016021,GO:0016627,GO:0046872	K00241-ko01200 Carbon metabolism;ko00020 Citrate cycle (TCA cycle);ko00650 Butanoate metabolism;ko00190 Oxidative phosphorylation;ko00720 Carbon fixation pathways in prokaryotes	-
HUW68_RS05645	896.83	993.08	-0.147075	0.000228988	0.00122065	-	HUW68_RS05645	712.25	901.537	-0.340002	0.000814046	0.0016642	-	sdhA	succinate dehydrogenase flavoprotein subunit	GO:0005886,GO:0006099,GO:0008177,GO:0016491	K00239-ko01200 Carbon metabolism;ko00020 Citrate cycle (TCA cycle);ko00650 Butanoate metabolism;ko00190 Oxidative phosphorylation;ko00720 Carbon fixation pathways in prokaryotes;ko05134 Legionellosis	COG1053-Succinate dehydrogenase/fumarate reductase, flavoprotein subunit[C]
HUW68_RS05650	559.943	661.82	-0.241158	1.07e-06	9.07e-06	-	HUW68_RS05650	1031.85	1945.01	-0.914544	0.00680301	0.0121693	-	sdhB	succinate dehydrogenase iron-sulfur subunit	GO:0006099,GO:0008177,GO:0009055,GO:0016491,GO:0046872,GO:0051536,GO:0051537,GO:0051538,GO:0051539	K00240-ko01200 Carbon metabolism;ko00020 Citrate cycle (TCA cycle);ko00650 Butanoate metabolism;ko00190 Oxidative phosphorylation;ko00720 Carbon fixation pathways in prokaryotes	COG0479-Succinate dehydrogenase/fumarate reductase, Fe-S protein subunit[C]
HUW68_RS05655	63.0533	48.62	0.375023	0.0907074	0.194754	-	HUW68_RS05655	120.527	114.543	0.0734589	4.39e-10	1.57e-09	-	racE	glutamate racemase	GO:0008360,GO:0008881,GO:0009252,GO:0071555	K01776-ko00471 D-Glutamine and D-glutamate metabolism	COG0796-Glutamate racemase[M]
HUW68_RS05660	50.0933	37.2567	0.42712	0.0475023	0.11946	-	HUW68_RS05660	33.0467	70.4367	-1.09182	0.0169283	0.0285179	down	HUW68_RS05660	XTP/dITP diphosphatase	GO:0000166,GO:0006163,GO:0009143,GO:0017111,GO:0046872,GO:0047429	K02428-ko00230 Purine metabolism	COG0127-Xanthosine triphosphate pyrophosphatase[F]
HUW68_RS05665	34.5233	26.7	0.370732	0.262455	0.435775	-	HUW68_RS05665	13.5533	41.9067	-1.62853	8.44e-05	0.000195535	down	HUW68_RS05665	metallophosphoesterase	GO:0016787,GO:0046872	-	COG0622-Predicted phosphoesterase[R]
HUW68_RS05670	0.193333	0.0966667	1	0.820509	1	-	HUW68_RS05670	0.663333	0.0001	12.6955	0.111179	1	-	HUW68_RS05670	hypothetical protein	-	-	-
HUW68_RS05675	309.023	107.287	1.52624	3.18e-30	2.09e-28	up	HUW68_RS05675	112.09	356.557	-1.66947	5.63e-16	2.97e-15	down	ecb	complement convertase inhibitor Ecb	GO:0005615	-	-
HUW68_RS05680	20.1633	16.6333	0.277657	0.834413	0.902568	-	HUW68_RS05680	12.0533	59.7767	-2.31015	1.37e-05	3.51e-05	down	HUW68_RS05680	hypothetical protein	-	-	-
HUW68_RS05685	3.17667	1.99333	0.672331	0.268988	0.443198	-	HUW68_RS05685	4.94	11.9367	-1.27282	0.292256	0.361038	-	HUW68_RS05685	formyl peptide receptor-like 1 inhibitory protein	GO:0005576,GO:0009405	K14203-ko05150 Staphylococcus aureus infection	-
HUW68_RS05690	0.623333	1.51	-1.27647	0.0352745	0.0938682	-	HUW68_RS05690	3.19333	1.10333	1.53319	0.00103545	0.00208856	-	HUW68_RS05690	hypothetical protein	GO:0016021	-	-
HUW68_RS05695	48.9233	33.1167	0.562965	0.0491551	0.122445	-	HUW68_RS05695	50.9267	174.893	-1.77998	5.82e-16	3.06e-15	down	efb	complement convertase inhibitor Efb	GO:0005615	K14200-ko05150 Staphylococcus aureus infection	-
HUW68_RS05700	55.34	49.3367	0.165662	0.805566	0.88781	-	HUW68_RS05700	80.3867	187.773	-1.22396	0.000291401	0.00063133	down	scb	complement inhibitor SCIN-B	GO:0005576,GO:0009405	K14199-ko05150 Staphylococcus aureus infection	-
HUW68_RS05705	14.3567	18.74	-0.3844	0.0342212	0.0916997	-	HUW68_RS05705	12.87	10.88	0.242333	0.0373389	0.0587865	-	HUW68_RS05705	hypothetical protein	GO:0016021	-	-
HUW68_RS05710	15.4133	12.6567	0.284281	0.770224	0.864898	-	HUW68_RS05710	5.35667	8.53	-0.67121	0.957109	0.966349	-	HUW68_RS05710	hypothetical protein	-	-	-
HUW68_RS05715	9.93667	19.1233	-0.9445	6.77e-18	2.05e-16	-	HUW68_RS05715	256.813	336.183	-0.388528	0.017125	0.0288137	-	hyl	alpha-hemolysin	GO:0005576,GO:0009405,GO:0044179,GO:0051715	-	-
HUW68_RS05720	0.0001	0.0001	0	1	1	-	HUW68_RS05720	0.0001	0.113333	-10.1464	0.950261	1	-	HUW68_RS05720	hypothetical protein	GO:0016021	-	-
HUW68_RS05725	0.976667	1.25667	-0.363664	0.518597	0.684485	-	HUW68_RS05725	0.08	1.45	-4.17991	0.064856	0.097052	-	HUW68_RS05725	hypothetical protein	-	-	-
HUW68_RS05730	2.76333	4.95667	-0.842961	0.000556901	0.00265614	-	HUW68_RS05730	3.93333	20.8067	-2.40322	3.98e-09	1.33e-08	down	HUW68_RS05730	superantigen-like protein SSL12	GO:0005576,GO:0009405	-	-
HUW68_RS05735	0.973333	1.51333	-0.636724	0.0644008	0.1501	-	HUW68_RS05735	0.416667	1.88333	-2.17632	0.081363	0.118429	-	HUW68_RS05735	superantigen-like protein SSL13	GO:0005576,GO:0009405	-	-
HUW68_RS05740	1.72	2.60667	-0.599798	0.0196748	0.0581613	-	HUW68_RS05740	4.44667	11.0533	-1.31369	0.0316561	0.0505419	-	HUW68_RS05740	superantigen-like protein SSL14	GO:0005576,GO:0009405	-	-
HUW68_RS05745	0.933333	1.58667	-0.765535	0.0211617	0.0619541	-	HUW68_RS05745	0.81	3.18333	-1.97454	0.00482382	0.00882043	-	argF	ornithine carbamoyltransferase	GO:0004585,GO:0005737,GO:0006526,GO:0016597,GO:0019546	K00611-ko01230 Biosynthesis of amino acids;ko00220 Arginine biosynthesis	COG0078-Ornithine carbamoyltransferase[E]
HUW68_RS05750	2.76	2.94667	-0.0944156	0.262659	0.435775	-	HUW68_RS05750	3.20667	5.65333	-0.818027	0.64185	0.69724	-	arcC	carbamate kinase	GO:0005524,GO:0005737,GO:0006525,GO:0008804,GO:0035975	K00926-ko01200 Carbon metabolism;ko00910 Nitrogen metabolism;ko00230 Purine metabolism;ko00220 Arginine biosynthesis	COG0549-Carbamate kinase[E]
HUW68_RS05755	9.72333	9.59667	0.0189176	0.186738	0.339617	-	HUW68_RS05755	29.5967	31.5567	-0.0925101	6.88e-06	1.82e-05	-	HUW68_RS05755	YfcC family protein	GO:0005215,GO:0005886,GO:0016021,GO:0098656	-	COG1288-Predicted membrane protein[S]
HUW68_RS05760	10.63	23.2867	-1.13136	2.7e-06	2.17e-05	down	HUW68_RS05760	12.2767	14.14	-0.203863	0.173626	0.231076	-	HUW68_RS05760	hypothetical protein	GO:0016021	-	-
HUW68_RS05765	32.8133	61.56	-0.907711	3.14e-17	8.6e-16	-	HUW68_RS05765	30.1933	76.5767	-1.34267	2.44e-08	7.7e-08	down	HUW68_RS05765	TDT family transporter	GO:0016021,GO:0055085	K11041-ko05150 Staphylococcus aureus infection	COG1275-Tellurite resistance protein and related permeases[P]
HUW68_RS05770	1.13667	2.20333	-0.954879	0.139016	0.271624	-	HUW68_RS05770	0.0001	1.9	-14.2137	0.0425996	0.0664154	-	HUW68_RS05770	hypothetical protein	-	-	-
HUW68_RS05775	167.017	225.847	-0.435352	0.000597117	0.00282743	-	HUW68_RS05775	53.6633	45.7867	0.229009	0.00690479	0.0123433	-	HUW68_RS05775	tRNA-Arg	-	-	-
HUW68_RS05780	0.79	1.11667	-0.499274	0.5611	1	-	HUW68_RS05780	2.57333	64.8733	-4.65592	1.05e-19	6.88e-19	down	HUW68_RS05780	beta-class phenol-soluble modulin	GO:0005576,GO:0009405,GO:0042742,GO:0044179	-	-
HUW68_RS05785	8.67333	6.31	0.458947	0.551201	0.711472	-	HUW68_RS05785	45.0533	296.27	-2.71721	3.48e-27	3.21e-26	down	HUW68_RS05785	beta-class phenol-soluble modulin	GO:0005576,GO:0009405,GO:0042742,GO:0044179	-	-
HUW68_RS05790	10.2533	6.72667	0.608129	0.0452294	0.115289	-	HUW68_RS05790	7.87667	27.4767	-1.80255	3.91e-07	1.13e-06	down	HUW68_RS05790	YjjG family noncanonical pyrimidine nucleotidase	GO:0008152,GO:0016787	-	COG1011-Predicted hydrolase (HAD superfamily)[R]
HUW68_RS05795	55.58	42.8767	0.374373	0.273195	0.44827	-	HUW68_RS05795	26.05	142.973	-2.45639	4.6e-22	3.37e-21	down	HUW68_RS05795	N-acetyltransferase	GO:0008080	-	-
HUW68_RS05800	20.8267	19.4733	0.0969321	0.319407	0.497865	-	HUW68_RS05800	9.31667	14.0467	-0.592342	0.646759	0.701731	-	bshC	bacillithiol biosynthesis cysteine-adding enzyme BshC	GO:0016874	-	COG4365-Uncharacterized protein conserved in bacteria[S]
HUW68_RS05805	2420.22	2257.57	0.10037	0.230367	0.395731	-	HUW68_RS05805	4930.56	3772.98	0.386048	3.26e-20	2.19e-19	-	mraZ	division/cell wall cluster transcriptional repressor MraZ	GO:0003677,GO:0003700,GO:0005737,GO:0006351,GO:0009295,GO:0051301	-	COG2001-Uncharacterized protein conserved in bacteria[S]
HUW68_RS05810	1212.7	1016.44	0.254689	0.5421	0.703525	-	HUW68_RS05810	2438.43	2460.48	-0.0129872	1.27e-11	5.08e-11	-	rsmH	16S rRNA (cytosine(1402)-N(4))-methyltransferase RsmH	GO:0005737,GO:0070475,GO:0071424	-	COG0275-Predicted S-adenosylmethionine-dependent methyltransferase involved in cell envelope biogenesis[M]
HUW68_RS05815	266.067	212.723	0.322809	0.298267	0.475057	-	HUW68_RS05815	322.053	209.26	0.622003	4.11e-30	4.5e-29	-	ftsL	cell division protein FtsL	GO:0005887,GO:0032153,GO:0043093	-	COG4839-Protein required for the initiation of cell division[D]
HUW68_RS05820	146.46	162.103	-0.146407	1.08e-05	7.71e-05	-	HUW68_RS05820	212.55	130.27	0.706297	5.15e-47	1.11e-45	-	HUW68_RS05820	penicillin-binding protein/PBP1	GO:0005886,GO:0007049,GO:0008360,GO:0008658,GO:0009252,GO:0016021,GO:0030435,GO:0046677,GO:0051301,GO:0071555	K12552-ko00550 Peptidoglycan biosynthesis;ko01501 beta-Lactam resistance	COG0768-Cell division protein FtsI/penicillin-binding protein 2[M]
HUW68_RS05825	89.9367	99.3	-0.142884	0.00154895	0.0066732	-	HUW68_RS05825	109.867	54.5867	1.00913	5.49e-25	4.52e-24	up	HUW68_RS05825	phospho-N-acetylmuramoyl-pentapeptide- transferase	GO:0005886,GO:0007049,GO:0008360,GO:0008963,GO:0009252,GO:0016021,GO:0051301,GO:0051992,GO:0071555	K01000-ko00550 Peptidoglycan biosynthesis;ko01502 Vancomycin resistance	COG0472-UDP-N-acetylmuramyl pentapeptide phosphotransferase/UDP-N-acetylglucosamine-1-phosphate transferase[M]
HUW68_RS05830	169.363	180.447	-0.0914509	0.000550572	0.00263471	-	HUW68_RS05830	329.69	270.59	0.285002	1.2e-28	1.2e-27	-	HUW68_RS05830	UDP-N-acetylmuramoyl-L-alanine--D-glutamate ligase	GO:0005524,GO:0005737,GO:0007049,GO:0008360,GO:0008764,GO:0009252,GO:0051301,GO:0071555	K01925-ko00471 D-Glutamine and D-glutamate metabolism;ko00550 Peptidoglycan biosynthesis	COG0771-UDP-N-acetylmuramoylalanine-D-glutamate ligase[M]
HUW68_RS05835	155.037	135.253	0.196945	0.963082	0.979481	-	HUW68_RS05835	114.997	129.727	-0.173883	3.23e-05	7.95e-05	-	HUW68_RS05835	cell division protein FtsQ/DivIB	GO:0005887,GO:0032153,GO:0043093	K03589-ko04112 Cell cycle - Caulobacter	COG1589-Cell division septal protein[M]
HUW68_RS05840	561.27	476.497	0.236229	0.735961	0.842697	-	HUW68_RS05840	380.11	286.01	0.410351	7.88e-30	8.47e-29	-	ftsA	cell division protein FtsA	GO:0008360,GO:0009898,GO:0032153,GO:0043093	K03590-ko04112 Cell cycle - Caulobacter	COG0849-Actin-like ATPase involved in cell division[D]
HUW68_RS05845	1247.05	1099.9	0.181147	0.817457	0.894099	-	HUW68_RS05845	1445.62	693.26	1.06022	5.4e-80	3.67e-78	up	ftsZ	cell division protein FtsZ	GO:0003924,GO:0005525,GO:0005737,GO:0032153,GO:0043093,GO:0051258	K03531-ko04112 Cell cycle - Caulobacter	COG0206-Cell division GTPase[D]
HUW68_RS05850	57.89	50.57	0.195032	0.966744	0.981686	-	HUW68_RS05850	53.2267	154.553	-1.53788	4.24e-17	2.43e-16	down	pgeF	peptidoglycan editing factor PgeF	-	-	COG1496-Uncharacterized conserved protein[S]
HUW68_RS05855	876.223	681.273	0.363065	0.0292218	0.0800782	-	HUW68_RS05855	147.577	334.233	-1.17939	0.000206272	0.000455978	down	HUW68_RS05855	YggS family pyridoxal phosphate-dependent enzyme	GO:0005622,GO:0030170	-	COG0325-Predicted enzyme with a TIM-barrel fold[R]
HUW68_RS05860	1644.64	1263.78	0.380023	0.0767606	0.172299	-	HUW68_RS05860	1709.61	2030.53	-0.248192	4.14e-05	9.97e-05	-	HUW68_RS05860	cell division protein SepF	GO:0005737,GO:0043093,GO:0090529	-	COG1799-Uncharacterized protein conserved in bacteria[S]
HUW68_RS05865	342.02	240.907	0.505606	0.00234719	0.00957829	-	HUW68_RS05865	69.9567	88.1033	-0.332735	0.0301244	0.0484091	-	HUW68_RS05865	YggT family protein	GO:0005886,GO:0016021	-	COG0762-Predicted integral membrane protein[S]
HUW68_RS05870	13.8167	12.8967	0.0994114	0.55637	0.715168	-	HUW68_RS05870	2.78667	27.3167	-3.29317	2.7e-20	1.83e-19	down	HUW68_RS05870	RNA-binding protein	GO:0003723	-	COG2302-Uncharacterized conserved protein, contains S4-like domain[S]
HUW68_RS05875	926.813	794.627	0.222002	0.778054	0.868618	-	HUW68_RS05875	781.947	1177.25	-0.590275	0.470126	0.541182	-	HUW68_RS05875	DivIVA domain-containing protein	GO:0005737,GO:0007049,GO:0030435,GO:0042802,GO:0051301	-	COG3599-Cell division initiation protein[D]
HUW68_RS05880	194.23	211.257	-0.121231	2.05e-05	0.000137959	-	HUW68_RS05880	95.3933	108.317	-0.183295	7.89e-08	2.4e-07	-	ileS	isoleucine--tRNA ligase	GO:0002161,GO:0004822,GO:0005524,GO:0005737,GO:0006428,GO:0008270	K01870-ko00970 Aminoacyl-tRNA biosynthesis	COG0060-Isoleucyl-tRNA synthetase[J]
HUW68_RS05885	25.7	26.4233	-0.0400441	0.0867405	0.188704	-	HUW68_RS05885	4.65	12.1733	-1.38842	0.0122494	0.0211334	down	HUW68_RS05885	VOC family protein	GO:0008198,GO:0009636,GO:0018577,GO:0019439	K07104-ko01220 Degradation of aromatic compounds;ko00362 Benzoate degradation;ko00361 Chlorocyclohexane and chlorobenzene degradation;ko00622 Xylene degradation;ko00643 Styrene degradation	COG2514-Predicted ring-cleavage extradiol dioxygenase[R]
HUW68_RS05890	0.93	2.08	-1.16128	0.0946234	0.200865	-	HUW68_RS05890	0.0001	0.37	-11.8533	0.51311	1	-	HUW68_RS05890	transposase	-	-	-
HUW68_RS05895	53.0367	39.9833	0.407591	0.325631	0.505468	-	HUW68_RS05895	0.383333	1.40333	-1.87219	0.291682	0.360656	-	lspA	signal peptidase II	GO:0004190,GO:0005886,GO:0016021	K03101-ko03060 Protein export	COG0597-Lipoprotein signal peptidase[MU]
HUW68_RS05900	432.173	379.73	0.186636	0.841129	0.905671	-	HUW68_RS05900	85.57	61.1333	0.485146	1.04e-16	5.84e-16	-	HUW68_RS05900	RluA family pseudouridine synthase	GO:0000455,GO:0001522,GO:0003723,GO:0005829,GO:0009982	-	COG0564-Pseudouridylate synthases, 23S RNA-specific[J]
HUW68_RS05905	1115.53	752.513	0.56794	0.0103364	0.034083	-	HUW68_RS05905	27.4	38.9067	-0.505841	0.349922	0.421363	-	pyrR	bifunctional pyr operon transcriptional regulator/uracil phosphoribosyltransferase PyrR	GO:0003723,GO:0004845,GO:0006353,GO:0006355,GO:0009116	K02825-ko00240 Pyrimidine metabolism	COG2065-Pyrimidine operon attenuation protein/uracil phosphoribosyltransferase[F]
HUW68_RS05910	881.557	899.613	-0.0292517	0.0149815	0.0462106	-	HUW68_RS05910	13.4533	12.2033	0.140688	0.000197685	0.00043878	-	HUW68_RS05910	uracil permease	GO:0005215,GO:0005886,GO:0016021,GO:0055085	-	COG2233-Xanthine/uracil permeases[F]
HUW68_RS05915	272.957	384.443	-0.494099	2.92e-10	4.05e-09	-	HUW68_RS05915	3.69	11.9567	-1.69612	0.00027226	0.000593169	down	HUW68_RS05915	aspartate carbamoyltransferase catalytic subunit	GO:0004070,GO:0006207,GO:0006520,GO:0016597,GO:0044205	K00609-ko00240 Pyrimidine metabolism;ko00250 Alanine, aspartate and glutamate metabolism	COG0540-Aspartate carbamoyltransferase, catalytic chain[F]
HUW68_RS05920	483.473	1019.86	-1.07686	1.51e-25	6.58e-24	down	HUW68_RS05920	23.7767	19.0933	0.316477	6.85e-09	2.26e-08	-	HUW68_RS05920	dihydroorotase	GO:0004151,GO:0008270,GO:0044205	K01465-ko00240 Pyrimidine metabolism	COG0044-Dihydroorotase and related cyclic amidohydrolases[F]
HUW68_RS05925	352.703	1159.61	-1.71712	1.3e-41	1.26e-39	down	HUW68_RS05925	32.87	39.0467	-0.248428	0.0089933	0.0158113	-	carA	glutamine-hydrolyzing carbamoyl-phosphate synthase small subunit	GO:0004088,GO:0005524,GO:0006207,GO:0006526,GO:0006541,GO:0044205	K01956-ko00240 Pyrimidine metabolism;ko00250 Alanine, aspartate and glutamate metabolism	COG0505-Carbamoylphosphate synthase small subunit[EF]
HUW68_RS05930	193.047	930.837	-2.26958	2.21e-63	3.88e-61	down	HUW68_RS05930	14.4167	16.25	-0.172702	0.000350793	0.00075162	-	carB	carbamoyl-phosphate synthase large subunit	GO:0004088,GO:0005524,GO:0006526,GO:0044205,GO:0046872	K01955-ko00240 Pyrimidine metabolism;ko00250 Alanine, aspartate and glutamate metabolism	COG0458-Carbamoylphosphate synthase large subunit (split gene in MJ)[EF]
HUW68_RS05935	118.687	872.387	-2.87781	8.48e-169	3.18e-166	down	HUW68_RS05935	5.52333	14.25	-1.36735	0.0174809	0.0293038	down	pyrF	orotidine-5'-phosphate decarboxylase	GO:0004590,GO:0006207,GO:0044205	K01591-ko00240 Pyrimidine metabolism	COG0284-Orotidine-5'-phosphate decarboxylase[F]
HUW68_RS05940	64.87	500.37	-2.94737	1.9e-147	5e-145	down	HUW68_RS05940	8.29	15.8333	-0.933521	0.356338	0.427009	-	HUW68_RS05940	orotate phosphoribosyltransferase	GO:0000287,GO:0004588,GO:0044205	K00762-ko00240 Pyrimidine metabolism	COG0461-Orotate phosphoribosyltransferase[F]
HUW68_RS05945	6.64667	38.64	-2.53939	5.15e-16	1.28e-14	down	HUW68_RS05945	1.52333	0.746667	1.0287	0.205405	0.267864	-	HUW68_RS05945	hypothetical protein	-	-	-
HUW68_RS05950	129.933	151.663	-0.223101	8.11e-05	0.000477406	-	HUW68_RS05950	219.967	276.597	-0.330499	0.00084368	0.00171704	-	HUW68_RS05950	VOC family protein	-	-	COG3865-Uncharacterized protein conserved in bacteria[S]
HUW68_RS05955	104.063	63.5633	0.711195	3.34e-07	3.1e-06	-	HUW68_RS05955	69.2367	140.503	-1.021	0.000555088	0.00116457	down	HUW68_RS05955	fibronectin-binding domain-containing protein	-	-	COG1293-Predicted RNA-binding protein homologous to eukaryotic snRNP[K]
HUW68_RS05960	44.01	25.7333	0.774193	8.08e-05	0.000477326	-	HUW68_RS05960	10.42	27.2267	-1.38567	0.00100878	0.00204083	down	gmk	guanylate kinase	GO:0004385,GO:0005524,GO:0005737	K00942-ko00230 Purine metabolism	COG0194-Guanylate kinase[F]
HUW68_RS05965	20.4967	10.4233	0.975573	0.00194099	0.00808387	-	HUW68_RS05965	3.11333	19.7833	-2.66775	4.06e-05	9.8e-05	down	HUW68_RS05965	DNA-directed RNA polymerase subunit omega	GO:0003677,GO:0003899,GO:0006351	K03060-ko00230 Purine metabolism;ko00240 Pyrimidine metabolism;ko03020 RNA polymerase	COG1758-DNA-directed RNA polymerase, subunit K/omega[K]
HUW68_RS05970	32.22	23.4033	0.461242	0.0488994	0.121987	-	HUW68_RS05970	16	25.3967	-0.666567	0.96629	0.972794	-	coaBC	bifunctional phosphopantothenoylcysteine decarboxylase/phosphopantothenate--cysteine ligase CoaBC	GO:0004632,GO:0004633,GO:0010181,GO:0015937,GO:0015941,GO:0046872	K13038-ko00770 Pantothenate and CoA biosynthesis	COG0452-Phosphopantothenoylcysteine synthetase/decarboxylase[H]
HUW68_RS05975	54.62	38.8233	0.492505	0.00087015	0.00399782	-	HUW68_RS05975	47.3533	57.06	-0.269014	4.22e-05	0.000101339	-	priA	primosomal protein N'	GO:0003677,GO:0004003,GO:0005524,GO:0006268,GO:0006269,GO:0006270,GO:0006302,GO:0006310,GO:0008270,GO:0043140,GO:1990077	K04066-ko03440 Homologous recombination	COG1198-Primosomal protein N' (replication factor Y) - superfamily II helicase[L]
HUW68_RS05980	25.6333	39.0933	-0.608902	1.23e-12	2.3e-11	-	HUW68_RS05980	18.4167	37.1	-1.01041	0.0205444	0.034061	down	HUW68_RS05980	hypothetical protein	-	-	-
HUW68_RS05985	86.8667	65.6	0.405107	0.268198	0.44245	-	HUW68_RS05985	311.323	2794.14	-3.16592	4.73e-106	8.58e-104	down	HUW68_RS05985	TM2 domain-containing protein	GO:0005886,GO:0016021	-	COG2314-Predicted membrane protein[S]
HUW68_RS05990	35.3467	22.3367	0.66216	0.00772331	0.0264282	-	HUW68_RS05990	1.67667	7.87333	-2.23138	0.000454144	0.000960201	down	HUW68_RS05990	peptide deformylase	GO:0005506,GO:0006412,GO:0042586	-	COG0242-N-formylmethionyl-tRNA deformylase[J]
HUW68_RS05995	55.29	34.01	0.70106	0.000511551	0.00245769	-	HUW68_RS05995	9.62	15.4833	-0.686607	0.912594	0.929342	-	HUW68_RS05995	methionyl-tRNA formyltransferase	GO:0004479	K00604-ko00670 One carbon pool by folate;ko00970 Aminoacyl-tRNA biosynthesis	COG0223-Methionyl-tRNA formyltransferase[J]
HUW68_RS06000	113.537	85.9867	0.400973	0.0281478	0.0780301	-	HUW68_RS06000	35.2	57.37	-0.704721	0.821468	0.854465	-	rsmB	16S rRNA (cytosine(967)-C(5))-methyltransferase RsmB	GO:0003723,GO:0005737,GO:0006355,GO:0008649	-	COG0144-tRNA and rRNA cytosine-C5-methylases[J]
HUW68_RS06005	172.127	145.943	0.238062	0.672072	0.802078	-	HUW68_RS06005	50.94	77.71	-0.609301	0.697389	0.750079	-	rlmN	23S rRNA (adenine(2503)-C(2))-methyltransferase RlmN	GO:0000049,GO:0002935,GO:0005737,GO:0019843,GO:0046677,GO:0046872,GO:0051539,GO:0070040,GO:0070475	-	COG0820-Predicted Fe-S-cluster redox enzyme[R]
HUW68_RS06010	86.5667	77.1433	0.16627	0.765643	0.861095	-	HUW68_RS06010	49.9067	73.1833	-0.552283	0.33464	0.406018	-	HUW68_RS06010	protein-serine/threonine phosphatase Stp1	GO:0004722,GO:0005737,GO:0016020,GO:0046872	-	COG0631-Serine/threonine protein phosphatase[T]
HUW68_RS06015	221.4	220.073	0.00867088	0.00783712	0.0267133	-	HUW68_RS06015	100.1	131.513	-0.393767	0.00796706	0.0140848	-	pknB	serine/threonine protein kinase Stk1	GO:0004674,GO:0005524,GO:0005886,GO:0006468,GO:0007165,GO:0009847,GO:0016021,GO:0042834,GO:0071224	-	COG0515-Serine/threonine protein kinase[RTKL]
HUW68_RS06020	99.9133	66.6767	0.583495	0.00016227	0.000892604	-	HUW68_RS06020	60.8067	54.7733	0.150756	4.15e-12	1.72e-11	-	rsgA	ribosome small subunit-dependent GTPase A	GO:0003924,GO:0005525,GO:0046872	-	COG1162-Predicted GTPases[R]
HUW68_RS06025	73.0867	55.9467	0.385556	0.115562	0.236156	-	HUW68_RS06025	19.49	29.2733	-0.586853	0.70697	0.758285	-	HUW68_RS06025	ribulose-phosphate 3-epimerase	GO:0004750,GO:0005829,GO:0005975,GO:0006098,GO:0009052,GO:0019323,GO:0044262,GO:0046872	K01783-ko01200 Carbon metabolism;ko01230 Biosynthesis of amino acids;ko00030 Pentose phosphate pathway;ko00040 Pentose and glucuronate interconversions;ko00710 Carbon fixation in photosynthetic organisms	COG0036-Pentose-5-phosphate-3-epimerase[G]
HUW68_RS06030	115.4	88.5367	0.382296	0.0529445	0.129251	-	HUW68_RS06030	48.3333	86.14	-0.833665	0.324103	0.395173	-	HUW68_RS06030	thiamine diphosphokinase	GO:0004788,GO:0005524,GO:0006772,GO:0009229,GO:0016301,GO:0030975	K00949-ko00730 Thiamine metabolism	COG1564-Thiamine pyrophosphokinase[H]
HUW68_RS06035	3945.28	3967.38	-0.00806011	0.0586616	0.139767	-	HUW68_RS06035	67116.2	27284.1	1.2986	1.49e-65	6.52e-64	up	HUW68_RS06035	50S ribosomal protein L28	GO:0003735,GO:0005840,GO:0006412	K02902-ko03010 Ribosome	COG0227-Ribosomal protein L28[J]
HUW68_RS06040	521.947	406.65	0.360115	0.091525	0.195869	-	HUW68_RS06040	13.3	41.6667	-1.64747	4.88e-06	1.3e-05	down	HUW68_RS06040	Asp23/Gls24 family envelope stress response protein	-	-	COG1302-Uncharacterized protein conserved in bacteria[S]
HUW68_RS06045	367.993	316.43	0.217793	0.834566	0.902568	-	HUW68_RS06045	148.723	139.023	0.097304	5.91e-18	3.52e-17	-	HUW68_RS06045	DAK2 domain-containing protein	GO:0004371,GO:0006071	-	COG1461-Predicted kinase related to dihydroxyacetone kinase[R]
HUW68_RS06050	28.8067	24.06	0.259766	0.558817	0.716888	-	HUW68_RS06050	37.8667	64.5133	-0.768669	0.346236	0.418035	-	recG	ATP-dependent DNA helicase RecG	GO:0003676,GO:0003677,GO:0004003,GO:0005524,GO:0006281,GO:0006310	K03655-ko03440 Homologous recombination	COG1200-RecG-like helicase[LK]
HUW68_RS06055	122.543	133.57	-0.124304	0.000328102	0.00169401	-	HUW68_RS06055	69.8867	65.8767	0.0852497	1.75e-07	5.19e-07	-	fapR	transcription factor FapR	GO:0003677,GO:0003700,GO:0006351,GO:0006633,GO:0045717,GO:0045892	-	-
HUW68_RS06060	290.33	344.033	-0.244855	7.16e-06	5.3e-05	-	HUW68_RS06060	80.2133	55.11	0.541528	5.26e-22	3.83e-21	-	plsX	phosphate acyltransferase PlsX	GO:0005737,GO:0006633,GO:0008654,GO:0016616,GO:0016747	K03621-ko00561 Glycerolipid metabolism;ko00564 Glycerophospholipid metabolism	COG0416-Fatty acid/phospholipid biosynthesis enzyme[I]
HUW68_RS06065	487.6	660.11	-0.437008	1.81e-13	3.53e-12	-	HUW68_RS06065	139.16	111.43	0.320607	1.6e-21	1.14e-20	-	fabD	ACP S-malonyltransferase	GO:0004314,GO:0006633,GO:0008152	K00645-ko01212 Fatty acid metabolism;ko00061 Fatty acid biosynthesis	COG0331-(acyl-carrier-protein) S-malonyltransferase[I]
HUW68_RS06070	680.693	833.44	-0.292073	3e-08	3.33e-07	-	HUW68_RS06070	229.343	142.867	0.68284	9.38e-32	1.14e-30	-	fabG	3-oxoacyl-[acyl-carrier-protein] reductase	GO:0004316,GO:0006633,GO:0030497,GO:0050661,GO:0051287	K00059-ko01212 Fatty acid metabolism;ko00061 Fatty acid biosynthesis;ko01040 Biosynthesis of unsaturated fatty acids;ko00780 Biotin metabolism	COG1028-Dehydrogenases with different specificities (related to short-chain alcohol dehydrogenases)[IQR]
HUW68_RS06075	198.193	186.16	0.0903653	0.428815	0.606853	-	HUW68_RS06075	65.56	78.36	-0.257302	0.0126894	0.0218509	-	HUW68_RS06075	acyl carrier protein	GO:0000036,GO:0005737,GO:0046677	-	COG0236-Acyl carrier protein[IQ]
HUW68_RS06080	4.24	3.07667	0.462696	0.378879	0.560008	-	HUW68_RS06080	0.606667	3.72667	-2.61891	0.00244521	0.0046565	-	HUW68_RS06080	ribonuclease III	GO:0004525,GO:0005737,GO:0006364,GO:0006397,GO:0008033,GO:0016075,GO:0019843,GO:0046872	K03685-ko03008 Ribosome biogenesis in eukaryotes;ko05205 Proteoglycans in cancer	COG0571-dsRNA-specific ribonuclease[K]
HUW68_RS06085	42.4067	41.1233	0.0443339	0.0546609	0.132397	-	HUW68_RS06085	17.3567	20.0867	-0.210748	4.92e-05	0.000117061	-	smc	chromosome segregation protein SMC	GO:0003677,GO:0005524,GO:0005694,GO:0005737,GO:0006260,GO:0007062,GO:0030261,GO:0042802	-	COG1196-Chromosome segregation ATPases[D]
HUW68_RS06090	101.553	113.597	-0.161683	8e-05	0.000473561	-	HUW68_RS06090	36.8267	35.5067	0.0526609	4.39e-08	1.36e-07	-	ftsY	signal recognition particle-docking protein FtsY	GO:0003924,GO:0005525,GO:0005737,GO:0006614,GO:0031226,GO:0051301	K03110-ko03060 Protein export;ko03070 Bacterial secretion system;ko02024 Quorum sensing	COG0552-Signal recognition particle GTPase[U]
HUW68_RS06095	6.44667	7.43	-0.204809	0.217192	0.379613	-	HUW68_RS06095	2.17	4.53	-1.06182	0.496076	0.566736	-	HUW68_RS06095	putative DNA-binding protein	GO:0003677,GO:0003700,GO:0006352,GO:0016987	-	COG2739-Uncharacterized protein conserved in bacteria[S]
HUW68_RS06100	497.307	476.243	0.0624369	0.055269	0.133132	-	HUW68_RS06100	142.38	135.42	0.0723057	6.24e-12	2.54e-11	-	ffh	signal recognition particle protein	GO:0003924,GO:0005525,GO:0006614,GO:0008312,GO:0048500	K03106-ko03060 Protein export;ko03070 Bacterial secretion system;ko02024 Quorum sensing	COG0541-Signal recognition particle GTPase[U]
HUW68_RS06105	359.947	335.127	0.103077	0.475582	0.649599	-	HUW68_RS06105	58.72	64.3733	-0.132611	0.00442443	0.00814492	-	rpsP	30S ribosomal protein S16	GO:0003735,GO:0005840,GO:0006412	K02959-ko03010 Ribosome	COG0228-Ribosomal protein S16[J]
HUW68_RS06110	32.0367	32.02	0.000750739	0.117951	0.239733	-	HUW68_RS06110	0.43	2.26667	-2.39816	0.061039	0.0919984	-	rimM	ribosome maturation factor RimM	GO:0005840,GO:0006364,GO:0042274,GO:0043022	-	COG0806-RimM protein, required for 16S rRNA processing[J]
HUW68_RS06115	334.573	463.197	-0.469302	8.23e-17	2.16e-15	-	HUW68_RS06115	79.3567	45.9833	0.78724	1.74e-28	1.72e-27	-	trmD	tRNA (guanosine(37)-N1)-methyltransferase TrmD	GO:0005737,GO:0052906	-	COG0336-tRNA-(guanine-N1)-methyltransferase[J]
HUW68_RS06120	3955.53	4335.41	-0.132297	0.00590556	0.020888	-	HUW68_RS06120	1116.23	384.25	1.53851	9.59e-89	9.32e-87	up	rplS	50S ribosomal protein L19	GO:0003735,GO:0005840,GO:0006412	K02884-ko03010 Ribosome	COG0335-Ribosomal protein L19[J]
HUW68_RS06125	9.37667	7.34667	0.351985	0.27042	0.445278	-	HUW68_RS06125	5.48667	19.0133	-1.79301	3.76e-15	1.85e-14	down	yfhO	lipoteichoic acid-specific glycosyltransferase YfhO	GO:0005886,GO:0016021	-	COG4485-Predicted membrane protein[S]
HUW68_RS06130	16.42	12.0367	0.448018	0.109578	0.227286	-	HUW68_RS06130	4.93333	5.75	-0.220999	0.211686	0.274736	-	ylqF	ribosome biogenesis GTPase YlqF	GO:0003723,GO:0005525,GO:0005737,GO:0016787,GO:0042254	-	COG1161-Predicted GTPases[R]
HUW68_RS06135	105.86	88.0233	0.2662	0.452946	0.629478	-	HUW68_RS06135	68.6733	54.7033	0.328121	8.13e-15	3.91e-14	-	HUW68_RS06135	ribonuclease HII	GO:0003723,GO:0004523,GO:0005737,GO:0006401,GO:0030145	K03470-ko03030 DNA replication	COG0164-Ribonuclease HII[L]
HUW68_RS06140	588.16	506.853	0.21464	0.916864	0.953132	-	HUW68_RS06140	1177.82	832.377	0.500807	1.48e-20	1.01e-19	-	sucC	ADP-forming succinate--CoA ligase subunit beta	GO:0000287,GO:0004775,GO:0005524,GO:0006099,GO:0030145	K01903-ko01200 Carbon metabolism;ko00020 Citrate cycle (TCA cycle);ko00640 Propanoate metabolism;ko00660 C5-Branched dibasic acid metabolism;ko00720 Carbon fixation pathways in prokaryotes	COG0045-Succinyl-CoA synthetase, beta subunit[C]
HUW68_RS06145	235.873	186.127	0.341728	0.294983	0.471541	-	HUW68_RS06145	267.117	216.793	0.30115	3.29e-15	1.63e-14	-	sucD	succinate--CoA ligase subunit alpha	GO:0004775,GO:0005524,GO:0006099,GO:0008152,GO:0048037	K01902-ko01200 Carbon metabolism;ko00020 Citrate cycle (TCA cycle);ko00640 Propanoate metabolism;ko00660 C5-Branched dibasic acid metabolism;ko00720 Carbon fixation pathways in prokaryotes	COG0074-Succinyl-CoA synthetase, alpha subunit[C]
HUW68_RS06150	0.776667	1.10333	-0.506501	0.0959001	0.203083	-	HUW68_RS06150	1.06667	4.95	-2.21432	8.99e-05	0.000207038	-	HUW68_RS06150	LysM peptidoglycan-binding domain-containing protein	GO:0005576,GO:0008745,GO:0016020,GO:0016787,GO:0071555	-	COG1388-FOG: LysM repeat[M]
HUW68_RS06155	0.756667	0.876667	-0.212371	0.337545	0.517845	-	HUW68_RS06155	0.123333	1.98667	-4.00972	6.85e-06	1.81e-05	-	fmhC	FemA/FemB family glycyltransferase FmhC	GO:0000166,GO:0005737,GO:0008360,GO:0009252,GO:0016755,GO:0071555	-	COG2348-Uncharacterized protein involved in methicillin resistance[V]
HUW68_RS06160	2.61333	2.00667	0.38109	0.615385	0.757131	-	HUW68_RS06160	1.28	2.14333	-0.743712	0.962162	0.969651	-	dprA	DNA-protecting protein DprA	GO:0009294	-	COG0758-Predicted Rossmann fold nucleotide-binding protein involved in DNA uptake[LU]
HUW68_RS06165	236.59	168.25	0.491783	0.00102209	0.00458372	-	HUW68_RS06165	218.067	87.74	1.31346	1.28e-117	3.48e-115	up	topA	type I DNA topoisomerase	GO:0000287,GO:0003677,GO:0003917,GO:0005694,GO:0006265	-	COG0550-Topoisomerase IA[L]
HUW68_RS06170	394.86	314.64	0.327639	0.128502	0.256733	-	HUW68_RS06170	146.297	81.5867	0.842492	2.29e-49	5.42e-48	-	trmFO	methylenetetrahydrofolate--tRNA-(uracil(54)- C(5))-methyltransferase (FADH(2)-oxidizing) TrmFO	GO:0005737,GO:0016491,GO:0030698,GO:0047151,GO:0050660	-	COG1206-NAD(FAD)-utilizing enzyme possibly involved in translation[J]
HUW68_RS06175	132.86	97.4967	0.446482	0.00976151	0.0326377	-	HUW68_RS06175	186.127	137.623	0.43556	1.61e-26	1.43e-25	-	xerC	tyrosine recombinase XerC	GO:0003677,GO:0005737,GO:0006313,GO:0007049,GO:0007059,GO:0009037,GO:0051301	-	COG4974-Site-specific recombinase XerD[L]
HUW68_RS06180	302.907	228.53	0.40649	0.0424328	0.109327	-	HUW68_RS06180	104.717	47.62	1.13685	1.24e-42	2.28e-41	up	hslV	ATP-dependent protease subunit HslV	GO:0004298,GO:0005839,GO:0009376,GO:0046872,GO:0051603	-	COG5405-ATP-dependent protease HslVU (ClpYQ), peptidase subunit[O]
HUW68_RS06185	426.75	362.017	0.237335	0.646649	0.780971	-	HUW68_RS06185	98.18	190.03	-0.952726	0.0328025	0.0521579	-	hslU	ATP-dependent protease ATPase subunit HslU	GO:0005524,GO:0009376,GO:0016887,GO:0043335,GO:0070011	-	COG1220-ATP-dependent protease HslVU (ClpYQ), ATPase subunit[O]
HUW68_RS06190	74.9133	54.0433	0.471106	0.0135936	0.0427832	-	HUW68_RS06190	11.33	18.4433	-0.702952	0.916897	0.932676	-	codY	GTP-sensing pleiotropic transcriptional regulator CodY	GO:0003677,GO:0003700,GO:0005525,GO:0005737,GO:0006351,GO:0045892	-	COG4465-Pleiotropic transcriptional repressor[K]
HUW68_RS06195	49.7533	49.56	0.005617	0.343248	0.523842	-	HUW68_RS06195	3.21333	3.15	0.0287188	0.563076	0.628411	-	HUW68_RS06195	hypothetical protein	-	-	-
HUW68_RS06200	2613.92	2505	0.0614044	0.290002	0.467848	-	HUW68_RS06200	111.77	150.697	-0.431114	0.0705601	0.104211	-	rpsB	30S ribosomal protein S2	GO:0003735,GO:0006412,GO:0015935	K02967-ko03010 Ribosome	COG0052-Ribosomal protein S2[J]
HUW68_RS06205	79.3767	46.71	0.764984	0.00400033	0.014997	-	HUW68_RS06205	0.676667	2.43333	-1.84642	0.489449	0.560106	-	HUW68_RS06205	hypothetical protein	-	-	-
HUW68_RS06210	1929.37	1920.64	0.00654272	0.0116838	0.0378606	-	HUW68_RS06210	313.65	253.817	0.305369	2.71e-10	9.89e-10	-	HUW68_RS06210	elongation factor Ts	GO:0003746,GO:0005737	-	COG0264-Translation elongation factor Ts[J]
HUW68_RS06215	426.9	415.3	0.0397443	0.046568	0.1179	-	HUW68_RS06215	904.753	159.733	2.50186	8.74e-133	3.96e-130	up	HUW68_RS06215	UMP kinase	GO:0005524,GO:0005737,GO:0033862,GO:0044210	K09903-ko00240 Pyrimidine metabolism	COG0528-Uridylate kinase[F]
HUW68_RS06220	259.217	244.667	0.0833409	0.266245	0.440612	-	HUW68_RS06220	237.343	113.01	1.07053	2.58e-37	3.89e-36	up	frr	ribosome recycling factor	GO:0005737,GO:0006415	-	COG0233-Ribosome recycling factor[J]
HUW68_RS06225	102.143	92.6333	0.140992	0.640042	0.778109	-	HUW68_RS06225	6.70333	42.5567	-2.66643	2.3e-21	1.61e-20	down	HUW68_RS06225	isoprenyl transferase	GO:0000287,GO:0004659	K00806-ko00900 Terpenoid backbone biosynthesis	COG0020-Undecaprenyl pyrophosphate synthase[I]
HUW68_RS06230	301.557	337.727	-0.163427	0.00128009	0.00562555	-	HUW68_RS06230	314.427	116.623	1.43087	5.28e-47	1.13e-45	up	HUW68_RS06230	phosphatidate cytidylyltransferase	GO:0004605,GO:0005886,GO:0016021,GO:0016024	K00981-ko00564 Glycerophospholipid metabolism;ko04070 Phosphatidylinositol signaling system	COG0575-CDP-diglyceride synthetase[I]
HUW68_RS06235	172.997	171.907	0.00911874	0.0270949	0.0755094	-	HUW68_RS06235	109.077	102.68	0.0871873	1.75e-13	7.81e-13	-	rseP	RIP metalloprotease RseP	GO:0004222,GO:0005886,GO:0016021,GO:0046872	K11749-ko04112 Cell cycle - Caulobacter;ko02024 Quorum sensing	COG0750-Predicted membrane-associated Zn-dependent proteases 1[M]
HUW68_RS06240	313.693	327.86	-0.063725	0.000453849	0.00220873	-	HUW68_RS06240	200.593	174.277	0.202894	1.34e-19	8.72e-19	-	HUW68_RS06240	proline--tRNA ligase	GO:0002161,GO:0004827,GO:0005524,GO:0005737,GO:0006433	K01881-ko00970 Aminoacyl-tRNA biosynthesis	COG0442-Prolyl-tRNA synthetase[J]
HUW68_RS06245	71.5033	62.9167	0.184568	0.849529	0.910424	-	HUW68_RS06245	63.99	86.4333	-0.433741	0.00389047	0.00720565	-	HUW68_RS06245	DNA polymerase III subunit alpha	GO:0003677,GO:0003887,GO:0005737,GO:0006261,GO:0008408	K03763-ko00230 Purine metabolism;ko00240 Pyrimidine metabolism;ko03030 DNA replication;ko03430 Mismatch repair;ko03440 Homologous recombination	COG2176-DNA polymerase III, alpha subunit (gram-positive type)[L]
HUW68_RS06250	39.68	44.41	-0.162473	0.0140508	0.0438545	-	HUW68_RS06250	37.8867	66.1133	-0.803251	0.486015	0.557114	-	rimP	ribosome maturation factor RimP	GO:0005737,GO:0042274	-	COG0779-Uncharacterized protein conserved in bacteria[S]
HUW68_RS06255	206.147	256.723	-0.316543	5.5e-11	8.46e-10	-	HUW68_RS06255	132.477	127.11	0.0596607	1.28e-11	5.1e-11	-	nusA	transcription termination/antitermination protein NusA	GO:0003700,GO:0003723,GO:0005737,GO:0005829,GO:0006353,GO:0031564	-	COG0195-Transcription elongation factor[K]
HUW68_RS06260	121.607	116.68	0.059665	0.191888	0.347063	-	HUW68_RS06260	20.7967	23.9567	-0.204075	0.227964	0.293343	-	HUW68_RS06260	YlxR family protein	-	-	COG2740-Predicted nucleic-acid-binding protein implicated in transcription termination[K]
HUW68_RS06265	21.8633	22.7167	-0.0552378	0.12981	0.257853	-	HUW68_RS06265	0.53	2.24	-2.07943	0.156217	0.210796	-	HUW68_RS06265	YlxQ family RNA-binding protein	GO:0003723,GO:0005840,GO:0042254	-	COG1358-Ribosomal protein HS6-type (S12/L30/L7a)[J]
HUW68_RS06270	541.703	704.653	-0.379411	2.82e-14	5.83e-13	-	HUW68_RS06270	327.507	330.063	-0.0112186	6.07e-15	2.95e-14	-	infB	translation initiation factor IF-2	GO:0003743,GO:0003924,GO:0005525,GO:0005737	-	COG0532-Translation initiation factor 2 (IF-2; GTPase)[J]
HUW68_RS06275	96.4867	88.3367	0.127317	0.657628	0.789874	-	HUW68_RS06275	9.11667	42.87	-2.23339	2.38e-09	8.08e-09	down	rbfA	30S ribosome-binding factor RbfA	GO:0005737,GO:0006364	-	COG0858-Ribosome-binding factor A[J]
HUW68_RS06280	15.5067	16.4367	-0.0840292	0.0877539	0.190121	-	HUW68_RS06280	1.92667	6.82667	-1.82507	0.00334731	0.00625952	down	truB	tRNA pseudouridine(55) synthase TruB	GO:0003723,GO:0009982,GO:0016829,GO:0031119	-	COG0130-Pseudouridine synthase[J]
HUW68_RS06285	34.1633	29.4467	0.214344	0.908577	0.948634	-	HUW68_RS06285	50.0567	50.12	-0.00182419	1.63e-08	5.22e-08	-	ribF	riboflavin biosynthesis protein RibF	GO:0003919,GO:0005524,GO:0006747,GO:0008531,GO:0009231,GO:0009398	K11753-ko00740 Riboflavin metabolism	COG0196-FAD synthase[H]
HUW68_RS06290	1091.12	976.747	0.159753	0.771861	0.86575	-	HUW68_RS06290	122.52	246.037	-1.00586	0.0519711	0.0795661	-	rpsO	30S ribosomal protein S15	GO:0003735,GO:0005840,GO:0006412,GO:0019843	K02956-ko03010 Ribosome	COG0184-Ribosomal protein S15P/S13E[J]
HUW68_RS06295	438.067	440.613	-0.00836271	0.00999246	0.0332829	-	HUW68_RS06295	475.27	286.653	0.72944	1.9e-48	4.31e-47	-	pnp	polyribonucleotide nucleotidyltransferase	GO:0000175,GO:0000287,GO:0003723,GO:0004654,GO:0005737,GO:0006396,GO:0006402	K00962-ko00230 Purine metabolism;ko00240 Pyrimidine metabolism;ko03018 RNA degradation	COG1185-Polyribonucleotide nucleotidyltransferase (polynucleotide phosphorylase)[J]
HUW68_RS06300	309.41	317.663	-0.0379787	0.00424769	0.0158339	-	HUW68_RS06300	173.177	377.947	-1.12594	5.22e-07	1.49e-06	down	HUW68_RS06300	ribonuclease J	GO:0003723,GO:0004521,GO:0004534,GO:0005737,GO:0006364,GO:0008270	K12574-ko03018 RNA degradation	COG0595-Predicted hydrolase of the metallo-beta-lactamase superfamily[R]
HUW68_RS06305	112.003	122.657	-0.131084	2.18e-05	0.000146031	-	HUW68_RS06305	146.55	189.923	-0.374024	0.00185939	0.00360348	-	HUW68_RS06305	DNA translocase FtsK	GO:0003677,GO:0005524,GO:0005886,GO:0007049,GO:0007059,GO:0016021,GO:0051301	-	COG1674-DNA segregation ATPase FtsK/SpoIIIE and related proteins[D]
HUW68_RS06310	42.0967	38.7367	0.120006	0.614719	0.757131	-	HUW68_RS06310	24.5333	80.6733	-1.71735	7.71e-09	2.53e-08	down	HUW68_RS06310	GntR family transcriptional regulator	GO:0003677,GO:0003700,GO:0006351	-	COG2188-Transcriptional regulators[K]
HUW68_RS06315	21.21	21.29	-0.00543133	0.137303	0.269336	-	HUW68_RS06315	7.32333	19.4233	-1.40722	0.000227953	0.000501865	down	HUW68_RS06315	insulinase family protein	GO:0003824,GO:0046872	-	COG0612-Predicted Zn-dependent peptidases[R]
HUW68_RS06320	25.5633	26.4467	-0.0490099	0.0214705	0.0625548	-	HUW68_RS06320	11.45	25.0033	-1.12677	0.0198486	0.0329478	down	HUW68_RS06320	insulinase family protein	GO:0003824,GO:0004222,GO:0008270,GO:0016485,GO:0046872	-	COG0612-Predicted Zn-dependent peptidases[R]
HUW68_RS06325	69.21	72.5167	-0.0673321	0.00657942	0.022993	-	HUW68_RS06325	63.5133	39.9767	0.667901	2.7e-22	2.02e-21	-	HUW68_RS06325	SDR family NAD(P)-dependent oxidoreductase	GO:0016491	K00059-ko01212 Fatty acid metabolism;ko00061 Fatty acid biosynthesis;ko01040 Biosynthesis of unsaturated fatty acids;ko00780 Biotin metabolism	COG0300-Short-chain dehydrogenases of various substrate specificities[R]
HUW68_RS06330	41.77	43.13	-0.0462246	0.0551473	0.132961	-	HUW68_RS06330	18.91	28.42	-0.587757	0.7062	0.757758	-	HUW68_RS06330	YmfK family protein	GO:0008152,GO:0016597	-	-
HUW68_RS06335	38.9267	30.6167	0.346442	0.340548	0.520932	-	HUW68_RS06335	7.06333	23.1467	-1.71238	0.00127425	0.0025457	down	HUW68_RS06335	helix-turn-helix domain-containing protein	GO:0003677,GO:0005886,GO:0016021,GO:0043565	-	COG1426-Uncharacterized protein conserved in bacteria[S]
HUW68_RS06340	114.343	107.733	0.0859076	0.302209	0.479882	-	HUW68_RS06340	21.6633	79.9533	-1.8839	1.47e-11	5.86e-11	down	pgsA	CDP-diacylglycerol--glycerol-3-phosphate 3-phosphatidyltransferase	GO:0005886,GO:0006655,GO:0008444,GO:0008654,GO:0016021	K00995-ko00564 Glycerophospholipid metabolism	COG0558-Phosphatidylglycerophosphate synthase[I]
HUW68_RS06345	36.6733	31.4733	0.220601	0.866499	0.919692	-	HUW68_RS06345	28.4333	36.6733	-0.367148	0.0119939	0.0207189	-	HUW68_RS06345	CinA family nicotinamide mononucleotide deamidase-related protein	-	-	COG1058-Predicted nucleotide-utilizing enzyme related to molybdopterin-biosynthesis enzyme MoeA[R]
HUW68_RS06350	946.17	768.74	0.299604	0.347329	0.528206	-	HUW68_RS06350	1127.69	907.387	0.313581	2.22e-25	1.88e-24	-	recA	recombinase RecA	GO:0003684,GO:0003697,GO:0005524,GO:0005737,GO:0006281,GO:0006310,GO:0008094,GO:0009432	K03553-ko03440 Homologous recombination	COG0468-RecA/RadA recombinase[L]
HUW68_RS06355	877.033	781.5	0.166386	0.602738	0.749029	-	HUW68_RS06355	601.943	420.393	0.517888	1.36e-27	1.27e-26	-	rny	ribonuclease Y	GO:0003723,GO:0004521,GO:0005886,GO:0006402,GO:0009405,GO:0016021	K18682-ko03018 RNA degradation	COG1418-Predicted HD superfamily hydrolase[R]
HUW68_RS06360	9.32667	4.47667	1.05894	0.0196662	0.0581613	-	HUW68_RS06360	5.53333	48.19	-3.12251	4.66e-14	2.14e-13	down	HUW68_RS06360	hypothetical protein	-	-	-
HUW68_RS06365	11.6033	9.00667	0.365474	0.335267	0.516764	-	HUW68_RS06365	5.24667	7.07667	-0.431669	0.59848	0.65908	-	HUW68_RS06365	TIGR00282 family metallophosphoesterase	GO:0004113	-	COG1692-Uncharacterized protein conserved in bacteria[S]
HUW68_RS06370	30.9833	27.32	0.181535	0.890417	0.938618	-	HUW68_RS06370	9.25	19.4233	-1.07027	0.0117071	0.0202492	down	HUW68_RS06370	2-oxoacid:acceptor oxidoreductase subunit alpha	GO:0016903,GO:0047553	K00174-ko01200 Carbon metabolism;ko00010 Glycolysis / Gluconeogenesis;ko00020 Citrate cycle (TCA cycle);ko00620 Pyruvate metabolism;ko00650 Butanoate metabolism;ko00720 Carbon fixation pathways in prokaryotes	COG0674-Pyruvate:ferredoxin oxidoreductase and related 2-oxoacid:ferredoxin oxidoreductases, alpha subunit[C]
HUW68_RS06375	14.5033	14.2333	0.0271109	0.248986	0.421187	-	HUW68_RS06375	9.63333	29.2967	-1.60463	0.000176499	0.000394007	down	HUW68_RS06375	2-oxoacid:ferredoxin oxidoreductase subunit beta	GO:0000287,GO:0003824,GO:0005618,GO:0005829,GO:0006099,GO:0030976,GO:0047553	K00175-ko01200 Carbon metabolism;ko00010 Glycolysis / Gluconeogenesis;ko00020 Citrate cycle (TCA cycle);ko00620 Pyruvate metabolism;ko00650 Butanoate metabolism;ko00720 Carbon fixation pathways in prokaryotes	COG1013-Pyruvate:ferredoxin oxidoreductase and related 2-oxoacid:ferredoxin oxidoreductases, beta subunit[C]
HUW68_RS06380	7.03	5.31667	0.403003	0.550013	0.710563	-	HUW68_RS06380	0.463333	6.55	-3.82137	0.000197198	0.000438056	down	HUW68_RS06380	thiamine-binding protein	-	-	COG0011-Uncharacterized conserved protein[S]
HUW68_RS06385	53.59	44.84	0.257178	0.547277	0.708146	-	HUW68_RS06385	78.9467	70.4933	0.163392	3.53e-13	1.55e-12	-	miaB	tRNA (N6-isopentenyl adenosine(37)-C2)-methylthiotransferase MiaB	GO:0005506,GO:0005737,GO:0006400,GO:0016740,GO:0051539	-	COG0621-2-methylthioadenine synthetase[J]
HUW68_RS06390	17.4033	11.58	0.587728	0.0592912	0.140629	-	HUW68_RS06390	4.34667	20.74	-2.25443	5.64e-06	1.5e-05	down	HUW68_RS06390	YlbF family regulator	-	-	COG4550-Predicted membrane protein[S]
HUW68_RS06395	123.11	107.687	0.193108	0.963898	0.979931	-	HUW68_RS06395	239.173	173.59	0.462373	3.68e-24	2.97e-23	-	thiW	energy coupling factor transporter S component ThiW	GO:0016021	-	COG4732-Predicted membrane protein[S]
HUW68_RS06400	26.65	19.6133	0.442301	0.00511551	0.0183906	-	HUW68_RS06400	14.77	27.6933	-0.906869	0.0695299	0.102923	-	mutS	DNA mismatch repair protein MutS	GO:0003684,GO:0005524,GO:0006298,GO:0030983	K03555-ko03430 Mismatch repair	COG0249-Mismatch repair ATPase (MutS family)[L]
HUW68_RS06405	14.1667	9.64333	0.554897	0.0160889	0.0489937	-	HUW68_RS06405	4.83	9.03	-0.902703	0.259775	0.328678	-	mutL	DNA mismatch repair endonuclease MutL	GO:0005524,GO:0006298,GO:0030983,GO:0032300	K03572-ko03430 Mismatch repair	COG0323-DNA mismatch repair enzyme (predicted ATPase)[L]
HUW68_RS06410	19.3967	13.5233	0.520358	0.0959863	0.203102	-	HUW68_RS06410	5.70667	18.3967	-1.68872	0.00047105	0.000993626	down	HUW68_RS06410	glycerol-3-phosphate responsive antiterminator	GO:0001072,GO:0003723,GO:0005623,GO:0006071,GO:0006351,GO:0006355,GO:0009607,GO:0031564,GO:0045893,GO:0046677,GO:0060567,GO:0071333	-	COG1954-Glycerol-3-phosphate responsive antiterminator (mRNA-binding)[K]
HUW68_RS06415	404.617	287.6	0.492492	0.00373595	0.0141064	-	HUW68_RS06415	171.42	125.043	0.455107	9.04e-18	5.31e-17	-	HUW68_RS06415	aquaporin family protein	GO:0005215,GO:0005887,GO:0006071,GO:0009992,GO:0015250,GO:0015254,GO:0016021,GO:0034220	-	COG0580-Glycerol uptake facilitator and related permeases (Major Intrinsic Protein Family)[G]
HUW68_RS06420	121.14	101.197	0.259514	0.704807	0.825232	-	HUW68_RS06420	31.08	20.0867	0.629748	5.15e-20	3.43e-19	-	glpK	glycerol kinase GlpK	GO:0004370,GO:0005524,GO:0006071,GO:0006072,GO:0019563	K00864-ko00561 Glycerolipid metabolism;ko03320 PPAR signaling pathway;ko04626 Plant-pathogen interaction	COG0554-Glycerol kinase[C]
HUW68_RS06425	126.963	114.3	0.151587	0.553737	0.713693	-	HUW68_RS06425	64.9233	127.65	-0.975385	0.0313698	0.0501731	-	HUW68_RS06425	glycerol-3-phosphate dehydrogenase/oxidase	GO:0006072,GO:0009331,GO:0019563,GO:0052591	K00111-ko00564 Glycerophospholipid metabolism	COG0578-Glycerol-3-phosphate dehydrogenase[C]
HUW68_RS06430	8.42	6.31333	0.415418	0.253064	0.424953	-	HUW68_RS06430	0.7	3.67667	-2.39297	0.000579679	0.00121149	-	HUW68_RS06430	alpha/beta hydrolase	GO:0004622,GO:0005654,GO:0005829,GO:0006633,GO:0009966,GO:0019369,GO:0019433,GO:0019898,GO:0030424,GO:0030516,GO:0042803,GO:0043196,GO:0045202,GO:0046464,GO:0047372,GO:0050727,GO:0051930,GO:0060292,GO:2000124	-	COG2267-Lysophospholipase[I]
HUW68_RS06435	49.7133	103.75	-1.06141	1.24e-40	1.08e-38	down	HUW68_RS06435	81.29	344.36	-2.08277	5.33e-27	4.86e-26	down	miaA	tRNA (adenosine(37)-N6)-dimethylallyltransferase MiaA	GO:0005524,GO:0008033,GO:0052381	K00791-ko00908 Zeatin biosynthesis	COG0324-tRNA delta(2)-isopentenylpyrophosphate transferase[J]
HUW68_RS06440	48.54	94.5267	-0.961547	7.94e-16	1.93e-14	-	HUW68_RS06440	120.493	196.24	-0.703666	0.809907	0.844702	-	hfq	RNA chaperone Hfq	GO:0003723,GO:0006355	K03666-ko03018 RNA degradation;ko02024 Quorum sensing	COG1923-Uncharacterized host factor I protein[R]
HUW68_RS06445	26.7033	28.95	-0.116544	0.0212859	0.0621549	-	HUW68_RS06445	39.1967	67.1833	-0.777372	0.556085	0.62299	-	HUW68_RS06445	glutathione peroxidase	GO:0004602,GO:0006979	K00432-ko00590 Arachidonic acid metabolism;ko00480 Glutathione metabolism;ko04918 Thyroid hormone synthesis	COG0386-Glutathione peroxidase[O]
HUW68_RS06450	27.8067	27.66	0.00762965	0.0777261	0.173547	-	HUW68_RS06450	4.26333	13.0633	-1.61547	3.49e-05	8.54e-05	down	hflX	GTPase HflX	GO:0000287,GO:0003924,GO:0005525,GO:0005737	-	COG2262-GTPases[R]
HUW68_RS06455	65.8133	80.7333	-0.294785	2.47e-06	2.01e-05	-	HUW68_RS06455	50.33	34.5433	0.543011	2.52e-18	1.53e-17	-	HUW68_RS06455	aminotransferase class I/II-fold pyridoxal phosphate-dependent enzyme	GO:0003824,GO:0030170	-	COG4100-Cystathionine beta-lyase family protein involved in aluminum resistance[P]
HUW68_RS06460	312.22	373.37	-0.258043	1.08e-05	7.71e-05	-	HUW68_RS06460	215.71	149.28	0.531072	3e-16	1.6e-15	-	HUW68_RS06460	MerR family transcriptional regulator	GO:0003677,GO:0006351,GO:0006355	-	COG0789-Predicted transcriptional regulators[K]
HUW68_RS06465	704.487	964.15	-0.452685	6.24e-19	2e-17	-	HUW68_RS06465	256.903	368.177	-0.519173	0.207031	0.269467	-	glnA	type I glutamate--ammonia ligase	GO:0004356,GO:0005524,GO:0005737,GO:0006542,GO:0009399	K01915-ko01230 Biosynthesis of amino acids;ko00630 Glyoxylate and dicarboxylate metabolism;ko00910 Nitrogen metabolism;ko00250 Alanine, aspartate and glutamate metabolism;ko00220 Arginine biosynthesis;ko02020 Two-component system;ko04724 Glutamatergic synapse;ko04727 GABAergic synapse	COG0174-Glutamine synthetase[E]
HUW68_RS06470	1.64	3.26667	-0.994123	0.0809778	0.179133	-	HUW68_RS06470	0.42	0.576667	-0.457348	0.927374	0.941221	-	HUW68_RS06470	hypothetical protein	GO:0003677	-	-
HUW68_RS06475	0.0001	0.153333	-10.5825	0.555235	1	-	HUW68_RS06475	0.0001	0.0001	0	1	1	-	HUW68_RS06475	hypothetical protein	GO:0003677	-	-
HUW68_RS06480	0.65	1.44	-1.14756	0.218598	1	-	HUW68_RS06480	2.07	0.616667	1.74707	0.0756453	0.110759	-	HUW68_RS06480	hypothetical protein	-	-	-
HUW68_RS06485	0.0001	0.756667	-12.8854	0.153244	1	-	HUW68_RS06485	1.04	0.296667	1.80967	0.312707	0.383514	-	HUW68_RS06485	hypothetical protein	GO:0016021	-	-
HUW68_RS06490	0.0001	0.353333	-11.7868	0.300902	1	-	HUW68_RS06490	0.0001	0.0001	0	1	1	-	HUW68_RS06490	hypothetical protein	GO:0003677	-	-
HUW68_RS06495	0.283333	0.156667	0.854802	0.844761	1	-	HUW68_RS06495	0.0001	1.20667	-13.5587	0.267293	1	-	HUW68_RS06495	hypothetical protein	-	-	-
HUW68_RS06500	0.0001	0.0001	0	1	1	-	HUW68_RS06500	0.393333	0.0633333	2.63472	0.217632	1	-	HUW68_RS06500	hypothetical protein	-	-	-
HUW68_RS06505	1.42667	0.846667	0.752782	0.289771	0.467848	-	HUW68_RS06505	1.05667	1.59	-0.589506	0.909696	0.926738	-	HUW68_RS06505	minor capsid protein	-	-	-
HUW68_RS06510	0.94	0.336667	1.48134	0.256334	1	-	HUW68_RS06510	0.0001	2.48333	-14.6	0.00169761	0.00331119	-	HUW68_RS06510	hypothetical protein	-	-	-
HUW68_RS06515	0.116667	0.0001	10.1882	0.869549	1	-	HUW68_RS06515	0.0001	0.0001	0	1	1	-	HUW68_RS06515	hypothetical protein	-	-	-
HUW68_RS06520	0.3	0.0001	11.5507	0.68024	1	-	HUW68_RS06520	0.0001	1.31	-13.6773	0.253377	1	-	HUW68_RS06520	head morphogenesis protein	-	-	-
HUW68_RS06525	0.106667	0.0001	10.0589	0.869549	1	-	HUW68_RS06525	0.0001	0.0001	0	1	1	-	HUW68_RS06525	hypothetical protein	-	-	-
HUW68_RS06530	1.72333	1.08	0.67417	0.500778	0.669742	-	HUW68_RS06530	0.543333	0.736667	-0.439174	0.958195	0.967087	-	HUW68_RS06530	minor capsid protein	-	-	-
HUW68_RS06535	0.05	0.05	0	0.932814	1	-	HUW68_RS06535	0.05	0.0001	8.96578	0.682521	1	-	HUW68_RS06535	hypothetical protein	-	-	-
HUW68_RS06540	3.15667	5.11333	-0.695862	0.0593543	0.140652	-	HUW68_RS06540	1.81	3.79333	-1.06748	0.61207	0.671326	-	HUW68_RS06540	hypothetical protein	-	-	-
HUW68_RS06545	0.0433333	0.0466667	-0.106915	0.933577	1	-	HUW68_RS06545	0.126667	0.0001	10.3068	0.436519	1	-	HUW68_RS06545	hypothetical protein	-	-	-
HUW68_RS06550	0.733333	1.05	-0.517848	0.485709	1	-	HUW68_RS06550	1.83333	2.92	-0.671499	0.966354	0.972794	-	HUW68_RS06550	hypothetical protein	-	-	-
HUW68_RS06555	1.08333	1.06	0.031413	0.757275	0.856351	-	HUW68_RS06555	1.16333	3.97667	-1.7733	0.00756915	0.0134513	-	HUW68_RS06555	low specificity L-threonine aldolase	GO:0004793,GO:0006520,GO:0006567,GO:0016829	K01620-ko01230 Biosynthesis of amino acids;ko00260 Glycine, serine and threonine metabolism	COG2008-Threonine aldolase[E]
HUW68_RS06560	0.303333	0.0001	11.5667	0.435622	1	-	HUW68_RS06560	0.0001	0.0001	0	1	1	-	HUW68_RS06560	hypothetical protein	-	-	-
HUW68_RS06565	42.6767	24.7333	0.786991	1.27e-07	1.24e-06	-	HUW68_RS06565	38.5567	48.63	-0.334866	0.0052244	0.00950813	-	cls	cardiolipin synthase	GO:0005886,GO:0008808,GO:0016021,GO:0032049	K06131-ko00564 Glycerophospholipid metabolism	COG1502-Phosphatidylserine/phosphatidylglycerophosphate/cardiolipin synthases and related enzymes[I]
HUW68_RS06570	0.383333	0.57	-0.572362	0.224046	0.387109	-	HUW68_RS06570	0.89	2.39	-1.42513	0.177457	0.235369	-	HUW68_RS06570	ABC transporter ATP-binding protein	GO:0005524,GO:0006810,GO:0016887	-	COG1131-ABC-type multidrug transport system, ATPase component[V]
HUW68_RS06575	2.19333	1.62333	0.434166	0.5626	0.719821	-	HUW68_RS06575	1.82333	5.24333	-1.52391	0.0591174	0.0895488	-	HUW68_RS06575	ABC transporter permease	GO:0005887,GO:0006810,GO:0015562,GO:0016021,GO:0055085	-	-
HUW68_RS06580	3.79333	2.44667	0.632649	0.0760123	0.171028	-	HUW68_RS06580	3.76667	4.46667	-0.24591	0.158394	0.213253	-	HUW68_RS06580	sensor histidine kinase	GO:0000155,GO:0005524,GO:0005622,GO:0005886,GO:0016021	K07778-ko02020 Two-component system	COG4585-Signal transduction histidine kinase[T]
HUW68_RS06585	4.89	3.29	0.571747	0.184757	0.33648	-	HUW68_RS06585	0.593333	2.29333	-1.95053	0.0753727	0.110419	-	HUW68_RS06585	response regulator transcription factor	GO:0000160,GO:0003677,GO:0005622,GO:0005737,GO:0006351,GO:0006355	-	COG2197-Response regulator containing a CheY-like receiver domain and an HTH DNA-binding domain[TK]
HUW68_RS06590	0.96	0.356667	1.42846	0.356174	1	-	HUW68_RS06590	0.156667	0.513333	-1.7122	0.703844	1	-	HUW68_RS06590	hypothetical protein	GO:0016021	-	-
HUW68_RS06595	14.9767	15.5467	-0.0538887	0.160687	0.303148	-	HUW68_RS06595	7.96667	19.9533	-1.32458	0.0191752	0.0318884	down	HUW68_RS06595	thermonuclease family protein	GO:0003676,GO:0004518,GO:0004519,GO:0005576,GO:0016021	-	COG1525-Micrococcal nuclease (thermonuclease) homologs[L]
HUW68_RS06600	55.4433	44.0167	0.332964	0.250863	0.422753	-	HUW68_RS06600	29.08	107.997	-1.89289	1.71e-25	1.47e-24	down	HUW68_RS06600	hypothetical protein	GO:0016021	-	-
HUW68_RS06605	37.4333	36.74	0.0269719	0.169375	0.31524	-	HUW68_RS06605	17.4	34.7233	-0.996818	0.222654	0.287054	-	HUW68_RS06605	hypothetical protein	-	-	-
HUW68_RS06610	2.99667	2.89	0.0522891	0.488207	0.660664	-	HUW68_RS06610	2.91	17.29	-2.57085	3.39e-15	1.68e-14	down	HUW68_RS06610	aspartate kinase	GO:0004072,GO:0005524,GO:0009088,GO:0009089,GO:0016597,GO:0019877	K00928-ko01210 2-Oxocarboxylic acid metabolism;ko01230 Biosynthesis of amino acids;ko00260 Glycine, serine and threonine metabolism;ko00270 Cysteine and methionine metabolism;ko00300 Lysine biosynthesis;ko00261 Monobactam biosynthesis	COG0527-Aspartokinases[E]
HUW68_RS06615	7.95333	6.20667	0.357741	0.376307	0.55746	-	HUW68_RS06615	2.17667	23.1433	-3.4104	6.66e-29	6.73e-28	down	HUW68_RS06615	homoserine dehydrogenase	GO:0004412,GO:0009086,GO:0009088,GO:0009097,GO:0016597,GO:0050661	K00003-ko01230 Biosynthesis of amino acids;ko00260 Glycine, serine and threonine metabolism;ko00270 Cysteine and methionine metabolism;ko00300 Lysine biosynthesis	COG0460-Homoserine dehydrogenase[E]
HUW68_RS06620	27.4967	30.4267	-0.14608	0.026308	0.0737861	-	HUW68_RS06620	45.9267	155.187	-1.7566	1.69e-14	8.09e-14	down	HUW68_RS06620	threonine synthase	GO:0004795,GO:0005737,GO:0009088,GO:0030170	K01733-ko01230 Biosynthesis of amino acids;ko00260 Glycine, serine and threonine metabolism;ko00750 Vitamin B6 metabolism	COG0498-Threonine synthase[E]
HUW68_RS06625	39.3633	43.3967	-0.140732	0.00195393	0.00812487	-	HUW68_RS06625	225.143	434.177	-0.947438	0.0367593	0.0579411	-	HUW68_RS06625	homoserine kinase	GO:0004413,GO:0005524,GO:0005737,GO:0009088	K00872-ko01230 Biosynthesis of amino acids;ko00260 Glycine, serine and threonine metabolism	COG0083-Homoserine kinase[E]
HUW68_RS06630	155.987	126.957	0.297087	0.288463	0.467085	-	HUW68_RS06630	85.1333	276.597	-1.69999	4.22e-10	1.51e-09	down	HUW68_RS06630	Cof-type HAD-IIB family hydrolase	GO:0005737,GO:0016787,GO:0016791,GO:0044283,GO:0046872	-	COG0561-Predicted hydrolases of the HAD superfamily[R]
HUW68_RS06635	26.8233	29.2933	-0.127084	0.129207	0.257239	-	HUW68_RS06635	4.35333	14.0233	-1.68764	0.00771484	0.0136745	down	HUW68_RS06635	hypothetical protein	-	-	-
HUW68_RS06640	0.143333	0.466667	-1.70302	0.4781	1	-	HUW68_RS06640	0.166667	0.0001	10.7027	0.682521	1	-	HUW68_RS06640	hypothetical protein	-	-	-
HUW68_RS06645	343.847	287.677	0.257317	0.480273	0.653245	-	HUW68_RS06645	286.497	399.483	-0.479617	0.0273662	0.0444028	-	HUW68_RS06645	amino acid permease	GO:0005886,GO:0005887,GO:0015171,GO:0015179,GO:0015297,GO:0016021,GO:0042802,GO:0046982,GO:0051260	-	COG0833-Amino acid transporters[E]
HUW68_RS06650	209.15	171.3	0.288013	0.528367	0.692198	-	HUW68_RS06650	128.78	228.103	-0.824779	0.201305	0.264036	-	HUW68_RS06650	catalase	GO:0004096,GO:0006979,GO:0020037,GO:0042744,GO:0046872	K03781-ko01200 Carbon metabolism;ko00630 Glyoxylate and dicarboxylate metabolism;ko00380 Tryptophan metabolism;ko04011 MAPK signaling pathway - yeast;ko04068 FoxO signaling pathway;ko04146 Peroxisome;ko04211 Longevity regulating pathway - mammal;ko04212 Longevity regulating pathway - worm;ko04213 Longevity regulating pathway - multiple species;ko05014 Amyotrophic lateral sclerosis (ALS)	COG0753-Catalase[P]
HUW68_RS06655	332.33	241.58	0.460116	0.0483032	0.121127	-	HUW68_RS06655	182.46	391.05	-1.09977	0.00283796	0.00536608	down	rpmG	50S ribosomal protein L33	GO:0003735,GO:0005840,GO:0006412	K02913-ko03010 Ribosome	COG0267-Ribosomal protein L33[J]
HUW68_RS06660	17.22	22.3633	-0.37705	0.0125207	0.0399326	-	HUW68_RS06660	2.42	4.87333	-1.0099	0.572134	0.636251	-	rpsN	30S ribosomal protein S14	GO:0003735,GO:0005840,GO:0006412,GO:0019843	K02954-ko03010 Ribosome	COG0199-Ribosomal protein S14[J]
HUW68_RS06665	17.17	13.8667	0.308269	0.507742	0.674593	-	HUW68_RS06665	3.65333	10.2667	-1.49068	0.0137459	0.023536	down	guaC	GMP reductase	GO:0003920,GO:0006163,GO:1902560	K00364-ko00230 Purine metabolism	-
HUW68_RS06670	22.4767	18.9733	0.244455	0.756908	0.856351	-	HUW68_RS06670	3.02667	11.42	-1.91576	0.000396015	0.000839911	down	HUW68_RS06670	CAP domain-containing protein	GO:0005886,GO:0016021	-	COG2340-Uncharacterized protein with SCP/PR1 domains[S]
HUW68_RS06675	712.507	642.877	0.148362	0.683696	0.810492	-	HUW68_RS06675	536.443	815.673	-0.604566	0.531624	0.599786	-	lexA	transcriptional repressor LexA	GO:0003677,GO:0004252,GO:0006260,GO:0006281,GO:0006351,GO:0009432,GO:0045892	-	COG1974-SOS-response transcriptional repressors (RecA-mediated autopeptidases)[KT]
HUW68_RS06680	0.893333	0.353333	1.33817	0.354352	1	-	HUW68_RS06680	0.443333	2.52	-2.50696	0.130164	0.180202	-	HUW68_RS06680	hypothetical protein	GO:0016021	-	-
HUW68_RS06685	2.04	0.696667	1.55003	0.107683	0.224204	-	HUW68_RS06685	0.123333	0.47	-1.9301	0.63121	1	-	HUW68_RS06685	DUF896 domain-containing protein	GO:0005737	-	COG4224-Uncharacterized protein conserved in bacteria[S]
HUW68_RS06690	770.183	569.14	0.436418	0.0024759	0.0100103	-	HUW68_RS06690	1322.54	545.587	1.27743	2.12e-92	2.31e-90	up	tkt	transketolase	GO:0004802,GO:0006098,GO:0006310,GO:0008152,GO:0019253,GO:0046872	K00615-ko01200 Carbon metabolism;ko01230 Biosynthesis of amino acids;ko00030 Pentose phosphate pathway;ko00710 Carbon fixation in photosynthetic organisms;ko01051 Biosynthesis of ansamycins	COG0021-Transketolase[G]
HUW68_RS06695	14.9633	11.75	0.348771	0.59423	0.74423	-	HUW68_RS06695	3.79667	17.89	-2.23635	0.00147454	0.00290527	down	HUW68_RS06695	YneF family protein	GO:0005886,GO:0016021	-	COG3763-Uncharacterized protein conserved in bacteria[S]
HUW68_RS06700	0.326667	0.673333	-1.0435	0.517105	1	-	HUW68_RS06700	0.0001	0.0001	0	1	1	-	HUW68_RS06700	hypothetical protein	-	-	-
HUW68_RS06705	107.507	103.31	0.0574462	0.303384	0.480877	-	HUW68_RS06705	117.647	42.8633	1.45664	3.74e-27	3.43e-26	up	HUW68_RS06705	CcdC family protein	GO:0005886,GO:0016021	-	COG4846-Membrane protein involved in cytochrome C biogenesis[O]
HUW68_RS06710	13.33	13.0133	0.0346862	0.26064	0.433795	-	HUW68_RS06710	23.3333	10.8133	1.10958	3.14e-25	2.63e-24	up	HUW68_RS06710	exonuclease SbcCD subunit D	GO:0004519,GO:0006260,GO:0006310,GO:0008408	-	COG0420-DNA repair exonuclease[L]
HUW68_RS06715	6.51333	5.38667	0.274003	0.566933	0.721851	-	HUW68_RS06715	2.41333	3.92	-0.699826	0.90245	0.921082	-	HUW68_RS06715	SMC family ATPase	GO:0004519,GO:0004527,GO:0005524,GO:0006260,GO:0006281,GO:0006310	-	COG0419-ATPase involved in DNA repair[L]
HUW68_RS06720	55.3033	48.7	0.183445	0.936801	0.965273	-	HUW68_RS06720	72.79	285.783	-1.97311	3.65e-18	2.21e-17	down	mscL	large conductance mechanosensitive channel protein MscL	GO:0005216,GO:0005886,GO:0016021	-	COG1970-Large-conductance mechanosensitive channel[M]
HUW68_RS06725	423.993	514.053	-0.277876	2.61e-10	3.63e-09	-	HUW68_RS06725	215.703	65.63	1.71662	4.59e-55	1.43e-53	up	HUW68_RS06725	BCCT family transporter	GO:0005215,GO:0005886,GO:0015077,GO:0016021,GO:0031460	-	COG1292-Choline-glycine betaine transporter[M]
HUW68_RS06730	304.107	281.433	0.111784	0.304159	0.481524	-	HUW68_RS06730	441.727	374.653	0.237598	2.66e-27	2.46e-26	-	acnA	aconitate hydratase AcnA	GO:0003729,GO:0003730,GO:0003994,GO:0006099,GO:0008152,GO:0019679,GO:0046872,GO:0047456,GO:0051539	K01681-ko01200 Carbon metabolism;ko01210 2-Oxocarboxylic acid metabolism;ko01230 Biosynthesis of amino acids;ko00020 Citrate cycle (TCA cycle);ko00630 Glyoxylate and dicarboxylate metabolism;ko00720 Carbon fixation pathways in prokaryotes	COG1048-Aconitase A[C]
HUW68_RS06735	70.31	61.1367	0.201692	0.999394	0.999796	-	HUW68_RS06735	99.27	143.847	-0.535102	0.238349	0.304831	-	HUW68_RS06735	acyl-CoA thioesterase	GO:0016787	-	COG0824-Predicted thioesterase[R]
HUW68_RS06740	209.973	222.873	-0.0860179	0.0871559	0.189294	-	HUW68_RS06740	337.59	939.763	-1.47703	1.05e-14	5.03e-14	down	HUW68_RS06740	HesB/YadR/YfhF family protein	-	-	COG4841-Uncharacterized protein conserved in bacteria[S]
HUW68_RS06745	223.53	173.083	0.369002	0.035243	0.0938682	-	HUW68_RS06745	158.653	127.84	0.311539	2.81e-15	1.4e-14	-	plsY	glycerol-3-phosphate 1-O-acyltransferase PlsY	GO:0005886,GO:0008654,GO:0016021,GO:0043772	K08591-ko00561 Glycerolipid metabolism;ko00564 Glycerophospholipid metabolism	COG0344-Predicted membrane protein[S]
HUW68_RS06750	180.937	161.937	0.160055	0.588843	0.74113	-	HUW68_RS06750	56.81	68.6033	-0.272134	7.74e-05	0.000179818	-	parE	DNA topoisomerase IV subunit B	GO:0000287,GO:0003677,GO:0003918,GO:0005524,GO:0005694,GO:0006265,GO:0007059	-	COG0187-Type IIA topoisomerase (DNA gyrase/topo II, topoisomerase IV), B subunit[L]
HUW68_RS06755	233.297	228.197	0.031888	0.0327245	0.0884775	-	HUW68_RS06755	129.62	117.957	0.136031	8.6e-16	4.45e-15	-	parC	DNA topoisomerase IV subunit A	GO:0003677,GO:0003918,GO:0005524,GO:0005694,GO:0006265,GO:0007059,GO:0019897	-	COG0188-Type IIA topoisomerase (DNA gyrase/topo II, topoisomerase IV), A subunit[L]
HUW68_RS06760	377.05	377.897	-0.00323594	0.0104823	0.0344344	-	HUW68_RS06760	305.273	128.15	1.25227	1.06e-41	1.91e-40	up	HUW68_RS06760	alanine:cation symporter family protein	GO:0005886,GO:0015655,GO:0016021	-	COG1115-Na+/alanine symporter[E]
HUW68_RS06765	14.7	10.3033	0.512705	0.0779077	0.173804	-	HUW68_RS06765	7.03667	21.7433	-1.62761	1.3e-05	3.34e-05	down	HUW68_RS06765	transcription antiterminator	GO:0003723,GO:0045893	-	COG3711-Transcriptional antiterminator[K]
HUW68_RS06770	0.103333	0.0001	10.0131	0.869549	1	-	HUW68_RS06770	0.0001	0.0001	0	1	1	-	HUW68_RS06770	hypothetical protein	GO:0016021	-	-
HUW68_RS06775	183.363	167.367	0.131693	0.439614	0.616821	-	HUW68_RS06775	245.387	411.423	-0.745567	0.779055	0.817857	-	HUW68_RS06775	AI-2E family transporter	GO:0005886,GO:0016021	-	COG0628-Predicted permease[R]
HUW68_RS06780	93.86	109.883	-0.22739	2.02e-05	0.00013629	-	HUW68_RS06780	96.6533	167.97	-0.797312	0.352624	0.423305	-	mprF	bifunctional lysylphosphatidylglycerol flippase/synthetase MprF	GO:0005886,GO:0006629,GO:0009405,GO:0016021,GO:0046677,GO:0050071	K14205-ko02020 Two-component system;ko05150 Staphylococcus aureus infection;ko01503 Cationic antimicrobial peptide (CAMP) resistance	COG2898-Uncharacterized conserved protein[S]
HUW68_RS06785	20.0667	11.7133	0.776649	0.00355639	0.0135648	-	HUW68_RS06785	39.43	89.2867	-1.17915	0.000668997	0.00138433	down	msrA	peptide-methionine (S)-S-oxide reductase MsrA	GO:0006464,GO:0006979,GO:0008113,GO:0030091	-	COG0225-Peptide methionine sulfoxide reductase[O]
HUW68_RS06790	133.667	80.12	0.738405	2.19e-06	1.8e-05	-	HUW68_RS06790	40.3667	44.9033	-0.153658	2.89e-05	7.15e-05	-	HUW68_RS06790	LCP family protein	GO:0005886,GO:0006351,GO:0006355,GO:0016021	-	COG1316-Transcriptional regulator[K]
HUW68_RS06795	3.8	1.07667	1.81943	0.0225159	0.0648813	-	HUW68_RS06795	1.38667	4.72	-1.76717	0.270635	0.339888	-	HUW68_RS06795	4-oxalocrotonate tautomerase	GO:0006725,GO:0016853	K01821-ko01220 Degradation of aromatic compounds;ko00362 Benzoate degradation;ko00622 Xylene degradation;ko00621 Dioxin degradation	COG1942-Uncharacterized protein, 4-oxalocrotonate tautomerase homolog[R]
HUW68_RS06800	4.68333	4.18333	0.162883	0.902574	0.94576	-	HUW68_RS06800	2.04333	9.36667	-2.19661	9.11e-10	3.18e-09	down	HUW68_RS06800	Y-family DNA polymerase	GO:0003684,GO:0006281,GO:0016779,GO:0046872	-	COG0389-Nucleotidyltransferase/DNA polymerase involved in DNA repair[L]
HUW68_RS06805	46.4	41.2033	0.171364	0.761465	0.858855	-	HUW68_RS06805	40.6733	72.3967	-0.83184	0.244975	0.31238	-	HUW68_RS06805	prephenate dehydrogenase	GO:0004665,GO:0006571,GO:0008977,GO:0016597	K04517-ko01230 Biosynthesis of amino acids;ko00400 Phenylalanine, tyrosine and tryptophan biosynthesis;ko00401 Novobiocin biosynthesis	COG0287-Prephenate dehydrogenase[E]
HUW68_RS06810	36.2067	25.5867	0.500863	0.00473268	0.0173122	-	HUW68_RS06810	18.0967	64.4533	-1.83253	5.8e-15	2.82e-14	down	HUW68_RS06810	M42 family metallopeptidase	GO:0004177,GO:0008237,GO:0046872	-	COG1363-Cellulase M and related proteins[G]
HUW68_RS06815	1.97667	2.27	-0.199623	0.121793	0.245642	-	HUW68_RS06815	1.98	6.68333	-1.75507	4.26e-05	0.000102176	down	HUW68_RS06815	anthranilate synthase component I	GO:0000162,GO:0004049,GO:0046872	K01657-ko01230 Biosynthesis of amino acids;ko00400 Phenylalanine, tyrosine and tryptophan biosynthesis;ko02024 Quorum sensing	COG0147-Anthranilate/para-aminobenzoate synthases component I[EH]
HUW68_RS06820	3.97333	3.65	0.122453	0.805718	0.88781	-	HUW68_RS06820	6.49333	14.75	-1.18368	0.0989782	0.141049	-	HUW68_RS06820	aminodeoxychorismate/anthranilate synthase component II	GO:0000162,GO:0004049,GO:0006541,GO:0016740	K01658-ko01230 Biosynthesis of amino acids;ko00400 Phenylalanine, tyrosine and tryptophan biosynthesis;ko02024 Quorum sensing	COG0512-Anthranilate/para-aminobenzoate synthases component II[EH]
HUW68_RS06825	4	3.76	0.0892673	0.66247	0.793515	-	HUW68_RS06825	3.48667	8.04333	-1.20595	0.0552961	0.0842297	-	trpD	anthranilate phosphoribosyltransferase	GO:0000162,GO:0000287,GO:0004048	K00766-ko01230 Biosynthesis of amino acids;ko00400 Phenylalanine, tyrosine and tryptophan biosynthesis	COG0547-Anthranilate phosphoribosyltransferase[E]
HUW68_RS06830	2.57	2.55333	0.00938647	0.586648	0.739105	-	HUW68_RS06830	1.15667	5.74333	-2.31192	6.74e-05	0.000157658	down	trpC	indole-3-glycerol phosphate synthase TrpC	GO:0000162,GO:0004425	K01609-ko01230 Biosynthesis of amino acids;ko00400 Phenylalanine, tyrosine and tryptophan biosynthesis	COG0134-Indole-3-glycerol phosphate synthase[E]
HUW68_RS06835	3.61333	3.08333	0.228839	0.938101	0.966039	-	HUW68_RS06835	2.26333	2.28	-0.0105848	0.234309	0.300512	-	HUW68_RS06835	phosphoribosylanthranilate isomerase	GO:0000162,GO:0004640	K01817-ko01230 Biosynthesis of amino acids;ko00400 Phenylalanine, tyrosine and tryptophan biosynthesis	COG0135-Phosphoribosylanthranilate isomerase[E]
HUW68_RS06840	4.79	4.96667	-0.0522523	0.170234	0.316614	-	HUW68_RS06840	7.60667	9.1	-0.258602	0.0387741	0.0608348	-	trpB	tryptophan synthase subunit beta	GO:0004834	K01696-ko01230 Biosynthesis of amino acids;ko00260 Glycine, serine and threonine metabolism;ko00400 Phenylalanine, tyrosine and tryptophan biosynthesis	COG0133-Tryptophan synthase beta chain[E]
HUW68_RS06845	8.12333	7.69333	0.078463	0.53525	0.698083	-	HUW68_RS06845	10.3533	11.4067	-0.139782	0.0171098	0.0288059	-	HUW68_RS06845	tryptophan synthase subunit alpha	GO:0004834	K01695-ko01230 Biosynthesis of amino acids;ko00260 Glycine, serine and threonine metabolism;ko00400 Phenylalanine, tyrosine and tryptophan biosynthesis	COG0159-Tryptophan synthase alpha chain[E]
HUW68_RS06850	324.63	223.417	0.53906	1.81e-05	0.000123749	-	HUW68_RS06850	229.12	137.017	0.741752	9.35e-27	8.39e-26	-	femA	glycine glycyltransferase FemA	GO:0000166,GO:0005737,GO:0008360,GO:0009252,GO:0016755,GO:0046677,GO:0071555	K11694-ko00550 Peptidoglycan biosynthesis	COG2348-Uncharacterized protein involved in methicillin resistance[V]
HUW68_RS06855	305.023	206.61	0.56201	0.000220969	0.00118511	-	HUW68_RS06855	198.03	192.537	0.0405858	4.45e-14	2.07e-13	-	femB	glycine glycyltransferase FemB	GO:0005737,GO:0008360,GO:0009252,GO:0016755,GO:0071555	K11695-ko00550 Peptidoglycan biosynthesis	COG2348-Uncharacterized protein involved in methicillin resistance[V]
HUW68_RS06860	46.7133	37.9167	0.301002	0.594657	0.74423	-	HUW68_RS06860	13.6567	84.4733	-2.62889	3.01e-31	3.52e-30	down	HUW68_RS06860	Cof-type HAD-IIB family hydrolase	GO:0005737,GO:0009231,GO:0016787,GO:0016791,GO:0044283,GO:0046872	-	COG0561-Predicted hydrolases of the HAD superfamily[R]
HUW68_RS06865	1.6	1.40667	0.185791	0.95305	0.974537	-	HUW68_RS06865	0.206667	0.893333	-2.11189	0.27337	0.341902	-	HUW68_RS06865	SWIM zinc finger family protein	GO:0008270	-	-
HUW68_RS06870	29.1367	22.4	0.379337	0.165144	0.309116	-	HUW68_RS06870	37.5433	44.4433	-0.24341	0.00331061	0.00620368	-	HUW68_RS06870	ABC transporter ATP-binding protein	GO:0005524,GO:0005886,GO:0015031,GO:0015833,GO:0016887	K02032-ko02024 Quorum sensing	COG1124-ABC-type dipeptide/oligopeptide/nickel transport system, ATPase component[EP]
HUW68_RS06875	8.64	4.96	0.800691	0.00449555	0.0165931	-	HUW68_RS06875	5.88667	7.60667	-0.369813	0.320758	0.39235	-	HUW68_RS06875	ABC transporter ATP-binding protein	GO:0005524,GO:0005886,GO:0015031,GO:0015833,GO:0016887	K02031-ko02024 Quorum sensing	COG1123-ATPase components of various ABC-type transport systems, contain duplicated ATPase[R]
HUW68_RS06880	9.43	6.18333	0.608873	0.0288027	0.0792773	-	HUW68_RS06880	17.06	13.1233	0.378483	9.8e-05	0.000224999	-	HUW68_RS06880	ABC transporter permease	GO:0005886,GO:0006810,GO:0015031,GO:0015833,GO:0016021	K02034-ko02024 Quorum sensing	COG1173-ABC-type dipeptide/oligopeptide/nickel transport systems, permease components[EP]
HUW68_RS06885	4.83	3.38333	0.513578	0.22877	0.393941	-	HUW68_RS06885	1.60667	5.76333	-1.84283	0.00843364	0.014871	down	HUW68_RS06885	ABC transporter permease	GO:0005886,GO:0006810,GO:0015031,GO:0015833,GO:0016021	K02033-ko02024 Quorum sensing	COG0601-ABC-type dipeptide/oligopeptide/nickel transport systems, permease components[EP]
HUW68_RS06890	0.173333	0.173333	0	0.908046	1	-	HUW68_RS06890	0.54	0.77	-0.511899	0.92228	0.93675	-	HUW68_RS06890	hypothetical protein	GO:0016021	-	-
HUW68_RS06895	1.24667	0.766667	0.701404	0.513888	0.679667	-	HUW68_RS06895	1.76667	2.43667	-0.463879	0.897605	0.918205	-	HUW68_RS06895	hypothetical protein	GO:0016021	-	-
HUW68_RS06900	51.4767	42.71	0.269345	0.532315	0.69529	-	HUW68_RS06900	58.6	87.7633	-0.582718	0.511069	0.580935	-	pepF	oligoendopeptidase F	GO:0004222,GO:0005829,GO:0006465,GO:0046872	-	COG1164-Oligoendopeptidase F[E]
HUW68_RS06905	2.03333	1.89333	0.102918	0.809379	0.890723	-	HUW68_RS06905	2.09333	7.12333	-1.76675	0.0606369	0.0915445	-	phoU	phosphate signaling complex protein PhoU	GO:0005737,GO:0006817,GO:0030643,GO:0042803,GO:0045936,GO:2000186	-	COG0704-Phosphate uptake regulator[P]
HUW68_RS06910	2.00333	2.10667	-0.0725596	0.386994	0.568167	-	HUW68_RS06910	0.89	2.13	-1.25898	0.283862	0.352429	-	HUW68_RS06910	phosphate ABC transporter ATP-binding protein	GO:0005315,GO:0005524,GO:0015415,GO:0043190	K02036-ko02010 ABC transporters	COG1117-ABC-type phosphate transport system, ATPase component[P]
HUW68_RS06915	2.53667	2.97333	-0.229147	0.128899	0.257016	-	HUW68_RS06915	2.89333	3.07	-0.0855061	0.15241	0.206273	-	pstA	phosphate ABC transporter permease PstA	GO:0005315,GO:0005887,GO:0015415,GO:0035435	K02038-ko02010 ABC transporters	COG0581-ABC-type phosphate transport system, permease component[P]
HUW68_RS06920	2.18333	3.02667	-0.471197	0.0289842	0.0796762	-	HUW68_RS06920	3.49	3.88333	-0.154069	0.131836	0.182053	-	pstC	phosphate ABC transporter permease subunit PstC	GO:0005315,GO:0005886,GO:0005887,GO:0006817,GO:0015415,GO:0016021	K02037-ko02010 ABC transporters	COG0573-ABC-type phosphate transport system, permease component[P]
HUW68_RS06925	0.45	0.573333	-0.349449	0.367236	0.548662	-	HUW68_RS06925	0.443333	0.633333	-0.514573	0.895777	0.91737	-	HUW68_RS06925	phosphate ABC transporter substrate-binding protein PstS	GO:0005886,GO:0006817	K02040-ko02010 ABC transporters;ko02020 Two-component system;ko05152 Tuberculosis	COG0226-ABC-type phosphate transport system, periplasmic component[P]
HUW68_RS06930	1.49	0.68	1.13171	0.247992	0.420195	-	HUW68_RS06930	5.10333	2.9	0.815387	0.01716	0.0288369	-	HUW68_RS06930	transposase	-	-	-
HUW68_RS06935	576.187	475.337	0.277587	0.393959	0.573269	-	HUW68_RS06935	279.603	283.48	-0.0198654	5.38e-10	1.91e-09	-	cvfB	RNA-binding virulence regulatory protein CvfB	GO:0009405	-	COG2996-Uncharacterized protein conserved in bacteria[S]
HUW68_RS06940	166.843	139.25	0.260817	0.439291	0.616696	-	HUW68_RS06940	29	26.3633	0.13752	6.46e-12	2.62e-11	-	HUW68_RS06940	ATP-binding cassette domain-containing protein	GO:0005524,GO:0006810,GO:0016887	-	COG0488-ATPase components of ABC transporters with duplicated ATPase domains[R]
HUW68_RS06945	32.8933	29.6367	0.150412	0.617119	0.758369	-	HUW68_RS06945	101.423	166.323	-0.713601	0.689221	0.741881	-	HUW68_RS06945	aspartate kinase	GO:0004072,GO:0005524,GO:0009088,GO:0009089,GO:0016597,GO:0019877	K00928-ko01210 2-Oxocarboxylic acid metabolism;ko01230 Biosynthesis of amino acids;ko00260 Glycine, serine and threonine metabolism;ko00270 Cysteine and methionine metabolism;ko00300 Lysine biosynthesis;ko00261 Monobactam biosynthesis	COG0527-Aspartokinases[E]
HUW68_RS06950	50.4767	41.07	0.297532	0.459459	0.635839	-	HUW68_RS06950	60.3867	96.1	-0.670306	0.999423	0.999423	-	HUW68_RS06950	aspartate-semialdehyde dehydrogenase	GO:0003942,GO:0004073,GO:0005737,GO:0009088,GO:0009089,GO:0009097,GO:0019877,GO:0050661,GO:0051287,GO:0071266	K00133-ko01210 2-Oxocarboxylic acid metabolism;ko01230 Biosynthesis of amino acids;ko00260 Glycine, serine and threonine metabolism;ko00270 Cysteine and methionine metabolism;ko00300 Lysine biosynthesis;ko00261 Monobactam biosynthesis	COG0136-Aspartate-semialdehyde dehydrogenase[E]
HUW68_RS06955	63.1167	48.88	0.368777	0.208088	0.369315	-	HUW68_RS06955	41.89	139.87	-1.73941	6.77e-15	3.28e-14	down	HUW68_RS06955	4-hydroxy-tetrahydrodipicolinate synthase	GO:0005737,GO:0008840,GO:0009089,GO:0019877	K01714-ko01230 Biosynthesis of amino acids;ko00300 Lysine biosynthesis;ko00261 Monobactam biosynthesis	COG0329-Dihydrodipicolinate synthase/N-acetylneuraminate lyase[EM]
HUW68_RS06960	66.3533	53.6867	0.305605	0.361072	0.543158	-	HUW68_RS06960	96.66	198.643	-1.03919	0.00117326	0.00235258	down	HUW68_RS06960	4-hydroxy-tetrahydrodipicolinate reductase	GO:0005737,GO:0008839,GO:0009089,GO:0016726,GO:0019877,GO:0050661,GO:0051287	K00215-ko01230 Biosynthesis of amino acids;ko00300 Lysine biosynthesis;ko00261 Monobactam biosynthesis	COG0289-Dihydrodipicolinate reductase[E]
HUW68_RS06965	41.2467	33.6433	0.293957	0.569318	0.723211	-	HUW68_RS06965	66.11	117.117	-0.825006	0.305991	0.376466	-	dapD	2,3,4,5-tetrahydropyridine-2,6-dicarboxylate N-acetyltransferase	GO:0009089,GO:0019877,GO:0047200	K05822-ko01230 Biosynthesis of amino acids;ko00300 Lysine biosynthesis	COG2171-Tetrahydrodipicolinate N-succinyltransferase[E]
HUW68_RS06970	30.27	25.6133	0.240994	0.784261	0.873321	-	HUW68_RS06970	54.69	61.03	-0.158242	8.92e-05	0.00020553	-	HUW68_RS06970	amidohydrolase	GO:0008152,GO:0016787	-	COG1473-Metal-dependent amidase/aminoacylase/carboxypeptidase[R]
HUW68_RS06975	10.6933	9.61333	0.153603	0.7511	0.852669	-	HUW68_RS06975	12.8333	41.6033	-1.6968	1.83e-12	7.77e-12	down	HUW68_RS06975	alanine racemase	GO:0008784,GO:0030170,GO:0030632	K01775-ko00473 D-Alanine metabolism;ko01502 Vancomycin resistance	COG0787-Alanine racemase[M]
HUW68_RS06980	24.2533	19.23	0.334824	0.294399	0.471181	-	HUW68_RS06980	23.6767	67.7	-1.51569	2.66e-11	1.04e-10	down	lysA	diaminopimelate decarboxylase	GO:0008836,GO:0009089,GO:0030170,GO:0046677	K01586-ko01230 Biosynthesis of amino acids;ko00300 Lysine biosynthesis	COG0019-Diaminopimelate decarboxylase[E]
HUW68_RS06985	0.61	0.786667	-0.366943	0.507379	0.674593	-	HUW68_RS06985	5.2	0.563333	3.20645	4.62e-05	0.000110606	up	msa	sarA expression modulator protein Msa (133aa)	GO:0005886,GO:0016021	-	-
HUW68_RS06990	2151.3	1789.24	0.265862	0.727665	0.838901	-	HUW68_RS06990	3250.12	3017.01	0.107375	4.04e-09	1.35e-08	-	cspA	cold shock protein CspA	GO:0003677,GO:0005737,GO:0006355	-	COG1278-Cold shock proteins[K]
HUW68_RS06995	1.2	0.59	1.02425	0.330302	0.510009	-	HUW68_RS06995	3.48	3.77333	-0.116752	0.362952	0.433978	-	HUW68_RS06995	DUF1033 family protein	-	-	COG4699-Uncharacterized protein conserved in bacteria[S]
HUW68_RS07000	2.43333	2.58333	-0.0862998	0.57365	0.726182	-	HUW68_RS07000	3.43667	14.4633	-2.07332	0.00164764	0.00321835	down	HUW68_RS07000	acylphosphatase	GO:0003998,GO:0016787	K01512-ko00620 Pyruvate metabolism;ko00627 Aminobenzoate degradation	COG1254-Acylphosphatases[C]
HUW68_RS07005	25.26	17.45	0.533628	0.0522763	0.128275	-	HUW68_RS07005	30.17	163.413	-2.43734	2.09e-34	2.85e-33	down	HUW68_RS07005	5-bromo-4-chloroindolyl phosphate hydrolysis family protein	GO:0016021,GO:0016787	-	COG4915-5-bromo-4-chloroindolyl phosphate hydrolysis protein[R]
HUW68_RS07010	76.9033	60.4467	0.347383	0.109211	0.226882	-	HUW68_RS07010	36.5667	148.84	-2.02516	3.32e-20	2.23e-19	down	HUW68_RS07010	toxic anion resistance protein	-	-	COG3853-Uncharacterized protein involved in tellurite resistance[P]
HUW68_RS07015	0.71	0.686667	0.0482091	0.809127	0.890723	-	HUW68_RS07015	0.293333	0.2	0.552541	0.587003	0.649775	-	HUW68_RS07015	transposase	-	-	-
HUW68_RS07020	97.99	103.193	-0.0746433	0.0342304	0.0916997	-	HUW68_RS07020	50.2967	55.6	-0.144622	0.000723208	0.00149083	-	brnQ	branched-chain amino acid transport system II carrier protein	GO:0005886,GO:0015658,GO:0016021	-	COG1114-Branched-chain amino acid permeases[E]
HUW68_RS07025	33.9667	34.97	-0.0419981	0.021826	0.0633797	-	HUW68_RS07025	13.5867	47.28	-1.79904	1.8e-14	8.59e-14	down	HUW68_RS07025	nitric oxide reductase activation protein NorD	-	-	COG4548-Nitric oxide reductase activation protein[P]
HUW68_RS07030	16.84	16.9167	-0.00655318	0.160234	0.30251	-	HUW68_RS07030	12.5967	33.25	-1.40031	2.97e-05	7.33e-05	down	HUW68_RS07030	MoxR family ATPase	GO:0005524,GO:0016887	-	COG5271-AAA ATPase containing von Willebrand factor type A (vWA) domain[R]
HUW68_RS07035	28.7867	27.4233	0.0699968	0.501104	0.669838	-	HUW68_RS07035	5.87333	47.9733	-3.02998	7.32e-12	2.96e-11	down	HUW68_RS07035	hypothetical protein	-	-	-
HUW68_RS07040	180.337	207.83	-0.204711	2.19e-06	1.8e-05	-	HUW68_RS07040	186.063	537.3	-1.52993	1.71e-12	7.29e-12	down	HUW68_RS07040	hypothetical protein	GO:0005737,GO:0009636,GO:0019439,GO:0046872,GO:0051213	-	-
HUW68_RS07045	72.5433	60.4633	0.262783	0.649596	0.783451	-	HUW68_RS07045	37.7533	83.15	-1.13911	6.08e-06	1.61e-05	down	sucB	dihydrolipoyllysine-residue succinyltransferase	GO:0004149,GO:0006099,GO:0033512,GO:0045252	K00658-ko01200 Carbon metabolism;ko00020 Citrate cycle (TCA cycle);ko00310 Lysine degradation	COG0508-Pyruvate/2-oxoglutarate dehydrogenase complex, dihydrolipoamide acyltransferase (E2) component, and related enzymes[C]
HUW68_RS07050	241.25	188.883	0.353034	0.204288	0.36398	-	HUW68_RS07050	299.903	445.82	-0.571964	0.237545	0.304089	-	HUW68_RS07050	2-oxoglutarate dehydrogenase E1 component	GO:0004591,GO:0006096,GO:0006099,GO:0030976	K00164-ko01200 Carbon metabolism;ko00020 Citrate cycle (TCA cycle);ko00310 Lysine degradation;ko00380 Tryptophan metabolism	COG0567-2-oxoglutarate dehydrogenase complex, dehydrogenase (E1) component, and related enzymes[C]
HUW68_RS07055	31.26	25.11	0.316056	0.408671	0.586879	-	HUW68_RS07055	32.44	119.55	-1.88177	1.67e-29	1.76e-28	down	arlS	sensor histidine kinase ArlS	GO:0000155,GO:0005524,GO:0005622,GO:0005886,GO:0009405,GO:0016021	K18940-ko02020 Two-component system	COG5002-Signal transduction histidine kinase[T]
HUW68_RS07060	52.2433	48.0667	0.12021	0.442883	0.621076	-	HUW68_RS07060	84.5733	252.873	-1.58014	4.63e-11	1.78e-10	down	arlR	response regulator transcription factor ArlR	GO:0000160,GO:0003677,GO:0005622,GO:0005737,GO:0006351,GO:0006355,GO:0009405	-	COG0745-Response regulators consisting of a CheY-like receiver domain and a winged-helix DNA-binding domain[TK]
HUW68_RS07065	0.356667	0.253333	0.493539	0.891151	1	-	HUW68_RS07065	0.133333	0.0001	10.3808	0.682521	1	-	HUW68_RS07065	hypothetical protein	-	-	-
HUW68_RS07070	0.763333	0.336667	1.18099	0.460212	1	-	HUW68_RS07070	0.0001	0.473333	-12.2086	0.378459	1	-	HUW68_RS07070	hypothetical protein	-	-	-
HUW68_RS07075	0.903333	0.306667	1.55859	0.100342	0.211127	-	HUW68_RS07075	0.11	0.2	-0.862496	0.880495	1	-	tnpA	IS200/IS605 family transposase	GO:0003677,GO:0004803,GO:0006313	-	COG1943-Transposase and inactivated derivatives[L]
HUW68_RS07080	33.5333	24.1033	0.476363	0.0644835	0.1501	-	HUW68_RS07080	7.55333	13.4833	-0.835992	0.516184	0.58577	-	HUW68_RS07080	phosphatase PAP2 family protein	GO:0005886,GO:0016021,GO:0016787	K19302-ko00550 Peptidoglycan biosynthesis	-
HUW68_RS07085	26.2467	19.6067	0.42079	0.0771749	0.173051	-	HUW68_RS07085	8.43	28.9267	-1.7788	1.01e-09	3.5e-09	down	HUW68_RS07085	undecaprenyldiphospho-muramoylpentapeptide beta-N-acetylglucosaminyltransferase	GO:0005886,GO:0007049,GO:0008360,GO:0009252,GO:0030259,GO:0050511,GO:0051301,GO:0051991,GO:0071555	K02563-ko00550 Peptidoglycan biosynthesis;ko04112 Cell cycle - Caulobacter;ko01502 Vancomycin resistance	COG0707-UDP-N-acetylglucosamine:LPS N-acetylglucosamine transferase[M]
HUW68_RS07090	17.1067	12.3667	0.468102	0.130116	0.258072	-	HUW68_RS07090	3.58667	5.05	-0.49364	0.619567	0.677635	-	HUW68_RS07090	GNAT family N-acetyltransferase	GO:0008080	-	-
HUW68_RS07095	45.8467	29.69	0.62684	0.000653943	0.00307435	-	HUW68_RS07095	12.8767	23.83	-0.88802	0.147172	0.200683	-	HUW68_RS07095	S41 family peptidase	GO:0005886,GO:0008236,GO:0016021	-	COG0793-Periplasmic protease[M]
HUW68_RS07100	45.2133	33.5933	0.428573	0.209554	0.371095	-	HUW68_RS07100	4.1	7.77333	-0.922909	0.712486	0.762697	-	HUW68_RS07100	hypothetical protein	-	-	COG4479-Uncharacterized protein conserved in bacteria[S]
HUW68_RS07105	721.6	557.643	0.371857	0.0839312	0.184116	-	HUW68_RS07105	669.293	473.213	0.500148	8.5e-24	6.8e-23	-	HUW68_RS07105	PTS glucose transporter subunit IIA	GO:0005737,GO:0009401,GO:0016301	K02777-ko00010 Glycolysis / Gluconeogenesis;ko00500 Starch and sucrose metabolism;ko00520 Amino sugar and nucleotide sugar metabolism;ko02060 Phosphotransferase system (PTS)	COG2190-Phosphotransferase system IIA components[G]
HUW68_RS07110	196.193	136.943	0.518697	0.00445246	0.0164695	-	HUW68_RS07110	57.8567	118.293	-1.03181	0.0115034	0.0199475	down	msrB	peptide-methionine (R)-S-oxide reductase MsrB	GO:0006979,GO:0030091,GO:0033743	-	COG0229-Conserved domain frequently associated with peptide methionine sulfoxide reductase[O]
HUW68_RS07115	663.51	441.543	0.587563	5.47e-06	4.17e-05	-	HUW68_RS07115	807.373	353.817	1.19023	6.32e-68	3.02e-66	up	msrA	peptide-methionine (S)-S-oxide reductase MsrA	GO:0006464,GO:0006979,GO:0008113,GO:0030091	-	COG0225-Peptide methionine sulfoxide reductase[O]
HUW68_RS07120	217.12	172.623	0.330865	0.200188	0.357872	-	HUW68_RS07120	110.417	160.58	-0.540334	0.221232	0.285355	-	fakB2	fatty acid kinase FakB2	GO:0008289	-	COG1307-Uncharacterized protein conserved in bacteria[S]
HUW68_RS07125	259.89	204.397	0.346529	0.164365	0.308097	-	HUW68_RS07125	54.21	218.587	-2.01157	4.82e-19	3.05e-18	down	HUW68_RS07125	dihydrofolate reductase	GO:0004146,GO:0006545,GO:0006730,GO:0009165,GO:0046654,GO:0050661	K00287-ko00790 Folate biosynthesis;ko00670 One carbon pool by folate	COG0262-Dihydrofolate reductase[H]
HUW68_RS07130	100.94	99.2467	0.0244074	0.0381523	0.0996622	-	HUW68_RS07130	118.27	157.587	-0.414061	0.0115305	0.0199818	-	HUW68_RS07130	thymidylate synthase	GO:0004799,GO:0005737,GO:0006231,GO:0006235	K00560-ko00240 Pyrimidine metabolism;ko00670 One carbon pool by folate	COG0207-Thymidylate synthase[F]
HUW68_RS07135	178.76	148.847	0.264197	0.473417	0.648357	-	HUW68_RS07135	183.473	98.9967	0.890119	1.31e-40	2.26e-39	-	HUW68_RS07135	BrxA/BrxB family bacilliredoxin	-	-	-
HUW68_RS07140	294.04	256.3	0.198179	0.95769	0.975802	-	HUW68_RS07140	154.26	216.967	-0.492109	0.0801947	0.116916	-	HUW68_RS07140	virulence factor C	GO:0009405	-	COG1413-FOG: HEAT repeat[C]
HUW68_RS07145	10.3133	7.07	0.544729	0.247017	0.418813	-	HUW68_RS07145	3.12	13.53	-2.11654	0.00425677	0.00785754	down	HUW68_RS07145	NifU N-terminal domain-containing protein	-	-	-
HUW68_RS07150	0.316667	0.346667	-0.130584	0.854381	1	-	HUW68_RS07150	1.96667	3.18333	-0.694786	0.937832	0.949708	-	HUW68_RS07150	zinc-finger domain-containing protein	-	-	-
HUW68_RS07155	31.7567	48.5633	-0.612808	1.09e-07	1.08e-06	-	HUW68_RS07155	11.4467	30.07	-1.3934	0.0192761	0.0320364	down	HUW68_RS07155	queuosine precursor transporter	GO:0005886,GO:0016021	-	COG1738-Uncharacterized conserved protein[S]
HUW68_RS07160	0.833333	1.2	-0.526069	0.309321	0.487348	-	HUW68_RS07160	0.526667	0.353333	0.57586	0.321901	0.39337	-	HUW68_RS07160	ribonuclease HI family protein	GO:0003676,GO:0004523,GO:0005576,GO:0005618,GO:0046872,GO:0071555	K03469-ko03030 DNA replication	COG0328-Ribonuclease HI[L]
HUW68_RS07165	4.7	7.32667	-0.640496	9e-27	4.46e-25	-	HUW68_RS07165	10.42	13.5667	-0.380711	0.000505535	0.00106472	-	ebh	hyperosmolarity resistance protein Ebh	GO:0005886,GO:0009405,GO:0016021	-	-
HUW68_RS07170	4.10667	4.04667	0.0212338	0.377345	0.558054	-	HUW68_RS07170	7.80333	22.64	-1.53671	7.66e-06	2.01e-05	down	norB	multidrug efflux MFS transporter NorB	GO:0005886,GO:0016021,GO:0046677,GO:0055085	-	-
HUW68_RS07175	3.53333	3.89333	-0.139976	0.118069	0.239789	-	HUW68_RS07175	15.31	24.37	-0.670632	0.90726	0.924949	-	HUW68_RS07175	amino acid permease	GO:0005887,GO:0015171,GO:0015179,GO:0015297,GO:0016021	-	COG1113-Gamma-aminobutyrate permease and related permeases[E]
HUW68_RS07180	0.68	0.526667	0.368645	0.771088	0.865251	-	HUW68_RS07180	2.05	5.51333	-1.4273	0.114718	0.160865	-	tdcB	bifunctional threonine ammonia-lyase/L-serine ammonia-lyase TdcB	GO:0000166,GO:0004794,GO:0006567,GO:0030170,GO:0070689	K01754-ko01200 Carbon metabolism;ko01230 Biosynthesis of amino acids;ko00260 Glycine, serine and threonine metabolism;ko00290 Valine, leucine and isoleucine biosynthesis	COG1171-Threonine dehydratase[E]
HUW68_RS07185	1.40333	1.92667	-0.457249	0.0503025	0.124477	-	HUW68_RS07185	3.35667	7.87333	-1.22995	0.0874185	0.126431	-	ald	alanine dehydrogenase	GO:0000286,GO:0042853	K00259-ko00250 Alanine, aspartate and glutamate metabolism;ko00430 Taurine and hypotaurine metabolism	COG0686-Alanine dehydrogenase[E]
HUW68_RS07190	68.86	47.28	0.542436	0.000657092	0.00308364	-	HUW68_RS07190	30.33	87	-1.52027	9.65e-08	2.9e-07	down	HUW68_RS07190	5'-3' exonuclease	GO:0003677,GO:0004527	-	COG0258-5'-3' exonuclease (including N-terminal domain of PolI)[L]
HUW68_RS07195	70.4933	55.17	0.353603	0.0528273	0.129144	-	HUW68_RS07195	21.4367	93.7033	-2.12802	2.54e-25	2.15e-24	down	HUW68_RS07195	dynamin family protein	GO:0000917,GO:0003924,GO:0005524	-	-
HUW68_RS07200	257.033	290.78	-0.177973	3.69e-05	0.000234358	-	HUW68_RS07200	18.3933	11.9133	0.626606	1.54e-18	9.59e-18	-	HUW68_RS07200	PepSY domain-containing protein	GO:0016021	-	COG3182-Uncharacterized iron-regulated membrane protein[S]
HUW68_RS07205	30.73	38.92	-0.340864	0.005173	0.0185466	-	HUW68_RS07205	25.5933	24.69	0.0518412	0.00230614	0.00440956	-	HUW68_RS07205	DUF4889 domain-containing protein	GO:0016021	-	-
HUW68_RS07210	140.173	144.917	-0.0480116	0.00361864	0.0137226	-	HUW68_RS07210	64.3233	31.97	1.00862	6.95e-51	1.75e-49	up	HUW68_RS07210	class I SAM-dependent RNA methyltransferase	GO:0003723,GO:0008168	-	COG0116-Predicted N6-adenine-specific DNA methylase[L]
HUW68_RS07220	152.503	86.9133	0.811191	2.86e-05	0.000187342	-	HUW68_RS07220	23.2033	115.99	-2.3216	1.22e-15	6.28e-15	down	gpsB	cell division regulator GpsB	GO:0005737,GO:0007049,GO:0008360,GO:0051301	-	COG3599-Cell division initiation protein[D]
HUW68_RS07225	228.563	178.597	0.355889	0.11736	0.238908	-	HUW68_RS07225	851.583	891.63	-0.0662974	1.43e-09	4.95e-09	-	HUW68_RS07225	DUF1273 domain-containing protein	-	-	COG4474-Uncharacterized protein conserved in bacteria[S]
HUW68_RS07230	76.1867	50.6167	0.589926	0.00312172	0.0122446	-	HUW68_RS07230	14.88	126.597	-3.08879	1.25e-37	1.92e-36	down	HUW68_RS07230	YppE family protein	-	-	-
HUW68_RS07235	0.0001	0.09	-9.81378	0.758712	1	-	HUW68_RS07235	0.0001	0.0001	0	1	1	-	HUW68_RS07235	hypothetical protein	-	-	-
HUW68_RS07240	1362.39	989.81	0.46092	0.0224516	0.064767	-	HUW68_RS07240	1531.93	527.397	1.53839	3.51e-70	1.91e-68	up	recU	Holliday junction resolvase RecU	GO:0000287,GO:0003676,GO:0004519,GO:0005737,GO:0006281,GO:0006310,GO:0007059	-	COG3331-Penicillin-binding protein-related factor A, putative recombinase[R]
HUW68_RS07245	2279.16	1529.36	0.575576	9.1e-07	7.84e-06	-	HUW68_RS07245	1298.95	945.463	0.458249	1.89e-36	2.74e-35	-	HUW68_RS07245	penicillin-binding protein/PBP2	GO:0005886,GO:0008360,GO:0008658,GO:0009252,GO:0016021,GO:0016757,GO:0016787,GO:0046677,GO:0071555	K05366-ko00550 Peptidoglycan biosynthesis;ko01501 beta-Lactam resistance	COG0744-Membrane carboxypeptidase (penicillin-binding protein)[M]
HUW68_RS07250	10.0667	7.74667	0.377938	0.571367	0.724911	-	HUW68_RS07250	1.29	5.95333	-2.20633	0.0597234	0.0903661	-	HUW68_RS07250	hypothetical protein	-	-	-
HUW68_RS07255	38.53	33.87	0.185974	0.890758	0.938618	-	HUW68_RS07255	20.7467	26.5467	-0.355651	0.12624	0.175215	-	nth	endonuclease III	GO:0003677,GO:0003906,GO:0006284,GO:0019104,GO:0046872,GO:0051539	K10773-ko03410 Base excision repair	COG0177-Predicted EndoIII-related endonuclease[L]
HUW68_RS07260	26.3433	18.4667	0.512514	0.0698945	0.159309	-	HUW68_RS07260	5.75	6.78333	-0.238432	0.232926	0.299021	-	HUW68_RS07260	DnaD domain-containing protein	GO:0006269,GO:1990077	-	COG3935-Putative primosome component and related proteins[L]
HUW68_RS07265	179.86	153.583	0.227853	0.792321	0.878598	-	HUW68_RS07265	101.413	152.303	-0.5867	0.491681	0.562187	-	asnS	asparagine--tRNA ligase	GO:0003676,GO:0004816,GO:0005524,GO:0005737,GO:0006421	K01893-ko00970 Aminoacyl-tRNA biosynthesis	COG0017-Aspartyl/asparaginyl-tRNA synthetases[J]
HUW68_RS07270	59.1967	51.0533	0.213511	0.888387	0.936871	-	HUW68_RS07270	40.9967	59.7867	-0.544317	0.259543	0.328537	-	HUW68_RS07270	ATP-dependent helicase DinG	GO:0003677,GO:0003887,GO:0004527,GO:0005524,GO:0006260,GO:0006281,GO:0006310,GO:0008026	-	COG1199-Rad3-related DNA helicases[KL]
HUW68_RS07275	16.1267	10.3633	0.63796	0.00249322	0.0100494	-	HUW68_RS07275	4.22667	12.2033	-1.52968	0.00200515	0.00386394	down	HUW68_RS07275	biotin--[acetyl-CoA-carboxylase] ligase	GO:0003677,GO:0004077,GO:0005524,GO:0006351,GO:0006355,GO:0009305	K03524-ko00780 Biotin metabolism	COG0340-Biotin-(acetyl-CoA carboxylase) ligase[H]
HUW68_RS07280	49.53	37.84	0.388391	0.0497718	0.123668	-	HUW68_RS07280	31.2933	32.47	-0.053252	6.42e-05	0.000150549	-	HUW68_RS07280	CCA tRNA nucleotidyltransferase	GO:0000049,GO:0000287,GO:0001680,GO:0005524,GO:0016437,GO:0042245,GO:0052927,GO:0052928,GO:0052929	K00974-ko03013 RNA transport	COG0617-tRNA nucleotidyltransferase/poly(A) polymerase[J]
HUW68_RS07285	68.9033	48.2467	0.514145	0.000359725	0.00181799	-	HUW68_RS07285	37.2567	25.9833	0.519912	1.06e-16	5.9e-16	-	bshA	N-acetyl-alpha-D-glucosaminyl L-malate synthase BshA	GO:0000166,GO:0016757,GO:0071793	-	COG0438-Glycosyltransferase[M]
HUW68_RS07290	2.93333	1.46667	1	0.146642	0.28274	-	HUW68_RS07290	0.223333	0.603333	-1.43376	0.650036	0.704724	-	HUW68_RS07290	nucleotide pyrophosphohydrolase	GO:0047693	-	-
HUW68_RS07295	2267.78	1786.66	0.344013	0.0664589	0.153745	-	HUW68_RS07295	5693.49	1824.65	1.64169	1.96e-64	7.96e-63	up	HUW68_RS07295	zinc metallopeptidase	GO:0005886,GO:0008237,GO:0016021,GO:0046872	-	COG2738-Predicted Zn-dependent protease[R]
HUW68_RS07300	27.91	21.32	0.388575	0.244171	0.415596	-	HUW68_RS07300	6.49667	11.0967	-0.772355	0.82975	0.86209	-	HUW68_RS07300	DUF1405 domain-containing protein	GO:0005886,GO:0016021	-	COG4347-Predicted membrane protein[S]
HUW68_RS07305	59.4533	51.96	0.194356	0.953196	0.974537	-	HUW68_RS07305	37.41	65.5	-0.808071	0.35185	0.422749	-	HUW68_RS07305	YpiB family protein	-	-	COG5582-Uncharacterized conserved protein[S]
HUW68_RS07310	74.4233	62.5233	0.25136	0.560863	0.718298	-	HUW68_RS07310	25.4433	68.1967	-1.42241	1.74e-08	5.57e-08	down	HUW68_RS07310	hypothetical protein	-	-	-
HUW68_RS07315	120.83	116.553	0.0519884	0.0644766	0.1501	-	HUW68_RS07315	106.713	157.31	-0.55987	0.206187	0.268754	-	aroA	3-phosphoshikimate 1-carboxyvinyltransferase	GO:0003866,GO:0005737,GO:0009073,GO:0009423	K00800-ko01230 Biosynthesis of amino acids;ko00400 Phenylalanine, tyrosine and tryptophan biosynthesis	COG0128-5-enolpyruvylshikimate-3-phosphate synthase[E]
HUW68_RS07320	61.1067	61.7267	-0.0145641	0.0320531	0.0868407	-	HUW68_RS07320	92.6067	80.61	0.200157	2.11e-11	8.29e-11	-	HUW68_RS07320	3-dehydroquinate synthase	GO:0003856,GO:0005737,GO:0009073,GO:0009423	K01735-ko01230 Biosynthesis of amino acids;ko00400 Phenylalanine, tyrosine and tryptophan biosynthesis	COG0337-3-dehydroquinate synthetase[E]
HUW68_RS07325	46.5033	38.9433	0.255958	0.565768	0.721066	-	HUW68_RS07325	18.2	26.3867	-0.535871	0.361168	0.432416	-	aroC	chorismate synthase	GO:0004107,GO:0009073,GO:0009423	K01736-ko01230 Biosynthesis of amino acids;ko00400 Phenylalanine, tyrosine and tryptophan biosynthesis	COG0082-Chorismate synthase[E]
HUW68_RS07330	0.0866667	0.0001	9.75933	0.869549	1	-	HUW68_RS07330	0.0001	0.0001	0	1	1	-	HUW68_RS07330	hypothetical protein	GO:0016021	-	-
HUW68_RS07335	169.767	136.48	0.314864	0.386315	0.568092	-	HUW68_RS07335	71.1	73.6633	-0.0510971	3.44e-05	8.44e-05	-	ndk	nucleoside-diphosphate kinase	GO:0004550,GO:0005524,GO:0005737,GO:0006183,GO:0006228,GO:0006241,GO:0046872	K00940-ko00230 Purine metabolism;ko00240 Pyrimidine metabolism	COG0105-Nucleoside diphosphate kinase[F]
HUW68_RS07340	117.43	94.2833	0.316726	0.216072	0.379064	-	HUW68_RS07340	36.4067	48.3033	-0.40792	0.0548091	0.0835816	-	HUW68_RS07340	polyprenyl synthetase family protein	GO:0008299,GO:0009234,GO:0016740,GO:0016765,GO:0030435,GO:0036422,GO:0046872	-	COG0142-Geranylgeranyl pyrophosphate synthase[H]
HUW68_RS07345	135.367	100.86	0.424518	0.0423752	0.109285	-	HUW68_RS07345	34.0967	14.9167	1.19271	3.35e-24	2.71e-23	up	HUW68_RS07345	demethylmenaquinone methyltransferase	GO:0008168,GO:0009234	K03183-ko00130 Ubiquinone and other terpenoid-quinone biosynthesis	COG2226-Methylase involved in ubiquinone/menaquinone biosynthesis[H]
HUW68_RS07350	97.0233	67.77	0.517685	0.00179978	0.00757984	-	HUW68_RS07350	57.9833	52.8367	0.134099	7.55e-09	2.48e-08	-	HUW68_RS07350	heptaprenyl diphosphate synthase component 1	GO:0009234	K00805-ko00900 Terpenoid backbone biosynthesis	-
HUW68_RS07355	9719.86	7236.2	0.425703	0.015641	0.0478828	-	HUW68_RS07355	7204.29	4850.62	0.570687	9.57e-15	4.6e-14	-	HUW68_RS07355	HU family DNA-binding protein	GO:0003677,GO:0030261	-	COG0776-Bacterial nucleoid DNA-binding protein[L]
HUW68_RS07360	377.327	325	0.215374	0.892359	0.939708	-	HUW68_RS07360	261.773	139.667	0.90633	2.91e-54	8.59e-53	-	HUW68_RS07360	NAD(P)H-dependent glycerol-3-phosphate dehydrogenase	GO:0004367,GO:0005975,GO:0006650,GO:0008654,GO:0009331,GO:0046167,GO:0046168,GO:0047952,GO:0051287	K00057-ko00564 Glycerophospholipid metabolism	COG0240-Glycerol-3-phosphate dehydrogenase[C]
HUW68_RS07365	390.19	304.823	0.356203	0.0620975	0.146099	-	HUW68_RS07365	87.27	99.2167	-0.185097	7.06e-07	2e-06	-	der	ribosome biogenesis GTPase Der	GO:0005525,GO:0042254	-	COG1160-Predicted GTPases[R]
HUW68_RS07370	300.507	227.853	0.399292	0.113492	0.233928	-	HUW68_RS07370	742.623	857.54	-0.207573	8.75e-08	2.66e-07	-	rpsA	30S ribosomal protein S1	GO:0003723,GO:0003735,GO:0005840,GO:0006412	K02945-ko03010 Ribosome	COG0539-Ribosomal protein S1[J]
HUW68_RS07375	0.17	0.0866667	0.971986	0.819891	1	-	HUW68_RS07375	1.72333	0.0001	14.0729	0.00528356	0.00960937	-	HUW68_RS07375	hypothetical protein	-	-	-
HUW68_RS07380	1.03333	0.706667	0.548204	0.816318	1	-	HUW68_RS07380	0.0001	0.276667	-11.4339	0.768788	1	-	HUW68_RS07380	hypothetical protein	-	-	-
HUW68_RS07385	27.99	17.95	0.640928	0.00998519	0.0332829	-	HUW68_RS07385	3.10667	6.42333	-1.04795	0.277083	0.345908	-	HUW68_RS07385	(d)CMP kinase	GO:0004127,GO:0005524,GO:0005737,GO:0006220	K00945-ko00240 Pyrimidine metabolism	COG0283-Cytidylate kinase[F]
HUW68_RS07390	81.1067	74.39	0.124712	0.402947	0.581199	-	HUW68_RS07390	59.5333	33.8633	0.813974	3.07e-29	3.19e-28	-	HUW68_RS07390	asparaginase	GO:0004067,GO:0005737,GO:0006520	K01424-ko00250 Alanine, aspartate and glutamate metabolism;ko00460 Cyanoamino acid metabolism	COG0252-L-asparaginase/archaeal Glu-tRNAGln amidotransferase subunit D[EJ]
HUW68_RS07395	84.23	71.39	0.238612	0.669505	0.799807	-	HUW68_RS07395	17.5667	22.66	-0.367307	0.0410528	0.0642247	-	ypdA	YpdA family putative bacillithiol disulfide reductase	GO:0004497,GO:0004791,GO:0055114	-	COG0492-Thioredoxin reductase[O]
HUW68_RS07400	0.66	0.706667	-0.0985638	0.836264	1	-	HUW68_RS07400	2.59333	1.11667	1.21561	0.134656	0.185101	-	HUW68_RS07400	hypothetical protein	-	-	-
HUW68_RS07405	98.2733	82.9667	0.244268	0.760094	0.858232	-	HUW68_RS07405	65.8467	125.007	-0.924823	0.0312885	0.0500726	-	ebpS	elastin-binding protein EbpS	GO:0005886,GO:0016021	-	-
HUW68_RS07410	44.8067	35.69	0.328194	0.197907	0.354775	-	HUW68_RS07410	36.82	85.38	-1.21341	0.000161225	0.000361691	down	HUW68_RS07410	ATP-dependent DNA helicase RecQ	GO:0003676,GO:0003677,GO:0005524,GO:0005694,GO:0005737,GO:0006281,GO:0006310,GO:0008026,GO:0009378,GO:0043140,GO:0043590	K03654-ko03018 RNA degradation	COG0514-Superfamily II DNA helicase[L]
HUW68_RS07415	14.0533	9.7	0.534856	0.127088	0.254564	-	HUW68_RS07415	3.51	16.3233	-2.21739	1.09e-10	4.1e-10	down	HUW68_RS07415	helix-turn-helix domain-containing protein	-	-	COG4955-Uncharacterized protein conserved in bacteria[S]
HUW68_RS07420	16.9767	22.34	-0.396076	0.00438507	0.0162538	-	HUW68_RS07420	4.44	6.07667	-0.45272	0.635978	0.691689	-	HUW68_RS07420	ferredoxin	GO:0005506,GO:0009055,GO:0051539,GO:0055114	-	COG1141-Ferredoxin[C]
HUW68_RS07425	374.457	484.767	-0.372492	5.68e-12	9.95e-11	-	HUW68_RS07425	89.6833	139.87	-0.641175	0.737623	0.783436	-	HUW68_RS07425	ECF transporter S component	GO:0005886,GO:0016021,GO:0032217	-	COG3601-Predicted membrane protein[S]
HUW68_RS07430	8.92	5.39333	0.725867	0.281217	0.45846	-	HUW68_RS07430	1.93667	4.54	-1.22912	0.560162	0.626622	-	HUW68_RS07430	hypothetical protein	-	-	-
HUW68_RS07435	2.12667	1.20333	0.821558	0.09065	0.194754	-	HUW68_RS07435	0.63	1.39	-1.14166	0.495822	0.566683	-	HUW68_RS07435	DUF1672 domain-containing protein	-	-	-
HUW68_RS07440	0.0001	0.0001	0	1	1	-	HUW68_RS07440	0.0001	0.0001	0	1	1	-	HUW68_RS07440	hypothetical protein	-	-	-
HUW68_RS07445	0.496667	0.37	0.424753	0.738251	0.844266	-	HUW68_RS07445	1.54333	1.51	0.0315011	0.134022	0.184323	-	HUW68_RS07445	DUF1672 domain-containing protein	-	-	-
HUW68_RS07450	0.753333	0.653333	0.205469	0.987896	0.994328	-	HUW68_RS07450	0.356667	0.42	-0.235813	0.629867	0.686141	-	HUW68_RS07450	DUF1672 domain-containing protein	-	-	-
HUW68_RS07455	3.62667	3.03667	0.256156	0.905536	0.946599	-	HUW68_RS07455	1.99333	3.96	-0.990317	0.768198	0.808959	-	HUW68_RS07455	hypothetical protein	-	-	-
HUW68_RS07460	3.48667	3.16333	0.140403	0.839695	0.905135	-	HUW68_RS07460	43.97	114.593	-1.38193	5.53e-07	1.58e-06	down	lukF-PV	Panton-Valentine bi-component leukocidin subunit F	GO:0005576,GO:0009405,GO:0044179,GO:0051715	-	-
HUW68_RS07465	10.0667	10.6967	-0.0875752	0.0624845	0.146746	-	HUW68_RS07465	192.59	267.547	-0.474258	0.147973	0.201572	-	lukS-PV	Panton-Valentine bi-component leukocidin subunit S	GO:0005576,GO:0009405,GO:0044179,GO:0051715	-	-
HUW68_RS07470	2.71667	2.18333	0.315305	0.645275	0.780747	-	HUW68_RS07470	3.79333	2.8	0.438039	0.000468978	0.000990024	-	HUW68_RS07470	N-acetylmuramoyl-L-alanine amidase	GO:0005576,GO:0008745,GO:0009253,GO:0030420,GO:0030435,GO:0071555	-	COG0860-N-acetylmuramoyl-L-alanine amidase[M]
HUW68_RS07475	0.0001	0.0001	0	1	1	-	HUW68_RS07475	0.0001	0.156667	-10.6135	0.663796	1	-	HUW68_RS07475	phage holin	-	-	-
HUW68_RS07480	0.06	0.0001	9.22882	0.869549	1	-	HUW68_RS07480	0.0001	0.37	-11.8533	0.379773	1	-	HUW68_RS07480	DUF2951 domain-containing protein	GO:0016021	-	-
HUW68_RS07485	0.0001	0.103333	-10.0131	0.758712	1	-	HUW68_RS07485	0.0001	0.0001	0	1	1	-	HUW68_RS07485	XkdX family protein	-	-	-
HUW68_RS07490	0.0001	0.17	-10.7313	0.184806	1	-	HUW68_RS07490	0.0001	0.443333	-12.1142	0.215149	1	-	HUW68_RS07490	DUF2977 domain-containing protein	-	-	-
HUW68_RS07495	0.34	0.26	0.387023	0.775731	0.867587	-	HUW68_RS07495	0.496667	0.533333	-0.10276	0.427081	0.499885	-	HUW68_RS07495	phage baseplate upper protein	-	-	-
HUW68_RS07500	3.36667	3.16667	0.0883559	0.604365	0.749538	-	HUW68_RS07500	1.83333	2.75667	-0.588456	0.806672	0.841973	-	HUW68_RS07500	minor structural protein	GO:0019350,GO:0071555	-	-
HUW68_RS07505	0.163333	0.0566667	1.52725	0.613762	1	-	HUW68_RS07505	0.06	1.25667	-4.3885	0.0444044	0.0689131	-	HUW68_RS07505	hypothetical protein	-	-	-
HUW68_RS07510	0.55	0.306667	0.84276	0.216404	0.379232	-	HUW68_RS07510	0.12	0.37	-1.62449	0.366682	0.437379	-	HUW68_RS07510	phage tail protein	-	-	-
HUW68_RS07515	0.286667	0.263333	0.122484	0.925128	0.958301	-	HUW68_RS07515	0.18	1.26	-2.80735	0.0380199	0.059755	-	HUW68_RS07515	phage tail family protein	-	-	-
HUW68_RS07520	0.95	0.686667	0.468318	0.18018	0.330204	-	HUW68_RS07520	1.12333	1.37667	-0.293393	0.10939	0.15443	-	HUW68_RS07520	phage tail tape measure protein	GO:0016021,GO:0019076,GO:0033644	-	COG0739-Membrane proteins related to metalloendopeptidases[M]
HUW68_RS07525	0.0001	0.0001	0	1	1	-	HUW68_RS07525	0.0001	0.0001	0	1	1	-	HUW68_RS07525	hypothetical protein	-	-	-
HUW68_RS07530	0.0001	0.0001	0	1	1	-	HUW68_RS07530	0.0001	0.0001	0	1	1	-	HUW68_RS07530	hypothetical protein	-	-	-
HUW68_RS07535	0.546667	0.623333	-0.189342	0.634448	0.773703	-	HUW68_RS07535	2.76	3.14333	-0.187627	0.345157	0.416917	-	HUW68_RS07535	Ig domain-containing protein	GO:0019012	-	COG5492-Bacterial surface proteins containing Ig-like domains[N]
HUW68_RS07540	0.283333	0.133333	1.08746	0.440921	1	-	HUW68_RS07540	0.0001	0.103333	-10.0131	0.54637	1	-	HUW68_RS07540	tail protein	-	-	-
HUW68_RS07545	0.346667	0.553333	-0.6746	0.431145	1	-	HUW68_RS07545	0.0001	0.236667	-11.2086	0.378393	1	-	HUW68_RS07545	DUF3168 domain-containing protein	-	-	-
HUW68_RS07550	0.933333	0.833333	0.163499	0.957727	0.975802	-	HUW68_RS07550	0.293333	0.406667	-0.471306	0.896808	0.917969	-	HUW68_RS07550	hypothetical protein	-	-	-
HUW68_RS07555	0.456667	0.25	0.869213	0.584205	1	-	HUW68_RS07555	0.653333	0.1	2.70782	0.147969	0.201572	-	HUW68_RS07555	hypothetical protein	-	-	-
HUW68_RS07560	1.77333	2.15	-0.277873	0.398374	0.577455	-	HUW68_RS07560	0.816667	0.806667	0.0177747	0.699809	0.752385	-	HUW68_RS07560	phage gp6-like head-tail connector protein	-	-	-
HUW68_RS07565	1.85333	1.37667	0.428943	0.504046	0.672403	-	HUW68_RS07565	1.06	1.73333	-0.709485	0.992326	0.99399	-	HUW68_RS07565	phage major capsid protein	-	-	-
HUW68_RS07570	0.343333	0.28	0.294183	0.919881	0.954758	-	HUW68_RS07570	0.0001	0.02	-7.64386	0.950261	1	-	HUW68_RS07570	Clp protease ClpP	GO:0004252,GO:0005737,GO:0016021	-	COG0740-Protease subunit of ATP-dependent Clp proteases[OU]
HUW68_RS07575	1.22667	1.03	0.252099	0.895594	0.941825	-	HUW68_RS07575	0.556667	2.24333	-2.01076	0.0616418	0.0927526	-	HUW68_RS07575	phage portal protein	GO:0019028,GO:0019076,GO:0046718	-	COG4695-Phage-related protein[S]
HUW68_RS07580	0.413333	0.263333	0.650416	0.457482	0.634105	-	HUW68_RS07580	0.306667	0.733333	-1.2578	0.598009	0.658828	-	HUW68_RS07580	terminase large subunit	GO:0019076	-	COG4626-Phage terminase-like protein, large subunit[R]
HUW68_RS07585	0.0001	0.0001	0	1	1	-	HUW68_RS07585	0.0566667	0.05	0.180572	0.862399	1	-	HUW68_RS07585	P27 family phage terminase small subunit	-	-	-
HUW68_RS07590	0.233333	0.316667	-0.440573	0.692292	1	-	HUW68_RS07590	1.08333	0.153333	2.82073	0.0294547	0.047389	-	HUW68_RS07590	HNH endonuclease	GO:0003676,GO:0004519	-	-
HUW68_RS07595	0.386667	0.19	1.02509	0.497866	1	-	HUW68_RS07595	0.496667	0.443333	0.163886	0.542698	0.610002	-	HUW68_RS07595	transcriptional regulator	-	-	-
HUW68_RS07600	3.33667	2.72667	0.291269	0.684779	0.810996	-	HUW68_RS07600	2.76	2.71	0.0263754	0.0354881	0.0561327	-	HUW68_RS07600	DEAD/DEAH box helicase	GO:0005524	-	COG0553-Superfamily II DNA/RNA helicases, SNF2 family[KL]
HUW68_RS07605	0.546667	0.116667	2.22827	0.208571	1	-	HUW68_RS07605	0.0001	0.0533333	-9.05889	0.950261	1	-	HUW68_RS07605	VRR-NUC domain-containing protein	GO:0004518,GO:0016788,GO:0046872	-	-
HUW68_RS07610	3.61333	1.34	1.4311	0.180346	0.330278	-	HUW68_RS07610	3.13667	6.51667	-1.0549	0.66047	0.714895	-	HUW68_RS07610	hypothetical protein	-	-	-
HUW68_RS07615	3.41	2.72	0.326165	0.497667	0.668303	-	HUW68_RS07615	6.67	6.92333	-0.05378	0.000353495	0.000756812	-	HUW68_RS07615	virulence-associated E family protein	-	-	COG5545-Predicted P-loop ATPase and inactivated derivatives[R]
HUW68_RS07620	2.81667	2.33	0.273659	0.927292	0.959755	-	HUW68_RS07620	4.64333	2.66	0.803735	0.0291838	0.0470366	-	HUW68_RS07620	DUF1514 family protein	-	-	-
HUW68_RS07625	0.94	0.653333	0.524842	0.789419	1	-	HUW68_RS07625	1.13	5.02667	-2.15328	0.140119	0.191738	-	HUW68_RS07625	transcriptional activator RinB	GO:0006351,GO:0006355	-	-
HUW68_RS07630	0.546667	0.596667	-0.126264	0.710082	1	-	HUW68_RS07630	0.856667	2.29667	-1.42274	0.456863	0.528375	-	HUW68_RS07630	hypothetical protein	GO:0016021	-	-
HUW68_RS07635	0.146667	0.14	0.0671142	0.935638	1	-	HUW68_RS07635	0.0001	0.0001	0	1	1	-	HUW68_RS07635	hypothetical protein	-	-	-
HUW68_RS07640	0.46	0.323333	0.508612	0.849256	1	-	HUW68_RS07640	0.0001	1.19	-13.5387	0.0619817	0.0932126	-	HUW68_RS07640	hypothetical protein	-	-	-
HUW68_RS07645	0.0001	0.0001	0	1	1	-	HUW68_RS07645	0.0001	0.31	-11.5981	0.591545	1	-	HUW68_RS07645	DUF1381 domain-containing protein	-	-	-
HUW68_RS07650	0.316667	0.373333	-0.237499	0.647117	1	-	HUW68_RS07650	0.773333	0.153333	2.33442	0.0397534	0.0622635	-	HUW68_RS07650	dUTPase	-	-	-
HUW68_RS07655	0.0001	0.273333	-11.4164	0.289476	1	-	HUW68_RS07655	0.0001	0.0001	0	1	1	-	HUW68_RS07655	DUF1024 family protein	-	-	-
HUW68_RS07660	0.303333	0.343333	-0.178706	0.830004	1	-	HUW68_RS07660	0.0001	0.856667	-13.0645	0.107053	0.151524	-	HUW68_RS07660	hypothetical protein	-	-	-
HUW68_RS07665	0.603333	0.33	0.870489	0.627186	1	-	HUW68_RS07665	0.58	0.163333	1.82823	0.304357	0.374964	-	HUW68_RS07665	hypothetical protein	-	-	-
HUW68_RS07670	0.306667	0.32	-0.0614005	0.846731	1	-	HUW68_RS07670	0.07	0.253333	-1.85561	0.705725	1	-	HUW68_RS07670	DUF3310 domain-containing protein	-	-	-
HUW68_RS07675	0.0001	0.04	-8.64386	0.758712	1	-	HUW68_RS07675	0.263333	0.0001	11.3627	0.132182	1	-	HUW68_RS07675	PVL family protein	-	-	-
HUW68_RS07680	0.0001	0.0001	0	1	1	-	HUW68_RS07680	0.0001	0.0001	0	1	1	-	HUW68_RS07680	DUF3113 family protein	-	-	-
HUW68_RS07685	0.193333	0.146667	0.398549	0.776361	0.867834	-	HUW68_RS07685	0.0633333	0.29	-2.19502	0.192848	0.254417	-	HUW68_RS07685	DNA polymerase	GO:0003677,GO:0003887,GO:0004527,GO:0006260,GO:0039693	-	COG0749-DNA polymerase I - 3'-5' exonuclease and polymerase domains[L]
HUW68_RS07690	0.03	0.0566667	-0.917538	0.669931	1	-	HUW68_RS07690	0.0633333	0.29	-2.19502	0.451504	0.523068	-	HUW68_RS07690	DUF2815 family protein	-	-	-
HUW68_RS07695	0.0933333	0.0266667	1.80735	0.371606	1	-	HUW68_RS07695	0.06	0.17	-1.5025	0.623977	0.680816	-	HUW68_RS07695	DUF2800 domain-containing protein	-	-	-
HUW68_RS07700	0.0001	0.0001	0	1	1	-	HUW68_RS07700	0.0001	0.0001	0	1	1	-	HUW68_RS07700	hypothetical protein	-	-	-
HUW68_RS07705	0.0566667	0.0633333	-0.160465	0.93426	1	-	HUW68_RS07705	0.0001	0.246667	-11.2683	0.586387	1	-	HUW68_RS07705	DUF1108 family protein	-	-	-
HUW68_RS07710	0.193333	0.11	0.813587	0.769711	1	-	HUW68_RS07710	0.0001	0.0001	0	1	1	-	HUW68_RS07710	DUF2482 family protein	-	-	-
HUW68_RS07715	0.0001	0.0001	0	1	1	-	HUW68_RS07715	0.0001	0.0001	0	1	1	-	HUW68_RS07715	hypothetical protein	-	-	-
HUW68_RS07720	1.54	1.63667	-0.0878302	0.73012	0.839351	-	HUW68_RS07720	0.09	1.78667	-4.3112	0.131937	0.182099	-	HUW68_RS07720	DUF1270 domain-containing protein	-	-	-
HUW68_RS07725	0.47	1.76667	-1.9103	0.0169316	0.0511451	-	HUW68_RS07725	0.736667	2.56333	-1.79894	0.337541	0.40899	-	HUW68_RS07725	helix-turn-helix domain-containing protein	GO:0003677	-	-
HUW68_RS07730	0.433333	0.456667	-0.0756643	0.838838	1	-	HUW68_RS07730	1.91	0.826667	1.2082	0.0736989	0.108318	-	HUW68_RS07730	hypothetical protein	-	-	-
[truncated: 1,337 more rows]
