# Supplementary material for: Modulation of MRSA virulence gene expression by the wall teichoic acid enzyme TarO
Source: Nat Commun. 2023 Mar 22;14:1594. doi: 10.1038/s41467-023-37310-5 (PMC10032271; doi:10.1038/s41467-023-37310-5)
Supplement: Supplementary file 7 — Source Data [file 41467_2023_37310_MOESM7_ESM.zip]

Archive with 17 entries (16 files):
- Source Data/
- Source Data/Fig. 1.xlsx
- Source Data/Fig. 2.xlsx
- Source Data/Fig. 3.xlsx
- Source Data/Fig. 4.xlsx
- Source Data/Fig. 5.xlsx
- Source Data/Fig. 6.xlsx
- Source Data/Fig. S1.xlsx
- Source Data/Fig. S10.xlsx
- Source Data/Fig. S2.xlsx
- Source Data/Fig. S3.xlsx
- Source Data/Fig. S4.xlsx
- Source Data/Fig. S5.xlsx
- Source Data/Fig. S6.xlsx
- Source Data/Fig. S7.xlsx
- Source Data/Fig. S8.xlsx
- Source Data/Fig. S9.xlsx
