# Supplementary material for: Modulation of MRSA virulence gene expression by the wall teichoic acid enzyme TarO
Source: Nat Commun. 2023 Mar 22;14:1594. doi: 10.1038/s41467-023-37310-5 (PMC10032271; doi:10.1038/s41467-023-37310-5)
Supplement: Supplementary file 7 — Source Data [file 41467_2023_37310_MOESM7_ESM.zip › Source Data/Fig. 1.xlsx]

## Sheet: Fig. 1B
Fig. 1B
	RT-qPCR of psmα3
	USA300 + Tuni 0 µg/ml			USA300 + Tuni 0.02 µg/ml			USA300 + Tuni 0.1 µg/ml			USA300 + Tuni 0.5 µg/ml
	1	1	1	0.137305	0.419592	0.360757	0.0662582	0.141843	0.122372	0.0831624	0.0867516	0.064985

## Sheet: Fig. 1C
Fig. 1C
	RT-qPCR of psmβ1
	USA300 + Tuni 0 µg/ml			USA300 + Tuni 0.02 µg/ml			USA300 + Tuni 0.1 µg/ml			USA300 + Tuni 0.5 µg/ml
	1	1	1	0.4344	1.0943	0.196	0.1213	0.2305	0.0629	0.0688	0.136	0.0862

## Sheet: Fig. 1D
Fig. 1D
	RT-qPCR of RNAIII
	USA300 + Tuni 0 µg/ml			USA300 + Tuni 0.02 µg/ml			USA300 + Tuni 0.1 µg/ml			USA300 + Tuni 0.5 µg/ml
	1	1	1	0.408649	0.497041	0.147075	0.18651	0.213468	0.199876	0.180169	0.147108	0.232905

## Sheet: Fig. 1E
Fig. 1E
		psmα-lux, CPS/OD600
	Time (hour)	USA300::psmα-lux						USA300::psmα-lux + tunicamycin 0.5 μg/ml
	0	4440.86	4659.79	3804.12	3408.16	4357.14	4063.83	4010.99	3639.18	4030.93	4200	3804.12	4061.86
	1	114.865	154.839	126.582	262.195	133.333	153.333	191.358	179.641	186.747	286.624	105.263	174.699
	2	78.9474	63.9535	44.7761	64.1399	38.3481	75.5287	41.6667	24.6154	62.1118	65.0155	69.4864	45.7317
	3	59.1497	33.8645	36.961	24.5747	40.1396	48.8722	43.1818	38.5542	30.7329	34.8028	36.8664	37.037
	4	13.7195	59.246	53.3088	35.8362	4.78469	56.2914	30.1075	39.9113	57.9399	46.4135	21.5517	35.4906
	5	43.0906	41.5225	54.7445	15.2801	37.7358	38.4	21.9298	64.5161	43.1965	51.4403	35.3982	21.8341
	6	39.548	36.7893	52.4412	36.7279	54.4323	61.3207	55.4324	36.8664	37.1179	38.1356	35.7143	22.173
	7	71.1611	52.2876	60.177	49.7512	75.2688	83.9813	71.4286	39.0805	70.6402	58.3153	40.3587	48.9978
	8	65.8959	94.3089	113.475	76.6721	54.9618	91.4729	46.9799	50.5747	33.1858	37.5276	58.427	48.7805
	9	63.6364	81.3008	111.9	99.3485	84.0979	83.4621	78.4753	69.1244	86.0927	70.5128	44.9438	62.0843
	10	97.6693	115.073	135.957	124.183	141.104	120.37	98.434	82.5688	46.3576	66.5189	74.1573	50.885
	11	103.058	181.23	183.453	161.765	127.496	117.465	136.465	107.798	41.4847	84.2572	119.101	80.1782
	12	201.604	183.575	187.387	176.759	201.229	175.926	89.8876	119.54	96.4912	88.5529	67.4157	122.494
	13	200.692	218.649	185.586	278.232	236.559	223.077	137.387	101.382	124.444	113.734	112.36	127.232
	14	249.417	232	285.971	300.163	304.615	266.462	130.631	90.0693	105.145	130.526	99.5475	124.722
	15	285.372	323.248	344.704	384.74	322.086	300.763	137.697	152.778	116.592	121.681	88.6364	149.22
	16	306.748	431.28	389.286	416.801	321.101	321.212	144.796	93.2401	139.64	130.526	130.435	184.685
	17	374.372	394.366	314.387	391.026	302.432	375.375	189.498	159.624	167.043	102.088	136.259	160.998
	18	454.78	448.758	441.901	410.175	349.925	336.795	154.734	94.5627	136.364	99.0991	106.977	180.365
	19	414.508	428.571	329.843	405.024	368.264	314.244	141.861	119.332	122.402	71.4286	154.567	129.032
	20	424.442	479.576	346.552	463.566	440	345.376	133.803	142.169	130.233	133.038	106.383	95.5711
	21	541.558	421.525	322.526	471.669	386.197	461.538	97.1564	139.024	80.3782	79.8226	124.7	84.9057
	22	551.499	503.693	327.703	368.58	421.512	398.876	100.962	83.9506	128.878	82.9493	128.641	124.105
	23	541.775	466.374	376.884	418.778	398.561	398.611	78.0488	105.528	82.7251	99.537	103.704	53.2688
	24	555.556	544.798	313.433	463.918	352.857	411.602	138.958	86.9565	96.0591	73.6342	80.2005	105.392
	25	578.534	512.821	323.529	429.812	358.251	432.469	58.0808	88.5417	109.453	108.04	73.7913	60.3015

## Sheet: Fig. 1F
Fig. 1F
		OD600
	Time (hour)	USA300::psmα-lux						USA300::psmα-lux + tunicamycin 0.5 μg/ml
	0	0.093	0.097	0.097	0.098	0.098	0.094	0.091	0.097	0.097	0.095	0.097	0.097
	1	0.148	0.155	0.158	0.164	0.165	0.15	0.162	0.167	0.166	0.157	0.171	0.166
	2	0.342	0.344	0.335	0.343	0.339	0.331	0.336	0.325	0.322	0.323	0.331	0.328
	3	0.541	0.502	0.487	0.529	0.573	0.532	0.44	0.415	0.423	0.431	0.434	0.432
	4	0.656	0.557	0.544	0.586	0.627	0.604	0.465	0.451	0.466	0.474	0.464	0.479
	5	0.673	0.578	0.548	0.589	0.636	0.625	0.456	0.434	0.463	0.486	0.452	0.458
	6	0.708	0.598	0.553	0.599	0.643	0.636	0.451	0.434	0.458	0.472	0.448	0.451
	7	0.801	0.612	0.565	0.603	0.651	0.643	0.448	0.435	0.453	0.463	0.446	0.449
	8	0.865	0.615	0.564	0.613	0.655	0.645	0.447	0.435	0.452	0.453	0.445	0.451
	9	0.88	0.615	0.563	0.614	0.654	0.647	0.446	0.434	0.453	0.468	0.445	0.451
	10	0.901	0.617	0.559	0.612	0.652	0.648	0.447	0.436	0.453	0.451	0.445	0.452
	11	0.883	0.618	0.556	0.612	0.651	0.647	0.447	0.436	0.458	0.451	0.445	0.449
	12	0.873	0.621	0.555	0.611	0.651	0.648	0.445	0.435	0.456	0.463	0.445	0.449
	13	0.867	0.622	0.555	0.611	0.651	0.65	0.444	0.434	0.45	0.466	0.445	0.448
	14	0.858	0.625	0.556	0.613	0.65	0.653	0.444	0.433	0.447	0.475	0.442	0.449
	15	0.834	0.628	0.557	0.616	0.652	0.655	0.443	0.432	0.446	0.452	0.44	0.449
	16	0.815	0.633	0.56	0.619	0.654	0.66	0.442	0.429	0.444	0.475	0.437	0.444
	17	0.796	0.639	0.563	0.624	0.658	0.666	0.438	0.426	0.443	0.431	0.433	0.441
	18	0.774	0.644	0.568	0.629	0.663	0.674	0.433	0.423	0.44	0.444	0.43	0.438
	19	0.772	0.651	0.573	0.637	0.668	0.681	0.43	0.419	0.433	0.448	0.427	0.434
	20	0.761	0.661	0.58	0.645	0.675	0.692	0.426	0.415	0.43	0.451	0.423	0.429
	21	0.77	0.669	0.586	0.653	0.681	0.702	0.422	0.41	0.423	0.451	0.417	0.424
	22	0.767	0.677	0.592	0.662	0.688	0.712	0.416	0.405	0.419	0.434	0.412	0.419
	23	0.766	0.684	0.597	0.671	0.695	0.72	0.41	0.398	0.411	0.432	0.405	0.413
	24	0.765	0.692	0.603	0.679	0.7	0.724	0.403	0.391	0.406	0.421	0.399	0.408
	25	0.764	0.702	0.612	0.691	0.709	0.733	0.396	0.384	0.402	0.398	0.393	0.398

## Sheet: Fig. 1G
Fig. 1G
		CPS/OD600 of USA300::psmα-lux at 2 h
	Tunicamycin 0 μg/ml + AIP 0 μM	78.9474	63.9535	44.7761	64.1399	38.3481	75.5287
	Tunicamycin 0 μg/ml + AIP 0.3 μM	575.581	603.604	488.959	535.503	560.472	476.19
	Tunicamycin 0 μg/ml + AIP 1.5 μM	1616.35	1361.45	1460.57	1267.44	1351.19	1353.62
	Tunicamycin 0.5 μg/ml + AIP 0.3 μM	166.144	219.136	142.415	210.692	158.055	271.341
	Tunicamycin 0.5 μg/ml + AIP 1.5 μM	816.199	829.721	886.85	742.515	872.611	705.882

## Sheet: Fig. 1H
Fig. 1H
	RT-qPCR of spa
	USA300 + Tuni 0 µg/ml			USA300 + Tuni 0.02 µg/ml			USA300 + Tuni 0.1 µg/ml			USA300 + Tuni 0.5 µg/ml			USA300 + Tuni 2.5 µg/ml
	1	1	1	0.739653	0.834518	0.803625	0.429145	0.319465	0.386653	0.155354	0.0699179	0.0735692	0.0950492	0.0839295	0.0561277

## Sheet: Fig. 1I
Fig. 1I
	Replicate 1
																Lane 1: Tuni 0 µg/ml
																Lane 2: Tuni 0.02 µg/ml
																Lane 3: Tuni 0.1 µg/ml
																Lane 4: Tuni 0.5 µg/ml
																Lane 5: Tuni 2.5 µg/ml
	Replicate 2
																Lane 1: Tuni 0 µg/ml
																Lane 2: Tuni 0.02 µg/ml
																Lane 3: Tuni 0.1 µg/ml
																Lane 4: Tuni 0.5 µg/ml
																Lane 5: Tuni 2.5 µg/ml
	Replicate 3
																Lane 1: Tuni 0 µg/ml
																Lane 2: Tuni 0.02 µg/ml
																Lane 3: Tuni 0.1 µg/ml
																Lane 4: Tuni 0.5 µg/ml
																Lane 5: Tuni 2.5 µg/ml
