# Supplementary material for: Modulation of MRSA virulence gene expression by the wall teichoic acid enzyme TarO
Source: Nat Commun. 2023 Mar 22;14:1594. doi: 10.1038/s41467-023-37310-5 (PMC10032271; doi:10.1038/s41467-023-37310-5)
Supplement: Supplementary file 7 — Source Data [file 41467_2023_37310_MOESM7_ESM.zip › Source Data/Fig. 2.xlsx]

## Sheet: Fig. 2A
Fig. 2A
	RT-qPCR of psmα3
	USA300			USA300 + Tuni 0.5 μg/ml			ΔtarO			ΔtarO + Tuni 0.5 μg/ml			ΔtarO/p-tarO			ΔtarO/p-tarO + Tuni 0.5 μg/ml
	1	1	1	0.13846	0.11285	0.242953	0.072785	0.091892	0.06235	0.059656	0.118278	0.051681	0.674517	0.939932	0.813267	0.112437	0.308366	0.256805

## Sheet: Fig. 2B
Fig. 2B
	Replicate 1
	Replicate 2
	Replicate 3

## Sheet: Fig. 2C
Fig. 2C
	USA300			USA300 + Tuni 0.5 μg/ml			ΔtarO			ΔtarO + Tuni 0.5 μg/ml			ΔtarO/p-tarO			ΔtarO/p-tarO + Tuni 0.5 μg/ml
	1	1	1	0.176621	0.131959	0.196506	0.083349	0.054481	0.12284	0.065423	0.061636	0.085932	0.687546	1.12232	0.717557	0.191035	0.159571	0.210434

## Sheet: Fig. 2I
Fig. 2I
	G. mellonella larvae survival
	Time (hour)	PBS	USA300	tarO	tarO/p-tarO
	6
	18		1	1	1	note: 1 represents death; 0 represents survival
	18		1	1	1
	18		1		1
	18		1		1
	18		1		1
	18		1		1
	18				1
	24
	30		1		1
	30		1		1
	30		1		1
	30		1		1
	30		1		1
	30		1		1
	30		1		1
	30				1
	42		1		1
	42		1		1
	42				1
	48			1
	48			1
	54		1
	66		1
	72
	78			1
	90			1
	90			1
	102	0	0	0
	102	0		0
	102	0		0
	102	0		0
	102	0		0
	102	0		0
	102	0		0
	102	0		0
	102	0		0
	102	0		0
	102	0		0
	102	0
	102	0

## Sheet: Fig. 2J
Fig. 2J
		Infection dose: 5 x 106 CFU						Infection dose: 2 x 107 CFU
		Kidney		Heart		Liver		Kidney		Heart		Liver
		USA300	tarO	USA300	tarO	USA300	tarO	USA300	tarO	USA300	tarO	USA300	tarO
	Log10CFU/Organ	7.60206	3	3.77815	3.07918	5.95424	2	8.47712	4.8451	2	0	4.04139	2.30103
		7	0	4	2.90309	0	5.69897	6.8451	0	2	0	4.77815	3
		7.77815	7.04139	3.47712	3.30103	4.30103	0	7.30103	0	3.8451	4.04139	3.69897	2.30103
		6.69897	3	0	0	3	0	6	4.90309	3.60206	0	4.07918	2
		0	3.30103	3.30103	0	4.8451	2	7.32222	4	3.47712	0	3.77815	2
		7.77815	4.39794	3.47712	2.30103	4.8451	2	8.20412	4.69897	4.60206	3.04139	5	3.69897
		8.17609	0	3	3.8451	5.27875	2.77815	7.8451	0	4.07918	0	4.20412	4.8451
		7.54407	3.30103	3.47712	2	2.47712	2.69897	7.8451	4.30103	3.60206	2.47712	4.8451	6.11394
		2	0	4	0	4.07918	2	7.36173	0	2	2.30103	4.17609	3.77815
		7.47712	3.69897	2	2	4.11394	0	7.90309	5.38021	2.47712	3.60206	4.90309	2
		7.8451	0	3.69897	0	5.47712	2.30103	7.8451	3	4.30103	0	5.30103	2.8451
		8.17609	6.69897	2.30103	2.90309	3	3.30103	8.04139	3.47712	2.60206	0	3.77815	2.47712
		7.47712	0	0	0	4.47712	0	7.60206	5.30103	4.11394	4.20412	6.4624	4.36173
		7.77815	4	2.69897	0	4.20412	2	7.60206	4.77815	3.30103	2.60206	2.30103	3.30103
		7.14613	0	2.30103	0	5.60206	0		3.69897		2		3.20412

## Sheet: Fig. 2K
Fig. 2K
		Mice survival
	Time (day)	USA300	ΔtarO
	1
	2				note: 1 represents death; 0 represents survival
	3		1
	3		1
	4	1
	4	1
	5	1
	5	1
	5	1
	5	1
	5	1
	5	1
	6	1
	6	1
	6	1
	7		1
	10	0	0
	10	0	0
	10	0	0
	10	0	0
	10		0
	10		0
	10		0
	10		0
	10		0
	10		0
	10		0
	10		0
	10		0
