# Supplementary material for: Modulation of MRSA virulence gene expression by the wall teichoic acid enzyme TarO
Source: Nat Commun. 2023 Mar 22;14:1594. doi: 10.1038/s41467-023-37310-5 (PMC10032271; doi:10.1038/s41467-023-37310-5)
Supplement: Supplementary file 7 — Source Data [file 41467_2023_37310_MOESM7_ESM.zip › Source Data/Fig. 3.xlsx]

## Sheet: Fig. 3A
Fig. 3A

## Sheet: Fig. 3B
Fig. 3B
		CPS/OD600
	Time (hour)	USA300::vraX-lux				USA300::vraX-lux + Tuni 0.5 μg/ml				ΔvraR::vraX-lux				ΔvraR::vraX-lux + Tuni 0.5 μg/ml
	0	233.333	365.591	210.526	282.609	153.846	184.783	193.548	141.304	193.548	170	51.5464	72.9167	97.8261	130.435	93.75	145.833
	1	170.068	117.647	75.4717	91.5033	1529.41	1457.52	1660.13	1723.68	89.172	49.3827	125	93.75	64.5161	77.4193	49.6894	75
	2	66.8693	90.9091	69.6202	99.6885	6520.83	6347.68	6366.24	6125	70.3812	49.133	78.9474	24.2424	73.8007	68.1818	36.63	69.0909
	3	34.6939	40.5117	50.9259	37.7778	4028.57	4291.07	3609.5	4437.68	37.3832	63.3397	22.2634	36.1446	61.8892	74.1936	94.4625	86.5385
	4	19.6429	32.3194	39.0144	23.301	1064.87	1216	1043.15	1137.93	22.4914	52.7241	35.5932	30.1418	48.3384	94.2249	56.6038	42.5532
	5	23.7691	14.1093	41.8251	43.956	351.206	422.872	463.476	522.31	33.3333	42.2297	36.1248	25.4237	38.9222	30.581	45.3172	38.5757
	6	26.6223	19.1638	32.2004	21.164	218.919	314.516	261.421	186.17	39.8724	41.3223	12.7592	16.5563	50.4451	51.5151	39.5137	47.7612
	7	9.78793	15.7895	26.643	28.0702	167.123	309.589	172.68	223.118	39.0625	34.5395	26.9414	27.7325	27.1084	49.3827	64.6154	27.2727
	8	29.5567	40.9253	32.0285	54.2907	166.667	138.889	181.102	135.87	18.49	44.1176	29.9685	40.6504	33.7423	50.3145	34.4828	64.6154
	9	39.604	38.938	37.4332	31.4685	204.482	156.425	167.109	167.123	25.9939	44.1898	34.7003	37.2771	40.625	35.2564	60.5095	34.375
	10	23.1788	24.735	28.5205	31.4685	258.427	214.084	208	156.593	19.8171	32.7869	23.7342	37.3984	79.6178	52.2876	55.0162	60.5095
	11	31.5091	30.0885	24.9554	33.275	257.79	292.614	303.763	232.687	19.8473	19.7044	31.6957	24.43	42.2078	79.7342	59.2105	90.6149
	12	38.1426	38.938	14.2857	17.5131	325.714	340	276.423	323.12	41.1585	29.5567	20.6677	30.9951	43.0464	44.0678	33.557	55.9211
	13	29.8508	33.6283	19.7133	28.0702	452.45	390.173	349.727	376.404	10.6707	36.1248	20.6677	39.2157	80.5369	79.3103	51.1945	408.027
	14	29.8013	19.5036	12.5448	40.4218	539.13	623.907	480.663	546.742	32.0122	37.7668	25.4372	17.9739	44.3686	49.1228	107.266	61.2245
	15	23.0643	37.1681	55.5556	36.8421	678.363	797.059	557.103	614.286	33.3333	19.6399	31.6957	32.6264	86.8056	46.2634	77.4648	31.1419
	16	31.0966	31.746	42.8571	19.2645	861.357	893.491	741.573	778.098	25.6798	24.43	25.3165	26.0163	63.3803	36.1011	57.3477	35.0877
	17	32.4675	17.5439	21.3523	41.8848	830.357	898.508	857.955	871.72	30.0752	30.7942	29.9213	27.5081	50	66.1765	112.319	39.1459
	18	22.5806	24.4328	30.1418	38.1944	1231.23	1153.61	1000	797.654	23.988	27.3312	25.0391	36.9775	65.2174	48.5075	88.5609	57.971
	19	43.131	17.331	19.3662	56.7986	1039.28	1142.86	1069.36	1085.8	40.2385	23.9234	46.5838	27.1132	29.4118	79.5455	41.0448	47.7941
	20	15.873	25.729	19.2308	23.8908	1365.85	1345.57	1160.35	1431.55	25.26	28.436	15.4083	39.557	141.791	118.774	45.4545	89.2193
		OD600
	Time (hour)	USA300::vraX-lux				USA300::vraX-lux + Tuni 0.5 μg/ml				ΔvraR::vraX-lux				ΔvraR::vraX-lux + Tuni 0.5 μg/ml
	0	0.09	0.093	0.095	0.092	0.091	0.092	0.093	0.092	0.093	0.1	0.097	0.096	0.092	0.092	0.096	0.096
	1	0.147	0.153	0.159	0.153	0.153	0.153	0.153	0.152	0.157	0.162	0.16	0.16	0.155	0.155	0.161	0.16
	2	0.329	0.33	0.316	0.321	0.288	0.302	0.314	0.304	0.341	0.346	0.342	0.33	0.271	0.264	0.273	0.275
	3	0.49	0.469	0.432	0.45	0.35	0.347	0.379	0.345	0.535	0.521	0.539	0.498	0.307	0.31	0.307	0.312
	4	0.56	0.526	0.487	0.515	0.37	0.375	0.394	0.377	0.578	0.569	0.59	0.564	0.331	0.329	0.318	0.329
	5	0.589	0.567	0.526	0.546	0.373	0.376	0.397	0.381	0.6	0.592	0.609	0.59	0.334	0.327	0.331	0.337
	6	0.601	0.574	0.559	0.567	0.37	0.372	0.394	0.376	0.627	0.605	0.627	0.604	0.337	0.33	0.329	0.335
	7	0.613	0.57	0.563	0.57	0.365	0.365	0.388	0.372	0.64	0.608	0.631	0.613	0.332	0.324	0.325	0.33
	8	0.609	0.562	0.562	0.571	0.36	0.36	0.381	0.368	0.649	0.612	0.634	0.615	0.326	0.318	0.319	0.325
	9	0.606	0.565	0.561	0.572	0.357	0.358	0.377	0.365	0.654	0.611	0.634	0.617	0.32	0.312	0.314	0.32
	10	0.604	0.566	0.561	0.572	0.356	0.355	0.375	0.364	0.656	0.61	0.632	0.615	0.314	0.306	0.309	0.314
	11	0.603	0.565	0.561	0.571	0.353	0.352	0.372	0.361	0.655	0.609	0.631	0.614	0.308	0.301	0.304	0.309
	12	0.603	0.565	0.56	0.571	0.35	0.35	0.369	0.359	0.656	0.609	0.629	0.613	0.302	0.295	0.298	0.304
	13	0.603	0.565	0.558	0.57	0.347	0.346	0.366	0.356	0.656	0.609	0.629	0.612	0.298	0.29	0.293	0.299
	14	0.604	0.564	0.558	0.569	0.345	0.343	0.362	0.353	0.656	0.609	0.629	0.612	0.293	0.285	0.289	0.294
	15	0.607	0.565	0.558	0.57	0.342	0.34	0.359	0.35	0.66	0.611	0.631	0.613	0.288	0.281	0.284	0.289
	16	0.611	0.567	0.56	0.571	0.339	0.338	0.356	0.347	0.662	0.614	0.632	0.615	0.284	0.277	0.279	0.285
	17	0.616	0.57	0.562	0.573	0.336	0.335	0.352	0.343	0.665	0.617	0.635	0.618	0.28	0.272	0.276	0.281
	18	0.62	0.573	0.564	0.576	0.333	0.332	0.349	0.341	0.667	0.622	0.639	0.622	0.276	0.268	0.271	0.276
	19	0.626	0.577	0.568	0.581	0.331	0.329	0.346	0.338	0.671	0.627	0.644	0.627	0.272	0.264	0.268	0.272
	20	0.63	0.583	0.572	0.586	0.328	0.327	0.343	0.336	0.673	0.633	0.649	0.632	0.268	0.261	0.264	0.269

## Sheet: Fig. 3C
Fig. 3C								Fig. 3C
		CPS/OD600
	Time (hour)	USA300::psmα-lux						USA300::psmα-lux + Tuni 0.1 μg/ml						ΔvraR::psmα-lux						ΔvraR::psmα-lux + Tuni 0.1 μg/ml
	0	4054.35	3768.42	3762.89	3793.81	3376.24	4030.93	3387.1	3860.22	3875	3747.37	3625	4319.15	3608.7	3156.25	3387.76	3622.45	4113.4	3802.08	3829.79	1904.76	3822.92	3918.37	4247.42	4546.39
	1	362.416	224.359	145.454	159.236	99.3789	228.916	293.333	220.126	222.93	196.319	272.152	312.883	144.737	114.65	134.969	134.146	150	217.105	148.387	179.641	278.788	201.183	182.927	192.982
	2	74.3802	54.2169	35.6083	76.9231	81.5047	45.8453	43.6137	46.3576	35.8306	58.0645	31.348	32.0513	78.9474	43.2099	72.0721	49.5627	64.8968	76.6962	77.7385	88.4354	95.5631	37.5427	56.5371	30.8219
	3	63.4648	59.3047	35.4906	49.2126	56.6038	21.1946	34.2298	42.328	53.7897	40.5728	40.4762	60.9137	58.5198	40.5117	79.918	31.4815	53.9034	40.0763	52.1739	39.1061	28.49	56.1798	29.6736	71.6332
	4	22.9358	53.86	78.2123	60.6061	42.8305	57.6271	50.8083	32.9949	31.1005	21.1765	39.1304	24.4499	47.1281	66.3082	45.1264	47.8548	51.3699	31.6667	19.2838	46.4481	53.1915	46.4481	24.8619	64.1711
	5	26.6667	48.4429	79.4224	49.6795	57.6208	36.6667	52.5114	59.5238	21.028	31.6027	39.3013	57.2792	27.6968	35.461	39.2157	40.7166	23.5294	34.6535	50.8475	38.3562	67.2043	40.9836	61.4525	67.3854
	6	50.2152	52.901	55.4562	61.6114	90.7407	58.7248	65.5738	69.5444	37.296	43.0839	80	56.4706	44.9927	37.1681	79.5053	40.1929	73.4558	53.7459	67.9887	63.8889	54.7945	63.3609	50.4202	77.135
	7	82.9987	83.6178	94.9033	92.2844	75.1342	109.983	49.0654	53.6585	67.4419	49.8866	13.5135	63.6793	80.8081	73.1707	82.4742	94.9367	62.0915	62.8019	80.9249	45.3258	25.1397	36.5168	71.4286	45.3258
	8	83.014	138.936	104.24	118.168	131.206	96.8281	55.0239	58.8235	60.1852	68.1818	48.6726	66.3507	127.536	78.9474	108.808	105.845	91.653	98.2287	91.716	86.9565	59.8291	59.8291	46.7836	34.6821
	9	104.084	135.739	168.142	152.047	136.767	168.874	25.7511	53.7897	58.1395	36.2812	70.615	78.199	104.651	126.984	92.1739	95.2381	93.75	134.304	78.3132	73.9645	69.7674	63.9535	71.4286	94.1176
	10	151.882	132.076	148.673	212.299	163.701	160.331	76.0095	70.7317	67.757	56.8182	93.6073	101.655	177.326	107.584	115.385	114.467	141.914	173.701	110.769	96.3855	65.0888	106.509	118.902	132.132
	11	213.184	197.256	245.115	211.765	180.357	213.576	120.773	124.39	79.2541	77.2727	86.758	92.1986	174.673	194.346	180.702	200.637	160.331	157.212	125.392	104.938	132.93	72.5075	93.4579	73.3945
	12	188.653	214.408	190.053	251.108	216.458	212.521	105.651	66.0147	112.15	102.74	105.505	82.9384	199.418	245.583	210.526	196.172	185.738	177.994	105.431	134.796	126.154	110.769	191.083	115.265
	13	282.051	217.094	262.411	303.704	241.503	223.684	76.1671	102.689	125.874	89.6552	68.8073	87.6777	263.464	309.315	170.175	270.701	263.682	242.718	188.312	172.524	197.492	144.201	142.395	148.734
	14	248.247	303.237	271.277	263.002	254.025	268.853	123.153	100.49	132.867	117.241	144.495	127.962	304.79	308.772	356.14	259.142	284.768	283.871	192.053	283.388	182.109	140.575	171.617	232.258
	15	322.626	323.729	263.251	342.302	304.115	411.093	126.147	144.608	86.0465	126.147	113.689	165.485	356.936	383.944	320.49	356.577	198.02	339.744	164.983	142.384	172.078	204.546	137.584	177.049
	16	366.667	303.541	381.371	389.805	342.806	465.041	220.588	134.474	106.977	123.288	122.12	99.2908	386.494	389.948	316.522	349.606	296.053	402.556	167.808	185.811	191.419	158.416	167.236	183.333
	17	363.136	364.548	381.533	342.302	424.028	507.293	127.66	128.954	113.689	86.3636	75.1708	143.529	471.429	448.454	337.37	373.438	276.596	403.481	229.167	195.206	232.323	214.765	170.139	233.898
	18	442.623	428.808	389.948	479.104	467.601	553.772	145.279	128.954	118.056	131.519	88.8383	115.566	490.78	465.986	462.199	406.202	423.701	438.872	197.88	212.544	163.822	204.778	176.056	192.44
	19	479.947	424.59	439.108	529.061	468.75	535.771	86.747	84.9515	92.8074	81.6326	79.7267	134.752	535.112	550.505	477.891	460.123	383.253	510.836	247.312	378.092	159.17	183.391	293.907	314.685
	20	553.333	495.961	570.458	505.17	469.178	701.562	103.615	48.6618	95.3488	65.9091	96.5517	66.5083	637.883	543.947	412.458	465.151	309.41	490.076	254.546	215.054	238.596	312.281	232.727	166.667
	21	514.628	417.863	587.248	584.435	527.919	711.42	127.404	60.8272	100.233	54.6697	92.5926	71.5991	568.276	606.557	525.79	506.006	391.785	450.301	324.723	170.909	214.286	321.429	291.513	302.158
	22	571.242	474.016	564.784	567.489	530.885	724.924	57.6923	82.9268	74.9415	75.5149	48.9511	52.8846	615.595	551.78	420.792	491.098	296.875	483.631	273.408	154.982	285.199	224.638	235.955	153.846
	23	607.33	493.769	540.984	598.551	559.406	791.916	79.9031	70.9047	66.0377	51.0441	66.5083	48.6618	535.326	515.2	404.568	532.258	294.118	483.918	229.008	176.692	235.294	220.588	212.928	167.91
	24	638.633	559.322	508.117	659.971	531.915	867.061	43.9024	68.9655	35.7995	39.9061	45.7831	31.8627	656.716	549.051	481.422	483.309	282.642	442.197	298.45	175.572	149.813	265.918	263.566	178.707
	25	724.503	657.576	521.463	675.214	568.218	786.533	39.604	49.505	36.2319	26.1283	27.027	37.4065	705.645	577.399	407.643	583.931	321.212	542.614	262.948	210.938	176.923	200	235.06	192.157
		OD600
	Time (hour)	USA300::psmα-lux						USA300::psmα-lux + Tuni 0.1 μg/ml						ΔvraR::psmα-lux						ΔvraR::psmα-lux + Tuni 0.1 μg/ml
	0	0.092	0.095	0.097	0.097	0.101	0.097	0.093	0.093	0.096	0.095	0.096	0.094	0.092	0.096	0.098	0.098	0.097	0.096	0.094	0.21	0.096	0.098	0.097	0.097
	1	0.149	0.156	0.165	0.157	0.161	0.166	0.15	0.159	0.157	0.163	0.158	0.163	0.152	0.157	0.163	0.164	0.16	0.152	0.155	0.167	0.165	0.169	0.164	0.171
	2	0.363	0.332	0.337	0.325	0.319	0.349	0.321	0.302	0.307	0.31	0.319	0.312	0.342	0.324	0.333	0.343	0.339	0.339	0.283	0.294	0.293	0.293	0.283	0.292
	3	0.583	0.489	0.479	0.508	0.477	0.519	0.409	0.378	0.409	0.419	0.42	0.394	0.581	0.469	0.488	0.54	0.538	0.524	0.345	0.358	0.351	0.356	0.337	0.349
	4	0.654	0.557	0.537	0.594	0.537	0.59	0.433	0.394	0.418	0.425	0.46	0.409	0.679	0.558	0.554	0.606	0.584	0.6	0.363	0.366	0.376	0.366	0.362	0.374
	5	0.675	0.578	0.554	0.624	0.538	0.6	0.438	0.42	0.428	0.443	0.458	0.419	0.686	0.564	0.561	0.614	0.595	0.606	0.354	0.365	0.372	0.366	0.358	0.371
	6	0.697	0.586	0.559	0.633	0.54	0.596	0.427	0.417	0.429	0.441	0.45	0.425	0.689	0.565	0.566	0.622	0.599	0.614	0.353	0.36	0.365	0.363	0.357	0.363
	7	0.747	0.586	0.569	0.661	0.559	0.591	0.428	0.41	0.43	0.441	0.444	0.424	0.693	0.574	0.582	0.632	0.612	0.621	0.346	0.353	0.358	0.356	0.35	0.353
	8	0.783	0.583	0.566	0.677	0.564	0.599	0.418	0.408	0.432	0.44	0.452	0.422	0.69	0.57	0.579	0.633	0.611	0.621	0.338	0.345	0.351	0.351	0.342	0.346
	9	0.759	0.582	0.565	0.684	0.563	0.604	0.466	0.409	0.43	0.441	0.439	0.422	0.688	0.567	0.575	0.63	0.608	0.618	0.332	0.338	0.344	0.344	0.336	0.34
	10	0.744	0.583	0.565	0.683	0.562	0.605	0.421	0.41	0.428	0.44	0.438	0.423	0.688	0.567	0.572	0.629	0.606	0.616	0.325	0.332	0.338	0.338	0.328	0.333
	11	0.713	0.583	0.563	0.68	0.56	0.604	0.414	0.41	0.429	0.44	0.438	0.423	0.687	0.566	0.57	0.628	0.605	0.617	0.319	0.324	0.331	0.331	0.321	0.327
	12	0.705	0.583	0.563	0.677	0.559	0.607	0.407	0.409	0.428	0.438	0.436	0.422	0.687	0.566	0.57	0.627	0.603	0.618	0.313	0.319	0.325	0.325	0.314	0.321
	13	0.702	0.585	0.564	0.675	0.559	0.608	0.407	0.409	0.429	0.435	0.436	0.422	0.687	0.569	0.57	0.628	0.603	0.618	0.308	0.313	0.319	0.319	0.309	0.316
	14	0.713	0.587	0.564	0.673	0.559	0.61	0.406	0.408	0.429	0.435	0.436	0.422	0.689	0.57	0.57	0.629	0.604	0.62	0.302	0.307	0.313	0.313	0.303	0.31
	15	0.716	0.59	0.566	0.669	0.559	0.613	0.436	0.408	0.43	0.436	0.431	0.423	0.692	0.573	0.571	0.631	0.606	0.624	0.297	0.302	0.308	0.308	0.298	0.305
	16	0.72	0.593	0.569	0.667	0.563	0.615	0.408	0.409	0.43	0.438	0.434	0.423	0.696	0.577	0.575	0.635	0.608	0.626	0.292	0.296	0.303	0.303	0.293	0.3
	17	0.727	0.598	0.574	0.669	0.566	0.617	0.423	0.411	0.431	0.44	0.439	0.425	0.7	0.582	0.578	0.64	0.611	0.632	0.288	0.292	0.297	0.298	0.288	0.295
	18	0.732	0.604	0.577	0.67	0.571	0.623	0.413	0.411	0.432	0.441	0.439	0.424	0.705	0.588	0.582	0.645	0.616	0.638	0.283	0.287	0.293	0.293	0.284	0.291
	19	0.748	0.61	0.583	0.671	0.576	0.629	0.415	0.412	0.431	0.441	0.439	0.423	0.712	0.594	0.588	0.652	0.621	0.646	0.279	0.283	0.289	0.289	0.279	0.286
	20	0.75	0.619	0.589	0.677	0.584	0.64	0.415	0.411	0.43	0.44	0.435	0.421	0.718	0.603	0.594	0.66	0.627	0.655	0.275	0.279	0.285	0.285	0.275	0.282
	21	0.752	0.627	0.596	0.681	0.591	0.648	0.416	0.411	0.429	0.439	0.432	0.419	0.725	0.61	0.601	0.666	0.633	0.664	0.271	0.275	0.28	0.28	0.271	0.278
	22	0.765	0.635	0.602	0.689	0.599	0.658	0.416	0.41	0.427	0.437	0.429	0.416	0.731	0.618	0.606	0.674	0.64	0.672	0.267	0.271	0.277	0.276	0.267	0.273
	23	0.764	0.642	0.61	0.69	0.606	0.668	0.413	0.409	0.424	0.431	0.421	0.411	0.736	0.625	0.613	0.682	0.646	0.684	0.262	0.266	0.272	0.272	0.263	0.268
	24	0.761	0.649	0.616	0.697	0.611	0.677	0.41	0.406	0.419	0.426	0.415	0.408	0.737	0.632	0.619	0.689	0.651	0.692	0.258	0.262	0.267	0.267	0.258	0.263
	25	0.755	0.66	0.629	0.702	0.623	0.698	0.404	0.404	0.414	0.421	0.407	0.401	0.744	0.646	0.628	0.697	0.66	0.704	0.251	0.256	0.26	0.26	0.251	0.255

## Sheet: Fig. 3D
Fig. 3D
	USA300::psmα-lux + Tuni 0.1 μg/ml						ΔvraR::psmα-lux + Tuni 0.1 μg/ml
	0.06041	0.075513	0.055267	0.039855	0.041226	0.057058	0.502698	0.403265	0.338237	0.382355	0.449381	0.367361

## Sheet: Fig. 3E
Fig. 3E
	Replicate 1
	Replicate 2
	Replicate 3

## Sheet: Fig. 3F
Fig. 3F	Fig. 3F
	USA300			USA300 + Tuni 0.5 μg/ml			ΔvraR			ΔvraR + Tuni 0.5 μg/ml			ΔvraR/c			ΔvraR/c + Tuni 0.5 μg/ml
	1	1	1	0.279777	0.180976	0.191312	0.648284	1.0167	1.23489	0.745444	1.02424	1.34872	0.662949	0.736531	0.989394	0.227643	0.158335	0.228606

## Sheet: Fig. 3G
Fig. 3G

## Sheet: Fig. 3H
Fig. 3H

## Sheet: Fig. 3I
Fig. 3I
