# Supplementary material for: Modulation of MRSA virulence gene expression by the wall teichoic acid enzyme TarO
Source: Nat Commun. 2023 Mar 22;14:1594. doi: 10.1038/s41467-023-37310-5 (PMC10032271; doi:10.1038/s41467-023-37310-5)
Supplement: Supplementary file 7 — Source Data [file 41467_2023_37310_MOESM7_ESM.zip › Source Data/Fig. 4.xlsx]

## Sheet: Fig. 4A
Fig. 4A

## Sheet: Fig. 4B
Fig. 4B
		Replicate 1
		Replicate 2
		Replicate 3

## Sheet: Fig. 4C
Fig. 4C
	Control			Cefotaxime			Cefuroxime			Ceftizoxime
	1	1	1	0.242	0.170541	0.518335	0.129951	0.162794	0.192855	0.056111	0.054536	0.148347

## Sheet: Fig. 4D
Fig. 4D

## Sheet: Fig. 4E
Fig. 4E
		CPS/OD600
	Time (h)	USA300::vraX-lux + Moe 0 µg/ml				USA300::vraX-lux + Moe 0.08 µg/ml
	0	184.783	145.833	108.696	136.842	127.66	138.298	95.7447	145.833
	1	57.6923	93.1677	76.9231	80.2469	1424.66	1762.24	1834.48	1506.85
	2	49.4186	91.954	76.4706	75.419	4887.32	4962.96	4982.64	5393.38
	3	18.5874	30.1318	10	39.4265	3480.55	3795.96	3967.32	4257.61
	4	19.8347	30.5085	33.6879	29.9501	2126.54	1896.27	2006.83	2399.27
	5	23.3282	8	23.3333	26.8987	1100.43	1195.78	1336.45	1593.39
	6	27.2315	17.2685	18.3639	24.7678	889.186	1101.74	1060.24	1159.24
	7	10.3093	20.3125	15.126	29.0965	848.912	989.781	930.029	977.848
	8	16.2242	20.2177	18.6441	21.4395	796.154	915.805	914.328	1014.4
	9	19.4611	17.0543	16.9491	32.1101	838.542	919.697	967.407	839.228
	10	28.6576	32.4575	18.6441	24.4648	822.335	1090.48	860.182	911.532
	11	6.18238	24.6914	21.9595	19.9386	690.355	1083.46	1141.98	954.331
	12	18.6625	13.8675	13.4907	13.8249	943.254	1259.26	1320.06	1077.16
	13	7.78816	9.23077	13.468	7.69231	1043.91	1464.51	1450.38	1192.43
	14	31.1527	32.3077	10.101	9.21659	1094.53	1456.96	1621.95	1352.85
	15	12.4611	3.06279	10.0503	15.3139	1293.83	1622.08	1738.6	1678.8
	16	7.78816	21.3741	31.614	12.2137	1352.44	1818.61	1744.36	1687.9
	17	27.9938	15.1745	14.876	28.8316	1413.12	1950.31	2076.01	2038.1
	18	18.5471	13.5338	9.83607	18.0451	1509.05	2394.13	2288.89	2187.99
	19	10.7527	17.9105	16.2602	10.4322	1728.26	2404.03	2421.44	2352.94
	20	30.3951	22.1239	19.3548	30.9734	1919.81	2723.87	2662.28	2683.54
		OD600
	Time (h)	USA300::vraX-lux + Moe 0 µg/ml				USA300::vraX-lux + Moe 0.08 µg/ml
	0	0.092	0.096	0.092	0.095	0.094	0.094	0.094	0.096
	1	0.156	0.161	0.156	0.162	0.146	0.143	0.145	0.146
	2	0.344	0.348	0.34	0.358	0.284	0.297	0.288	0.272
	3	0.538	0.531	0.5	0.558	0.514	0.495	0.459	0.427
	4	0.605	0.59	0.564	0.601	0.648	0.617	0.586	0.546
	5	0.643	0.625	0.6	0.632	0.697	0.664	0.642	0.605
	6	0.661	0.637	0.599	0.646	0.749	0.688	0.664	0.628
	7	0.679	0.64	0.595	0.653	0.781	0.685	0.686	0.632
	8	0.678	0.643	0.59	0.653	0.78	0.677	0.677	0.625
	9	0.668	0.645	0.59	0.654	0.768	0.66	0.675	0.622
	10	0.663	0.647	0.59	0.654	0.788	0.641	0.658	0.633
	11	0.647	0.648	0.592	0.652	0.788	0.647	0.655	0.635
	12	0.643	0.649	0.593	0.651	0.793	0.648	0.653	0.635
	13	0.642	0.65	0.594	0.65	0.797	0.648	0.655	0.634
	14	0.642	0.65	0.594	0.651	0.804	0.639	0.656	0.632
	15	0.642	0.653	0.597	0.653	0.81	0.643	0.658	0.632
	16	0.642	0.655	0.601	0.655	0.82	0.645	0.665	0.628
	17	0.643	0.659	0.605	0.659	0.823	0.644	0.671	0.63
	18	0.647	0.665	0.61	0.665	0.829	0.647	0.675	0.633
	19	0.651	0.67	0.615	0.671	0.828	0.646	0.681	0.629
	20	0.658	0.678	0.62	0.678	0.823	0.641	0.684	0.632

## Sheet: Fig. 4F
Fig. 4F
		CPS/OD600
	Time (h)	USA300::psmα-lux + Moe 0 µg/ml				USA300::psmα-lux + Moe 0.08 µg/ml
	0	6123.6	5168.42	4789.47	4589.47	5010.64	5064.52	4659.57	4516.13
	1	123.529	240	151.163	327.485	166.667	158.537	203.593	162.651
	2	49.1803	83.7838	107.143	70.8861	64.0669	53.7634	35.3982	68.75
	3	40.2802	52.1042	45.7257	53.4759	69.4915	51.9931	51.1364	45.4545
	4	20.8	34.296	55.1601	28.3465	30.6569	25.3353	50.3247	36.3322
	5	34.4828	52.1173	57.5296	38.5185	34.7222	48.1586	30.722	33.9257
	6	60.1173	42.0032	58.8235	37.8457	17.4966	40.3338	31.1573	54.1796
	7	87.0827	71.4286	75.5034	43.4783	31.8725	34.3879	26.5487	38.0517
	8	111.111	109.299	91.5254	93.9306	35.62	50.6156	36.7647	45.5927
	9	94.6915	128.665	143.339	128.427	26.178	55.7823	55.7185	90.7716
	10	122.682	135.179	121.416	145.743	75.3247	55.6309	83.4553	54.2986
	11	207.977	167.752	129.848	161.616	69.6774	70.2703	83.2117	78.1955
	12	158.865	168.558	218.855	190.476	67.8617	75.067	91.4369	79.1045
	13	222.38	229.268	208.754	193.642	102.922	109.333	75.1445	117.385
	14	290.961	252.032	247.475	302.899	78.481	175.299	120.516	129.793
	15	396.333	265.041	347.899	323.699	99.7475	128.307	107.296	127.753
	16	396.914	275.527	327.181	356.421	92.0555	112.434	105.714	143.485
	17	496.503	446.602	385.26	415.584	99.6217	123.342	90.2579	147.877
	18	484.006	482.315	386.023	415.23	79.5455	106.101	93.1232	118.594
	19	516.575	451.923	393.035	444.126	75.7576	73.0412	93.1232	96.3504
	20	586.867	527.822	472.039	442.39	36.5239	88.8594	57.2246	103.348
		OD600
	Time (h)	USA300::psmα-lux + Moe 0 µg/ml				USA300::psmα-lux + Moe 0.08 µg/ml
	0	0.089	0.095	0.095	0.095	0.094	0.093	0.094	0.093
	1	0.17	0.175	0.172	0.171	0.168	0.164	0.167	0.166
	2	0.366	0.37	0.364	0.395	0.359	0.372	0.339	0.32
	3	0.571	0.499	0.503	0.561	0.59	0.577	0.528	0.484
	4	0.625	0.554	0.562	0.635	0.685	0.671	0.616	0.578
	5	0.667	0.614	0.591	0.675	0.72	0.706	0.651	0.619
	6	0.682	0.619	0.595	0.687	0.743	0.719	0.674	0.646
	7	0.689	0.616	0.596	0.69	0.753	0.727	0.678	0.657
	8	0.693	0.613	0.59	0.692	0.758	0.731	0.68	0.658
	9	0.697	0.614	0.593	0.693	0.764	0.735	0.682	0.661
	10	0.701	0.614	0.593	0.693	0.77	0.737	0.683	0.663
	11	0.702	0.614	0.593	0.693	0.775	0.74	0.685	0.665
	12	0.705	0.617	0.594	0.693	0.781	0.746	0.689	0.67
	13	0.706	0.615	0.594	0.692	0.787	0.75	0.692	0.673
	14	0.708	0.615	0.594	0.69	0.79	0.753	0.697	0.678
	15	0.709	0.615	0.595	0.692	0.792	0.756	0.699	0.681
	16	0.713	0.617	0.596	0.693	0.793	0.756	0.7	0.683
	17	0.715	0.618	0.597	0.693	0.793	0.754	0.698	0.683
	18	0.719	0.622	0.601	0.696	0.792	0.754	0.698	0.683
	19	0.724	0.624	0.603	0.698	0.792	0.753	0.698	0.685
	20	0.731	0.629	0.608	0.703	0.794	0.754	0.699	0.687

## Sheet: Fig. 4G
Fig. 4G
		OD600
	Time (h)	USA300			USA300 + Moe 0.04 μg/ml			USA300 + Moe 0.08 μg/ml			USA300 + Moe 0.16 μg/ml
	0	0.1	0.1	0.1	0.1	0.1	0.1	0.1	0.1	0.1	0.1	0.1	0.1
	3	3.27	3.33	3.29	3.05	3.1	3.02	2.86	2.87	2.82	1.1	1.05	1.09
	6	6.1	6.15	6.1	5.41	5.42	5.46	5.26	5.34	5.29	1.22	1.24	1.24
	9	7.89	8.53	8.65	7.32	7.74	7.76	7	7.29	7.33	1.24	1.32	1.35
	12	9.23	9.72	9.54	8.34	8.96	8.81	7.87	8.31	8.32	2.47	2.7	2.48
	24	10.02	10.1	10.27	9.32	9.65	9.6	8.33	8.38	8.48	5.39	5.52	5.56

## Sheet: Fig. 4H
Fig. 4H
	Replicate 1
	Replicate 2
	Replicate 3

## Sheet: Fig. 4I
Fig. 4I
	USA300	USA300 + Moe 0.04 µg/ml	USA300 + Moe 0.08 µg/ml	USA300 + Moe 0.16 µg/ml
	1	0.712009	0.30137	0.09367
	1	0.580683	0.22389	0.078389
	1	0.791646	0.328351	0.05665

## Sheet: Fig. 4J
Fig. 4J
	Replicate 1
	Replicate 2
	Replicate 3

[truncated: 2 more sheets: Fig. 4K, Fig. 4L]
