# Supplementary material for: Modulation of MRSA virulence gene expression by the wall teichoic acid enzyme TarO
Source: Nat Commun. 2023 Mar 22;14:1594. doi: 10.1038/s41467-023-37310-5 (PMC10032271; doi:10.1038/s41467-023-37310-5)
Supplement: Supplementary file 7 — Source Data [file 41467_2023_37310_MOESM7_ESM.zip › Source Data/Fig. 5.xlsx]

## Sheet: Fig. 5A
Fig. 5A
			USA300					USA300 + tunicamycin					ΔmecA					ΔmecA + tunicamycin
	PBP2-GFP
	Nile red
	Merge

## Sheet: Fig. 5B
Fig. 5B
	FR (AU)
	USA300/GFP-PBP2	USA300/GFP-PBP2 + Tuni 0.5 µg/ml	ΔmecA/GFP-PBP2	ΔmecA/GFP-PBP2 + Tuni 0.5 µg/ml
	2.46956	2.20585	1.93222	3.42911
	2.54935	2.04041	2.67557	2.02822
	2.14911	2.38078	2.63881	2.30579
	2.76079	2.08352	2.51686	1.79184
	2.03179	1.98166	1.92139	2.68595
	2.82232	2.72135	2.69324	1.94579
	2.57295	2.10629	1.99685	1.81024
	2.63799	2.21672	2.09153	2.15582
	2.48909	1.32783	2.24451	2.7008
	2.1915	1.28804	2.41002	1.84027
	2.20299	1.60626	1.97402	2.3174
	2.2342	2.32296	1.98241	1.94005
	2.50623	1.54906	2.39721	2.22911
	2.42761	2.22135	2.09446	2.95057
	2.14454	2.33311	1.91597	1.67453
	2.73855	1.73384	1.59946	2.6963
	2.06428	2.05522	1.89872	2.68497
	1.95565	2.7304	1.81233	1.49822
	2.73689	1.44417	1.87935	1.95974
	2.3622	1.65981	2.79686	2.55872
	1.95283	1.95307	1.97666	1.77079
	2.14572	1.61743	1.85172	2.07616
	2.00853	1.85942	1.92671	1.88017
	2.16026	1.75991	2.37863	2.1594
	2.02843	1.95941	3.16985	2.44355
	1.98515	2.37666	2.132	1.83388
	2.49929	1.79589	1.90007	1.88814
	2.75656	2.15627	2.4247	1.612
	2.03213	2.13532	2.10283	2.25541
	2.77443	2.12247	1.43313	2.48952
	1.99803	1.63166	2.03749	2.33689
	3.16363	2.20101	2.2251	2.42224
	2.07968	2.47368	2.82365	2.24313
	2.94151	2.7747	3.33441	1.4611
	1.84888	2.22554	2.75275	3.08642
	2.16532	2.08304	1.54054	1.53414
	2.39746	1.73683	1.79527	2.38416
	2.02746	3.06992	3.41882	1.48482
	2.24766	1.45692	2.2158	1.40649
	2.59261	2.3516	2.03923	2.04187
	2.38779	2.05085	2.01759	2.53511
	1.70904	1.48596	2.43214	1.15086
	1.97453	2.01516	2.18048	3.17214
	2.0043	1.99442	1.61395	2.69912
	2.3074	1.76171	2.5638	1.83812
	2.24842	2.61743	2.27031	1.57162
	2.14081	2.23723	1.89467	2.20896
	2.36962	2.4904	2.24274	2.40164
	1.94844	1.35445	2.31838	2.12299
	1.74779	2.10771	2.25625	3.02305
	2.05802	1.30507	2.12081	2.95655
	2.43843	2.57274	2.53919	3.10193
	1.99537	1.43828	3.02425	2.33062
	2.89909	2.04317	2.52304	1.81175
	2.51414	2.1556	3.85826	1.69852
	2.5625	2.36991	2.37978	2.48316
	1.9147	2.4192	3.35832	1.59683
	2.59328	1.80135	3.83354	2.20714
	2.73449	1.38353	2.25372	2.38806
	1.75092	1.60324	2.03276	1.92144
	2.16826	1.45543	2.2385	1.76374
	2.33721	1.79223	2.22969	2.11983
	1.5518	1.36316	2.07173	2.3056
	2.40652	1.10776	2.06969	1.70443
	2.06429	2.4632	2.05137	3.07888
	2.35196	1.45138	2.01639	3.15138
	2.15982	2.15557	2.95294	1.58643
	3.30486	1.73691	2.68871	2.536
	1.86241	2.38544	2.40948	2.7101
	2.71201	1.63241	2.34735	2.57589
	1.94666	1.89391	2.342	2.20094
	2.15971	1.4909	2.7449	3.03282
	1.93006	1.2293	2.0437	1.19049
	1.966	1.33325	1.48048	1.44119
	2.5626	2.09761	3.02295	2.95486
	2.16422	1.44472	2.3405	3.16044
	2.23881	1.23446	2.75475	3.0263
	1.97977	2.3989	1.99104	1.72209
	2.56315	1.29377	2.02742	1.95315
	2.1816	2.02459	2.33728	1.54882
	3.28856	2.06598	2.44507	2.66585
	1.90237	2.06533	1.98233	1.9405
	2.12774	2.66276	2.58376	2.72025
	2.04155	1.71396	2.25348	1.87432
	1.57459	1.73617	2.77789	1.69559
	1.96987	2.16054	2.29554	1.90158
	2.00796	1.83495	2.44114	1.03222
	2.17433	1.0792	2.65422	2.76389
	1.65795	1.71355	3.706	1.85795
	2.38517	3.1875	2.41188	1.78378
	2.35031	1.33172	2.39198	2.67864
	1.72694	1.34925	1.67752	2.69233
	1.75772	1.67979	2.48962	2.95998
	3.73665	2.56378	1.73492	2.60186
	3.4144	1.35407	2.432	1.52747
	1.57283	1.49066	2.06901	1.27848
	1.98717	2.00376	2.36062	2.31782
	2.74048	2.874	1.76463	2.013
	3.70871	2.08159	2.43457	2.06574
	2.20424	2.20143	2.2617	1.25778
	2.93323	1.57094	1.64837	2.46681
	3.39428	1.78103	2.13649	1.94579
	2.40672	1.52144	2.613	2.51216
	2.88026	1.75917	2.71004	1.49201
	1.82431	1.67581	2.39806	3.39002
	1.97448	1.80674	2.10897	2.00717
	1.75614	2.13144	2.41014	1.03229
	3.13575	1.01164	2.19379	2.38682
	1.788	1.033	2.91336	2.32949
	2.41138	1.85439	2.43731	2.91818
	2.27342	1.8294	2.44978	2.24914
	2.19214	1.63839	2.01249	2.77021
	1.96431	1.43189	2.43987	2.03191
	2.17551	1.60355	2.0823	1.82177
	1.90237	1.73246	2.49135	2.42953
	2.27816	1.69205	1.95532	3.35607
	2.05753	2.37909	2.38709	2.81073
	2.07858	1.45968	1.97102	1.93174
	1.94296	1.43426	2.14188	3.59234
	2.52768	1.76503	2.18651	2.33086
	2.20914	1.96678	2.42487	2.45346
	2.66388	2.78548	1.54405	2.44711
	2.01734	2.51623	2.28245	1.97266
	1.93393	1.58551		2.12437
	2.25271	1.98045		2.84904
	1.85705	2.21117		2.91369
	2.17108	2.3814		2.04414
	2.79308	1.91091		2.67797
	2.78252	2.2538		1.78617
	1.55102	1.50648		2.5972
		1.41756		2.42214
		2.37672		2.17413
		2.01434		2.21598
		1.79988		2.51081
		2.1611		2.56875
				2.58454
				2.46113
				1.75486
				3.36699
				2.08969
				1.55356
				2.09532
				2.52509
				1.46859
				2.43299
				1.39896
				1.86158
				3.11059
				2.39378
				2.43486
				2.89772
				2.16972
				1.92693
				2.04887
				2.74089

## Sheet: Fig. 5C
Fig. 5C
		CPS/OD600
	Time (h)	USA300/pYJ335				USA300/pYJ335 + Tuni 0.5 μg/ml				ΔmecA/pYJ335				ΔmecA/pYJ335 + Tuni 0.5 μg/ml				ΔmecA/p-mecA				ΔmecA/p-mecA + Tuni 0.5 μg/ml
	0	181.818	175.824	153.846	186.813	170.454	89.8876	66.6667	186.813	90.9091	65.9341	33.7079	197.802	144.444	44.4444	188.889	43.956	136.364	284.091	155.556	255.556	218.391	188.889	269.663	188.889
	1	75.8621	40.5405	147.651	108.108	551.724	496.552	390.728	675.497	124.138	60.8108	90.9091	97.9021	114.865	148.649	122.449	238.095	70.4225	83.9161	76.9231	69.9301	152.778	181.818	223.776	229.73
	2	51.5464	57.4324	58.0205	76.9231	2297.87	2197.88	2487.36	2269.5	49.1228	66.2021	65.5172	42.5532	642.857	543.478	638.686	538.462	59.0406	28.9855	68.8406	49.6454	1438.66	1287.88	1403.77	1490.84
	3	24.5536	29.9145	19.9115	9.07029	738.095	729.107	807.58	673.469	19.4384	17.6212	8.88889	24.2718	134.771	179.487	202.857	139.13	31.6027	27.088	29.5454	13.3333	538.691	589.82	577.039	662.577
	4	14.8976	26.0586	28.2862	17.1233	193.277	226.667	198.91	331.551	24.9554	8.57633	16.3636	20.7156	52.3691	55.2632	59.4595	26.2467	28.3688	12.2807	33.3333	26.1324	190.601	311.346	262.467	223.404
	5	17.5159	12.3077	27.6923	22.1519	85.6354	93.5065	102.632	133.838	22.0126	25.5591	22.293	18.1818	48.5437	41.3437	13.2626	40.6091	17.0016	16.8453	41.9907	23.1839	82.7251	150	140.394	150.754
	6	17.8838	25.4491	29.0698	14.7493	30.5556	70.6806	60.686	63.7755	14.881	32.0611	30.5343	9.41915	22.113	26.2467	16.0428	40.9207	11.7474	20.4082	14.9477	35.6612	80.0971	41.9753	90.6863	88.8889
	7	19.802	15.3631	20.5198	19.5258	67.9887	61.4973	34.9462	12.9199	14.2248	29.1121	17.4419	23.7037	40	56.6038	57.6923	31.4136	20.8333	19.337	29.2072	18.1059	76.1671	65	94.2928	75.188
	8	9.72222	7.97872	19.4049	10.7527	74.9279	54.4959	43.8356	47.4934	16.5975	12.8571	34.0909	8.48656	43.257	27.5482	39.2157	42.6667	29.1005	13.4228	14.531	14.5889	49.8753	48.2234	47.8589	63.6132
		OD600
	Time (h)	USA300/pYJ335				USA300/pYJ335 + Tuni 0.5 μg/ml				ΔmecA/pYJ335				ΔmecA/pYJ335 + Tuni 0.5 μg/ml				ΔmecA/p-mecA				ΔmecA/p-mecA + Tuni 0.5 μg/ml
	0	0.088	0.091	0.091	0.091	0.088	0.089	0.09	0.091	0.088	0.091	0.089	0.091	0.09	0.09	0.09	0.091	0.088	0.088	0.09	0.09	0.087	0.09	0.089	0.09
	1	0.145	0.148	0.149	0.148	0.145	0.145	0.151	0.151	0.145	0.148	0.143	0.143	0.148	0.148	0.147	0.147	0.142	0.143	0.143	0.143	0.144	0.143	0.143	0.148
	2	0.291	0.296	0.293	0.286	0.282	0.283	0.277	0.282	0.285	0.287	0.29	0.282	0.28	0.276	0.274	0.273	0.271	0.276	0.276	0.282	0.269	0.264	0.265	0.273
	3	0.448	0.468	0.452	0.441	0.336	0.347	0.343	0.343	0.463	0.454	0.45	0.412	0.371	0.351	0.35	0.345	0.443	0.443	0.44	0.45	0.336	0.334	0.331	0.326
	4	0.537	0.614	0.601	0.584	0.357	0.375	0.367	0.374	0.561	0.583	0.55	0.531	0.401	0.38	0.37	0.381	0.564	0.57	0.57	0.574	0.383	0.379	0.381	0.376
	5	0.628	0.65	0.65	0.632	0.362	0.385	0.38	0.396	0.636	0.626	0.628	0.605	0.412	0.387	0.377	0.394	0.647	0.653	0.643	0.647	0.411	0.4	0.406	0.398
	6	0.671	0.668	0.688	0.678	0.36	0.382	0.379	0.392	0.672	0.655	0.655	0.637	0.407	0.381	0.374	0.391	0.681	0.686	0.669	0.673	0.412	0.405	0.408	0.405
	7	0.707	0.716	0.731	0.717	0.353	0.374	0.372	0.387	0.703	0.687	0.688	0.675	0.4	0.371	0.364	0.382	0.72	0.724	0.719	0.718	0.407	0.4	0.403	0.399
	8	0.72	0.752	0.773	0.744	0.347	0.367	0.365	0.379	0.723	0.7	0.704	0.707	0.393	0.363	0.357	0.375	0.756	0.745	0.757	0.754	0.401	0.394	0.397	0.393
