# Supplementary material for: Modulation of MRSA virulence gene expression by the wall teichoic acid enzyme TarO
Source: Nat Commun. 2023 Mar 22;14:1594. doi: 10.1038/s41467-023-37310-5 (PMC10032271; doi:10.1038/s41467-023-37310-5)
Supplement: Supplementary file 7 — Source Data [file 41467_2023_37310_MOESM7_ESM.zip › Source Data/Fig. 6.xlsx]

## Sheet: Fig. 6A
Fig. 6A
		CPS/OD600
	Time (h)	Vehicle control				Clomiphene 50 μg/ml				Moenomycin 0.08 μg/ml				Moenomycin 0.08 + Clomiphene 50
	0	197.802	188.889	315.217	141.304	205.882	94.3396	233.01	213.592	188.889	225.806	175.824	161.29	111.111	215.686	191.919	71.4286
	1	62.5	100.629	125.786	103.03	116.071	177.966	115.044	150.442	3047.62	2810.46	2470.2	2815.79	209.091	53.0973	100	274.336
	2	127.976	109.422	71.2251	171.975	222.93	181.25	123.377	184.713	11825.3	9969.49	10136.7	10381.8	356.643	270.833	510.345	525.974
	3	72.8745	58.0913	51.8962	52.6316	151.751	190.083	190.871	195.918	8044.05	6958.04	6209.85	6678.08	1245	1015.23	1055.84	1422.02
	4	26.7857	31.4233	25.2708	49.1803	182.891	203.54	268.362	295.385	3020.37	3211.16	3106.94	3316.53	1173.29	1533.58	1366.67	1808.87
	5	20	14.0351	25.3807	43.3925	141.089	174.684	180.247	243.836	2238.32	2151.68	2202.11	2071.43	1135.73	1395.89	1471.75	1826.33
	6	30.9446	25.9067	33.2779	20.7547	56.0345	41.4847	99.7831	102.138	1821.08	1961.89	1967.63	1758.68	1503.53	1807.11	1679.01	2281.65
	7	30.5958	25.7732	29.8508	18.4162	57.8512	33.5968	60.9756	22.3714	1467.43	1816.7	1848.23	1561.37	1544.37	1871.13	2007.61	2150.4
	8	20.7006	12.0275	23.2172	27.5229	42.1687	46.4217	37.6984	41.8502	1550.53	1755.47	1646.57	1302.16	1843.37	2087.07	2086.29	1927.08
	9	41.0095	34.3053	31.4569	23.8532	34.9794	17.5439	42.0842	41.8502	1323.6	1950.55	1693.33	1068.1	1683.49	1974.94	1837.44	1620.69
	10	20.4082	34.188	28.1924	56.6728	62.5	49.3359	57.4713	39.6476	1594.1	1933.94	1657.24	1336.92	1314.22	1635.93	1359.09	1460.83
	11	15.625	37.4787	34.7682	38.3212	41.9847	47.5285	45.6204	47.9303	1513.77	1933.82	1938.64	1386	1246.63	1276.17	1233.4	1034.48
	12	37.5587	32.368	19.8347	36.5631	37.4532	57.1429	18.2815	41.0367	2252.73	2169.74	2031.56	1551.97	936.823	1203.86	983.903	904.564
	13	28.2575	18.7394	26.4463	16.4534	25.6881	30.1318	16.158	29.8508	1981.04	2523.11	2207.64	1698.38	808.97	898.129	844.231	915.289
	14	20.3443	35.7143	47.9339	29.2505	21.7786	25.5941	47.8723	42.1053	2193.17	2823.75	2311.26	1892.09	676.849	829.96	729.831	730.061
	15	32.8638	40.678	23.0643	20.1097	18.0832	7.27273	17.5439	27.1967	2415	2873.61	2266.12	1996.4	772.152	710.938	726.103	681.633
	16	23.4009	27.027	37.8289	25.5475	21.544	48.8246	24.3902	33.3333	2794.08	3135.94	2591.43	1915.47	611.285	721.905	667.273	569.672
	17	23.2198	25.1678	54.0098	21.8182	43.0108	28.8809	31.1958	45.5487	2872.14	2962.69	2824.01	2236.98	593.651	702.602	567.273	531.25
	18	21.4724	38.206	22.7642	27.1248	60.7143	34.0502	41.3793	22.5873	2730.14	3479.48	3098.2	2462.37	456.221	482.696	494.565	790.795
		OD600
	Time (h)	Vehicle control				Clomiphene 50 μg/ml				Moenomycin 0.08 μg/ml				Moenomycin 0.08 + Clomiphene 50
	0	0.091	0.09	0.092	0.092	0.102	0.106	0.103	0.103	0.09	0.093	0.091	0.093	0.099	0.102	0.099	0.098
	1	0.16	0.159	0.159	0.165	0.112	0.118	0.113	0.113	0.147	0.153	0.151	0.152	0.11	0.113	0.11	0.113
	2	0.336	0.329	0.351	0.314	0.157	0.16	0.154	0.157	0.292	0.295	0.3	0.296	0.143	0.144	0.145	0.154
	3	0.494	0.482	0.501	0.437	0.257	0.242	0.241	0.245	0.454	0.429	0.467	0.438	0.2	0.197	0.197	0.218
	4	0.56	0.541	0.554	0.488	0.339	0.339	0.354	0.325	0.589	0.502	0.533	0.496	0.277	0.268	0.27	0.293
	5	0.6	0.57	0.591	0.507	0.404	0.395	0.405	0.365	0.642	0.534	0.569	0.532	0.361	0.341	0.354	0.357
	6	0.614	0.579	0.601	0.53	0.464	0.458	0.461	0.421	0.721	0.551	0.587	0.547	0.425	0.394	0.405	0.387
	7	0.621	0.582	0.603	0.543	0.484	0.506	0.492	0.447	0.783	0.551	0.593	0.554	0.417	0.388	0.394	0.379
	8	0.628	0.582	0.603	0.545	0.498	0.517	0.504	0.454	0.752	0.548	0.597	0.556	0.415	0.379	0.394	0.384
	9	0.634	0.583	0.604	0.545	0.486	0.513	0.499	0.454	0.822	0.546	0.6	0.558	0.436	0.399	0.406	0.406
	10	0.637	0.585	0.603	0.547	0.496	0.527	0.522	0.454	0.813	0.545	0.601	0.558	0.471	0.423	0.44	0.434
	11	0.64	0.587	0.604	0.548	0.524	0.526	0.548	0.459	0.835	0.544	0.603	0.557	0.519	0.449	0.467	0.464
	12	0.639	0.587	0.605	0.547	0.534	0.525	0.547	0.463	0.641	0.542	0.602	0.558	0.554	0.466	0.497	0.482
	13	0.637	0.587	0.605	0.547	0.545	0.531	0.557	0.469	0.791	0.541	0.602	0.557	0.602	0.481	0.52	0.484
	14	0.639	0.588	0.605	0.547	0.551	0.547	0.564	0.475	0.761	0.539	0.604	0.556	0.622	0.494	0.533	0.489
	15	0.639	0.59	0.607	0.547	0.553	0.55	0.57	0.478	0.8	0.538	0.605	0.556	0.632	0.512	0.544	0.49
	16	0.641	0.592	0.608	0.548	0.557	0.553	0.574	0.48	0.709	0.537	0.607	0.556	0.638	0.525	0.55	0.488
	17	0.646	0.596	0.611	0.55	0.558	0.554	0.577	0.483	0.743	0.536	0.608	0.557	0.63	0.538	0.55	0.48
	18	0.652	0.602	0.615	0.553	0.56	0.558	0.58	0.487	0.793	0.536	0.611	0.558	0.651	0.549	0.552	0.478

## Sheet: Fig. 6B
Fig. 6B
		CPS/OD600
	Time (h)	Vehicle control				Clomiphene 50 μg/ml				Tunicamycin 0.5 μg/ml				Tunicamycin 0.5 + Clomiphene 50
	0	197.802	188.889	315.217	141.304	205.882	94.3396	233.01	213.592	377.778	195.652	258.065	172.043	158.416	215.686	171.717	180
	1	62.5	100.629	125.786	103.03	116.071	177.966	115.044	150.442	1413.58	1246.99	1099.41	1105.88	243.243	107.143	172.727	115.044
	2	127.976	109.422	71.2251	171.975	222.93	181.25	123.377	184.713	5991.05	6021.47	5881.99	5909.64	476.821	442.953	520.27	611.465
	3	72.8745	58.0913	51.8962	52.6316	151.751	190.083	190.871	195.918	2889.16	3186.28	2957.82	3151.74	1179.83	1130.63	1227.68	1434.43
	4	26.7857	31.4233	25.2708	49.1803	182.891	203.54	268.362	295.385	1034.48	864.929	918.269	869.048	918.768	932.749	1014.53	1033.8
	5	20	14.0351	25.3807	43.3925	141.089	174.684	180.247	243.836	301.435	405.728	358.173	255.76	770.781	844.56	880.829	1082.91
	6	30.9446	25.9067	33.2779	20.7547	56.0345	41.4847	99.7831	102.138	198.565	233.735	259.08	205.95	920.993	960.83	1092.38	1110.86
	7	30.5958	25.7732	29.8508	18.4162	57.8512	33.5968	60.9756	22.3714	177.034	167.883	145.985	150.463	737.991	646.667	664.459	592.76
	8	20.7006	12.0275	23.2172	27.5229	42.1687	46.4217	37.6984	41.8502	192.771	140.049	149.144	163.551	372.549	394.209	410.596	363.636
	9	41.0095	34.3053	31.4569	23.8532	34.9794	17.5439	42.0842	41.8502	181.598	158.025	147.783	145.882	283.482	347.63	289.593	293.427
	10	20.4082	34.188	28.1924	56.6728	62.5	49.3359	57.4713	39.6476	221.411	242.574	175.309	168.646	201.835	208.431	262.181	190.361
	11	15.625	37.4787	34.7682	38.3212	41.9847	47.5285	45.6204	47.9303	263.415	243.781	277.916	272.727	128.205	208.134	132.701	127.451
	12	37.5587	32.368	19.8347	36.5631	37.4532	57.1429	18.2815	41.0367	361.179	372.5	220	292.271	157.518	133.495	192.771	153.846
	13	28.2575	18.7394	26.4463	16.4534	25.6881	30.1318	16.158	29.8508	562.963	324.937	381.909	350.365	115.942	179.361	226.829	200.501
	14	20.3443	35.7143	47.9339	29.2505	21.7786	25.5941	47.8723	42.1053	513.648	635.443	529.114	458.128	194.647	236.318	216.749	196.97
	15	32.8638	40.678	23.0643	20.1097	18.0832	7.27273	17.5439	27.1967	593.985	604.592	631.714	492.537	200.98	235.589	246.269	255.102
	16	23.4009	27.027	37.8289	25.5475	21.544	48.8246	24.3902	33.3333	672.544	733.333	654.639	555.276	334.158	306.329	263.158	354.756
	17	23.2198	25.1678	54.0098	21.8182	43.0108	28.8809	31.1958	45.5487	725.191	801.034	747.396	649.746	460	369.898	406.091	358.442
	18	21.4724	38.206	22.7642	27.1248	60.7143	34.0502	41.3793	22.5873	808.184	677.083	910.995	846.154	486.146	557.841	590.793	609.375
		OD600
	Time (h)	Vehicle control				Clomiphene 50 μg/ml				Tunicamycin 0.5 μg/ml				Tunicamycin 0.5 + Clomiphene 50
	0	0.091	0.09	0.092	0.092	0.102	0.106	0.103	0.103	0.09	0.092	0.093	0.093	0.101	0.102	0.099	0.1
	1	0.16	0.159	0.159	0.165	0.112	0.118	0.113	0.113	0.162	0.166	0.171	0.17	0.111	0.112	0.11	0.113
	2	0.336	0.329	0.351	0.314	0.157	0.16	0.154	0.157	0.335	0.326	0.322	0.332	0.151	0.149	0.148	0.157
	3	0.494	0.482	0.501	0.437	0.257	0.242	0.241	0.245	0.406	0.408	0.403	0.402	0.228	0.222	0.224	0.244
	4	0.56	0.541	0.554	0.488	0.339	0.339	0.354	0.325	0.406	0.422	0.416	0.42	0.357	0.342	0.344	0.355
	5	0.6	0.57	0.591	0.507	0.404	0.395	0.405	0.365	0.418	0.419	0.416	0.434	0.397	0.386	0.386	0.398
	6	0.614	0.579	0.601	0.53	0.464	0.458	0.461	0.421	0.418	0.415	0.413	0.437	0.443	0.434	0.433	0.433
	7	0.621	0.582	0.603	0.543	0.484	0.506	0.492	0.447	0.418	0.411	0.411	0.432	0.458	0.45	0.453	0.442
	8	0.628	0.582	0.603	0.545	0.498	0.517	0.504	0.454	0.415	0.407	0.409	0.428	0.459	0.449	0.453	0.44
	9	0.634	0.583	0.604	0.545	0.486	0.513	0.499	0.454	0.413	0.405	0.406	0.425	0.448	0.443	0.442	0.426
	10	0.637	0.585	0.603	0.547	0.496	0.527	0.522	0.454	0.411	0.404	0.405	0.421	0.436	0.427	0.431	0.415
	11	0.64	0.587	0.604	0.548	0.524	0.526	0.548	0.459	0.41	0.402	0.403	0.418	0.429	0.418	0.422	0.408
	12	0.639	0.587	0.605	0.547	0.534	0.525	0.547	0.463	0.407	0.4	0.4	0.414	0.419	0.412	0.415	0.403
	13	0.637	0.587	0.605	0.547	0.545	0.531	0.557	0.469	0.405	0.397	0.398	0.411	0.414	0.407	0.41	0.399
	14	0.639	0.588	0.605	0.547	0.551	0.547	0.564	0.475	0.403	0.395	0.395	0.406	0.411	0.402	0.406	0.396
	15	0.639	0.59	0.607	0.547	0.553	0.55	0.57	0.478	0.399	0.392	0.391	0.402	0.408	0.399	0.402	0.392
	16	0.641	0.592	0.608	0.548	0.557	0.553	0.574	0.48	0.397	0.39	0.388	0.398	0.404	0.395	0.399	0.389
	17	0.646	0.596	0.611	0.55	0.558	0.554	0.577	0.483	0.393	0.387	0.384	0.394	0.4	0.392	0.394	0.385
	18	0.652	0.602	0.615	0.553	0.56	0.558	0.58	0.487	0.391	0.384	0.382	0.39	0.397	0.389	0.391	0.384

## Sheet: Fig. 6C
Fig. 6C
		CPS/OD600
	Time (h)	Vehicle control				Moenomycin 0.08 μg/ml				Targocil 12 μg/ml				Moenomycin 0.08 + Targocil 12
	0	528.846	606.796	315.534	631.068	312.5	339.806	504.808	566.038	357.143	219.298	309.735	416.667	518.018	328.947	456.522	239.13
	1	369.822	330.46	248.538	293.21	3382.35	3101.85	3713.02	3313.61	451.807	286.144	322.086	388.199	380.435	329.861	325.342	523.649
	2	208.914	109.589	221.354	117.403	7683.1	6609.19	7819.6	7162.92	443.548	461.848	538.618	477.178	245.902	268.817	370.37	463.918
	3	119.048	84.0708	78.125	119.25	4709.6	4602.16	4830.76	4510.56	473.373	479.651	513.197	527.109	413.223	311.203	464.876	303.921
	4	70.7214	115.108	88.7199	74.4681	2276.28	2528.69	3092.95	2770.16	622.093	738.372	725.807	662.291	414.013	498.339	448.276	444.445
	5	55.4107	87.8379	64.8949	78.7671	1843.67	1909.51	1709.75	1942.39	870.622	841.837	906.863	1017.38	238.402	424.791	540.124	380.435
	6	55.4871	95.6633	104.415	82.4538	1813.29	1574.21	1840.03	1553.09	1365.58	1141.92	1021.32	1010.05	474.891	406.699	473.538	468.384
	7	53.3175	73.1707	72.0876	67.3941	1337.64	1319.85	1424.5	1147.31	1311.22	1538.46	1445.83	1183.07	508.637	572.165	626.598	528.747
	8	63.9535	83.7321	65.2668	100.376	1701.43	1565.19	1440.14	1490.25	1517.86	1370.69	1362.9	1220.64	463.918	643.116	884.434	698.529
	9	54.2857	47.0035	55.6793	80.0493	1789.41	1788.7	1836.1	1658.72	1382.14	1595.12	1620.88	1545.68	789.889	738.636	939.561	812.706
	10	58.5284	51.9031	56.5733	87.6663	1860.27	1690.48	1991.87	1969.29	1314.33	1496.71	1600.31	1377.39	789.086	855.36	1177.39	839.58
	11	45.7481	90.1916	62.1762	79.9763	1696.82	1757.66	2080	1787.12	1253.39	1377.8	1334.08	1284.83	934.874	872.483	1213.45	872.576
	12	72.5388	95.4198	35.461	68.9655	1715.05	1913.5	2095.93	1870.95	1068.6	993.74	1014.6	1075.76	1105.51	947.733	1163.55	974.576
	13	45.2261	66.1376	67.9074	89.6861	1722.87	1847.55	1956.66	2145.14	792.526	968.606	1039.29	700	1133.12	928.398	1000	910.225
	14	44.4664	54.6875	55.2209	107.616	1619.46	1725.13	2256.72	1726.87	622.63	552.239	606.694	640.376	1006.33	1219.95	1618.92	1035.93
	15	62.004	61.792	55.7244	48.913	1618.69	1636.19	1854.43	1776.32	473.978	433.673	443.989	489.362	1355.72	1149.94	1645.52	1125
	16	75.7576	48.768	43.4117	45.7974	1102.87	1440.15	1807.64	1420.6	361.077	360.231	411.051	360.644	1534.44	1182.96	1617.16	1097.29
	17	53.3537	58.0808	85.1393	64.0341	1150.87	1431.65	1719.33	1601.23	233.617	303.572	303.333	302.503	1301.83	1303.19	1482.23	1043.53
	18	62.435	58.1395	60.0836	52.7983	1063.33	1419.9	1507.35	1492.13	202.051	259.233	354.774	357.143	1317.69	1464.91	1554.59	1084.34
	19	34.3189	50.6073	57.7125	62.7615	1080.45	1075.27	1544.74	1368.26	219.088	231.152	238.095	177.083	1312.06	1264.4	1457.36	885.193
	20	47.6695	68.6673	76.2356	73.5294	1016.95	1185.45	1263.41	1298.7	185.185	235.043	211.361	221.914	1328.12	1077.1	1329.79	859.705
		OD600
	Time (h)	Vehicle control				Moenomycin 0.08 μg/ml				Targocil 12 μg/ml				Moenomycin 0.08 + Targocil 12
	0	0.104	0.103	0.103	0.103	0.104	0.103	0.104	0.106	0.112	0.114	0.113	0.114	0.111	0.114	0.115	0.115
	1	0.169	0.174	0.171	0.162	0.17	0.162	0.169	0.169	0.166	0.166	0.163	0.161	0.138	0.144	0.146	0.148
	2	0.359	0.365	0.384	0.362	0.355	0.348	0.352	0.356	0.248	0.249	0.246	0.241	0.183	0.186	0.189	0.194
	3	0.567	0.565	0.64	0.587	0.594	0.509	0.517	0.521	0.338	0.344	0.341	0.332	0.242	0.241	0.242	0.255
	4	0.707	0.695	0.789	0.705	0.704	0.61	0.624	0.62	0.43	0.43	0.434	0.419	0.314	0.301	0.29	0.315
	5	0.767	0.74	0.809	0.73	0.758	0.652	0.677	0.677	0.514	0.49	0.51	0.489	0.388	0.359	0.324	0.368
	6	0.811	0.784	0.838	0.758	0.79	0.667	0.697	0.697	0.584	0.532	0.563	0.547	0.458	0.418	0.359	0.427
	7	0.844	0.82	0.867	0.779	0.813	0.68	0.702	0.706	0.633	0.559	0.6	0.579	0.521	0.485	0.391	0.487
	8	0.86	0.836	0.881	0.797	0.839	0.698	0.71	0.718	0.672	0.58	0.62	0.596	0.582	0.552	0.424	0.544
	9	0.875	0.851	0.898	0.812	0.869	0.717	0.723	0.734	0.7	0.594	0.637	0.613	0.633	0.616	0.455	0.606
	10	0.897	0.867	0.928	0.827	0.891	0.735	0.738	0.749	0.719	0.608	0.653	0.628	0.678	0.681	0.482	0.667
	11	0.929	0.887	0.965	0.844	0.912	0.751	0.75	0.761	0.738	0.626	0.669	0.646	0.714	0.745	0.513	0.722
	12	0.965	0.917	0.987	0.87	0.93	0.763	0.761	0.771	0.758	0.639	0.685	0.66	0.744	0.794	0.535	0.767
	13	0.995	0.945	0.994	0.892	0.949	0.774	0.773	0.782	0.776	0.653	0.7	0.675	0.77	0.824	0.56	0.802
	14	1.012	0.96	0.996	0.906	0.971	0.784	0.781	0.789	0.791	0.67	0.717	0.691	0.79	0.832	0.576	0.835
	15	1.008	0.971	0.987	0.92	0.99	0.793	0.79	0.798	0.807	0.686	0.732	0.705	0.804	0.837	0.591	0.86
	16	0.99	0.974	0.979	0.928	1.011	0.802	0.798	0.806	0.817	0.694	0.742	0.714	0.813	0.839	0.606	0.884
	17	0.984	0.99	0.969	0.937	1.034	0.812	0.807	0.815	0.824	0.7	0.75	0.719	0.82	0.846	0.619	0.896
	18	0.961	0.989	0.957	0.947	1.058	0.824	0.816	0.826	0.829	0.704	0.754	0.721	0.831	0.855	0.632	0.913
	19	0.947	0.988	0.953	0.956	1.069	0.837	0.827	0.835	0.833	0.703	0.756	0.72	0.846	0.868	0.645	0.932
	20	0.944	0.983	0.951	0.952	1.062	0.852	0.839	0.847	0.837	0.702	0.757	0.721	0.864	0.882	0.658	0.948

## Sheet: Fig. 6D
Fig. 6D
		CPS/OD600
	Time (h)	Vehicle control				Tunicamycin 0.5 μg/ml				Targocil 12 μg/ml				Tunicamycin 0.5 + Targocil 12
	0	1057.69	1213.59	631.068	1262.14	970.874	476.19	679.611	809.524	714.285	438.596	619.469	833.333	1371.68	796.46	260.87	796.46
	1	739.645	660.919	497.076	586.42	2982.95	3045.98	3276.84	2078.65	903.615	572.289	644.172	776.398	2707.18	1916.67	1956.52	2429.38
	2	417.827	219.178	442.708	234.807	5364.74	4951.77	5706.22	5221.9	887.097	923.695	1077.24	954.357	5651.52	5030.21	5355.03	5346.39
	3	238.095	168.142	156.25	238.501	1395.66	1830.6	1967.82	1688.31	946.745	959.303	1026.39	1054.22	3705.58	3164.56	3677.18	3341.9
	4	141.443	230.216	177.44	148.936	684.211	934.96	751.173	525.641	1244.19	1476.74	1451.61	1324.58	1650.83	1726.19	1941.31	1610.98
	5	110.821	175.676	129.79	157.534	454.546	335.196	246.479	391.645	1741.24	1683.67	1813.73	2034.77	622.12	804.597	678.337	762.125
	6	110.974	191.327	208.831	164.908	365.854	229.226	309.524	360.963	2731.16	2283.84	2042.63	2020.11	449.309	519.63	460.526	617.849
	7	106.635	146.341	144.175	134.788	207.182	205.279	266.344	339.674	2622.43	3076.92	2891.67	2366.15	487.239	757.576	276.549	371.23
	8	127.907	167.464	130.534	200.753	378.151	343.284	135.135	415.512	3035.72	2741.38	2725.81	2441.28	375.587	307.329	426.009	446.009
	9	108.572	94.0071	111.359	160.099	326.705	468.278	248.756	308.123	2764.29	3190.24	3241.76	3091.35	403.8	453.461	340.909	345.238
	10	117.057	103.806	113.147	175.333	517.241	304.878	188.917	369.318	2628.65	2993.42	3200.61	2754.78	300.481	314.77	552.995	398.551
	11	91.4963	180.383	124.352	159.953	319.767	416.667	382.653	272.206	2506.78	2755.59	2668.16	2569.66	462.287	403.423	256.41	342.298
	12	145.078	190.84	70.922	137.931	367.647	359.375	658.914	319.767	2137.2	1987.48	2029.2	2151.51	431.034	694.789	579.196	372.209
	13	90.4523	132.275	135.815	179.372	446.429	395.57	366.492	676.471	1585.05	1937.21	2078.57	1400	559.702	352.645	683.453	489.95
	14	88.9328	109.375	110.442	215.232	496.988	636.942	425.532	625	1245.26	1104.48	1213.39	1280.75	505.05	676.02	667.476	647.208
	15	124.008	123.584	111.449	97.8261	777.439	741.936	631.721	753.012	947.956	867.347	887.978	978.723	459.184	644.33	416.667	475.578
	16	151.515	97.5359	86.8233	91.5948	740.74	977.198	899.183	868.903	722.154	720.461	822.102	721.288	684.755	846.354	732.01	989.583
	17	106.707	116.162	170.279	128.068	1417.45	1151.32	991.736	907.692	467.233	607.143	606.667	605.007	1093.75	1013.16	1012.5	1115.49
	18	124.87	116.279	120.167	105.597	1100.63	1291.39	1239.56	1180.12	404.101	518.466	709.549	714.285	1089.24	1087.53	994.962	1455.03
	19	68.6378	101.215	115.425	125.523	1518.99	1321.07	1362.36	1755.49	438.175	462.304	476.19	354.167	1177.25	1430.48	1104.06	1163.1
	20	95.339	137.335	152.471	147.059	1480.89	1828.86	1685.55	1608.83	370.37	470.086	422.721	443.828	1781.91	1370.97	1585.68	2048.52
		OD600
	Time (h)	Vehicle control				Tunicamycin 0.5 μg/ml				Targocil 12 μg/ml				Tunicamycin 0.5 + Targocil 12
	0	0.104	0.103	0.103	0.103	0.103	0.105	0.103	0.105	0.112	0.114	0.113	0.114	0.113	0.113	0.115	0.113
	1	0.169	0.174	0.171	0.162	0.176	0.174	0.177	0.178	0.166	0.166	0.163	0.161	0.181	0.18	0.184	0.177
	2	0.359	0.365	0.384	0.362	0.329	0.311	0.354	0.338	0.248	0.249	0.246	0.241	0.33	0.331	0.338	0.332
	3	0.567	0.565	0.64	0.587	0.369	0.366	0.404	0.385	0.338	0.344	0.341	0.332	0.394	0.395	0.412	0.389
	4	0.707	0.695	0.789	0.705	0.38	0.369	0.426	0.39	0.43	0.43	0.434	0.419	0.421	0.42	0.443	0.419
	5	0.767	0.74	0.809	0.73	0.374	0.358	0.426	0.383	0.514	0.49	0.51	0.489	0.434	0.435	0.457	0.433
	6	0.811	0.784	0.838	0.758	0.369	0.349	0.42	0.374	0.584	0.532	0.563	0.547	0.434	0.433	0.456	0.437
	7	0.844	0.82	0.867	0.779	0.362	0.341	0.413	0.368	0.633	0.559	0.6	0.579	0.431	0.429	0.452	0.431
	8	0.86	0.836	0.881	0.797	0.357	0.335	0.407	0.361	0.672	0.58	0.62	0.596	0.426	0.423	0.446	0.426
	9	0.875	0.851	0.898	0.812	0.352	0.331	0.402	0.357	0.7	0.594	0.637	0.613	0.421	0.419	0.44	0.42
	10	0.897	0.867	0.928	0.827	0.348	0.328	0.397	0.352	0.719	0.608	0.653	0.628	0.416	0.413	0.434	0.414
	11	0.929	0.887	0.965	0.844	0.344	0.324	0.392	0.349	0.738	0.626	0.669	0.646	0.411	0.409	0.429	0.409
	12	0.965	0.917	0.987	0.87	0.34	0.32	0.387	0.344	0.758	0.639	0.685	0.66	0.406	0.403	0.423	0.403
	13	0.995	0.945	0.994	0.892	0.336	0.316	0.382	0.34	0.776	0.653	0.7	0.675	0.402	0.397	0.417	0.398
	14	1.012	0.96	0.996	0.906	0.332	0.314	0.376	0.336	0.791	0.67	0.717	0.691	0.396	0.392	0.412	0.394
	15	1.008	0.971	0.987	0.92	0.328	0.31	0.372	0.332	0.807	0.686	0.732	0.705	0.392	0.388	0.408	0.389
	16	0.99	0.974	0.979	0.928	0.324	0.307	0.367	0.328	0.817	0.694	0.742	0.714	0.387	0.384	0.403	0.384
	17	0.984	0.99	0.969	0.937	0.321	0.304	0.363	0.325	0.824	0.7	0.75	0.719	0.384	0.38	0.4	0.381
	18	0.961	0.989	0.957	0.947	0.318	0.302	0.359	0.322	0.829	0.704	0.754	0.721	0.381	0.377	0.397	0.378
	19	0.947	0.988	0.953	0.956	0.316	0.299	0.356	0.319	0.833	0.703	0.756	0.72	0.378	0.374	0.394	0.374
	20	0.944	0.983	0.951	0.952	0.314	0.298	0.353	0.317	0.837	0.702	0.757	0.721	0.376	0.372	0.391	0.371

## Sheet: Fig. 6E
Fig. 6E
		CPS/OD600
	Time (h)	USA300/pYJ335				USA300/pYJ335 + aTc 100 ng/ml				USA300/p-murJ				USA300/p-murJ + aTc 100 ng/ml
	0	264.368	123.596	191.011	247.191	183.908	123.596	123.596	168.539	329.546	177.778	417.582	227.273	277.778	252.747	408.602	362.637
	1	144	140.625	55.1181	92.3077	81.9672	185.484	122.951	65.0406	189.394	212.121	141.791	106.061	131.783	115.385	137.405	62.5
	2	32.6531	54.6875	43.8247	63.2411	63.6364	30.5677	43.6681	76.2332	44	127.049	99.6016	124.498	220.264	160	209.607	118.421
	3	47.2813	32.7869	19.1388	31.25	38.961	37.6884	31.4961	49.2228	58.2751	47.9616	32.634	87.0588	85.3995	216.292	142.857	110.526
	4	33.1384	22.3464	42.8016	19.3798	58.2329	25.6917	17.9641	17.8571	22.9682	41.7423	125	20.1097	59.8291	62.7706	46.4135	38.9344
	5	30.0353	30.9278	34.4203	23.2143	12.844	19.9275	16.129	16.0142	19.9336	6.80272	25.2101	15.1771	30.5927	42.885	20.6767	36.7647
	6	30.2013	33.67	45.2962	18.9329	70.8117	34.6021	22.4138	16.9205	22.5806	16.7785	24.2718	21.7028	19.9637	20.2952	10.6762	43.63
	7	19.6078	19.6399	20.6897	12.0069	18.3333	10.2041	25	13.267	36.566	31.405	7.8125	12.966	35.3982	25.3623	13.8169	13.4228
	8	12.8617	25.9319	11.9863	23.9316	29.703	13.5135	21.5232	11.6667	26.0736	24.9584	21.9436	21.0356	10.5079	26.738	18.7394	20.0334
		OD600
	Time (h)	USA300/pYJ335				USA300/pYJ335 + aTc 100 ng/ml				USA300/p-murJ				USA300/p-murJ + aTc 100 ng/ml
	0	0.087	0.089	0.089	0.089	0.087	0.089	0.089	0.089	0.088	0.09	0.091	0.088	0.09	0.091	0.093	0.091
	1	0.125	0.128	0.127	0.13	0.122	0.124	0.122	0.123	0.132	0.132	0.134	0.132	0.129	0.13	0.131	0.128
	2	0.245	0.256	0.251	0.253	0.22	0.229	0.229	0.223	0.25	0.244	0.251	0.249	0.227	0.225	0.229	0.228
	3	0.423	0.427	0.418	0.416	0.385	0.398	0.381	0.386	0.429	0.417	0.429	0.425	0.363	0.356	0.364	0.38
	4	0.513	0.537	0.514	0.516	0.498	0.506	0.501	0.504	0.566	0.551	0.56	0.547	0.468	0.462	0.474	0.488
	5	0.566	0.582	0.552	0.56	0.545	0.552	0.558	0.562	0.602	0.588	0.595	0.593	0.523	0.513	0.532	0.544
	6	0.596	0.594	0.574	0.581	0.579	0.578	0.58	0.591	0.62	0.596	0.618	0.599	0.551	0.542	0.562	0.573
	7	0.612	0.611	0.58	0.583	0.6	0.588	0.6	0.603	0.629	0.605	0.64	0.617	0.565	0.552	0.579	0.596
	8	0.622	0.617	0.584	0.585	0.606	0.592	0.604	0.6	0.652	0.601	0.638	0.618	0.571	0.561	0.587	0.599
		CPS/OD600
	Time (h)	USA300/pYJ335 + Moe 3 ng/ml				USA300/pYJ335 + Moe 3 + aTc 100				USA300/p-murJ + Moe 3 ng/ml				USA300/p-murJ + Moe 3 + aTc 100
	0	162.791	204.546	159.091	79.5455	136.364	123.596	200	277.778	344.444	344.444	244.444	300	202.247	197.802	266.667	235.955
	1	89.4309	87.3016	96	168	158.333	97.561	81.9672	138.211	320.896	180.451	174.242	272.727	246.032	240.31	203.125	186.047
	2	533.898	459.916	469.828	410.48	236.607	202.586	304.721	177.489	1072	1257.81	1221.79	969.231	1770.92	2026.09	2174.11	2241.23
	3	94.3396	107.399	81.2808	142.506	89.0052	122.195	151.899	83.1234	293.987	285.047	281.623	223.776	1189.97	1358.29	1243.17	1159.57
	4	58.9319	60.0375	62.8571	73.0769	39.1753	52.5292	54.1082	50.3018	116.402	100	90.573	105.073	278.431	222.222	334.711	293.878
	5	69.3739	70.2055	89.1266	57.2451	60.3291	46.6321	28.5714	48.7365	113.115	115.385	75.8853	61.4618	99.4854	85.2575	78.4672	91.4077
	6	37.1567	55.9211	47.7816	32.6461	62.9371	31.1475	13.6986	42.6621	67.5039	39.8724	41.6	55.0162	52.0505	34.5395	75.7315	54.7009
	7	71.6511	44.8718	67.1141	50.3356	22.1465	17.6849	19.9667	18.3028	56.9231	40.5616	48.6656	82.6709	50.0782	48.4653	41.7362	92.7152
	8	59.5611	66.2461	71.4286	55.4622	42.0168	35.1438	26.4463	16.4474	41.3476	50.9259	79.1139	64.2055	61.2855	54.5746	85	64.1447
		OD600
	Time (h)	USA300/pYJ335 + Moe 3 ng/ml				USA300/pYJ335 + Moe 3 + aTc 100				USA300/p-murJ + Moe 3 ng/ml				USA300/p-murJ + Moe 3 + aTc 100
	0	0.086	0.088	0.088	0.088	0.088	0.089	0.09	0.09	0.09	0.09	0.09	0.09	0.089	0.091	0.09	0.089
	1	0.123	0.126	0.125	0.125	0.12	0.123	0.122	0.123	0.134	0.133	0.132	0.132	0.126	0.129	0.128	0.129
	2	0.236	0.237	0.232	0.229	0.224	0.232	0.233	0.231	0.25	0.256	0.257	0.26	0.227	0.23	0.224	0.228
	3	0.424	0.419	0.406	0.407	0.382	0.401	0.395	0.397	0.449	0.428	0.419	0.429	0.379	0.374	0.366	0.376
	4	0.543	0.533	0.525	0.52	0.485	0.514	0.499	0.497	0.567	0.55	0.541	0.552	0.51	0.495	0.484	0.49
	5	0.591	0.584	0.561	0.559	0.547	0.579	0.56	0.554	0.61	0.598	0.593	0.602	0.583	0.563	0.548	0.547
	6	0.619	0.608	0.586	0.582	0.572	0.61	0.584	0.586	0.637	0.627	0.625	0.618	0.634	0.608	0.581	0.585
	7	0.642	0.624	0.596	0.596	0.587	0.622	0.601	0.601	0.65	0.641	0.637	0.629	0.639	0.619	0.599	0.604
	8	0.638	0.634	0.602	0.595	0.595	0.626	0.605	0.608	0.653	0.648	0.632	0.623	0.669	0.623	0.6	0.608

## Sheet: Fig. 6F
Fig. 6F
		CPS/OD600
	Time (h)	RN4220/pYJ335				RN4220/pYJ335 + aTc 100 ng/ml				RN4220/p-murJ				RN4220/p-murJ + aTc 100 ng/ml
	0	150	123.457	111.111	150	164.557	151.899	75.9494	87.5	223.684	75.9494	207.792	205.128	168.831	113.924	151.899	379.747
	1	45.4545	100	55.5556	55.0459	207.921	68.6274	78.4314	39.2157	70	112.15	125	238.095	168.421	255.102	161.616	204.082
	2	45.4545	19.802	72.8155	61.1111	46.5116	74.7126	68.323	74.7126	44.9438	113.095	76.9231	175.439	376.623	346.154	189.542	198.718
	3	49.505	23.1023	20.2703	27.4914	37.4532	36.1011	46.3321	39.6825	64.6388	55.9441	123.932	42.6357	320.175	475.771	341.88	457.778
	4	24.1287	31.746	31.0735	32	74.2857	39.3258	46.875	57.9268	52.9412	55.2486	37.2671	65.6716	252.492	327.402	381.119	356.115
	5	26.4901	65.1685	24.9433	38.4615	47.8469	32.0988	45.5764	35.6234	48.6618	28.5036	28.436	29.7483	229.462	247.024	233.333	230.769
	6	31.8471	38.5439	26.5487	28.8248	23.4542	30.7018	26.253	42.8894	44.0835	38.4615	34.4037	28.6344	142.145	144.304	176.02	124.051
	7	25.9179	23.6559	37.5276	30.9734	23.1092	38.961	43.9815	33.6323	27.7136	52.0362	29.8851	64.1593	114.355	73.7101	114.914	144.608
	8	37.6106	19.7802	42.2222	33.4076	10.661	15.2174	30.0926	42.9864	48.7239	34.1686	32.2581	22.3214	57.8313	46.0048	68.2927	48.6618
	9	22.7273	40.1786	37.8619	20.2703	28.4464	44.4444	23.4742	18.3486	46.5116	34.4037	20.979	42.6966	48.5437	44.0098	46.4548	68.4597
	10	43.0839	26.7857	40.0891	36.1991	22.173	31.3199	39.9061	36.8664	28.103	34.642	89.6226	34.0136	75.4258	34.3137	49.2611	36.9458
		OD600
	Time (h)	RN4220/pYJ335				RN4220/pYJ335 + aTc 100 ng/ml				RN4220/p-murJ				RN4220/p-murJ + aTc 100 ng/ml
	0	0.08	0.081	0.081	0.08	0.079	0.079	0.079	0.08	0.076	0.079	0.077	0.078	0.077	0.079	0.079	0.079
	1	0.11	0.11	0.108	0.109	0.101	0.102	0.102	0.102	0.1	0.107	0.104	0.105	0.095	0.098	0.099	0.098
	2	0.198	0.202	0.206	0.18	0.172	0.174	0.161	0.174	0.178	0.168	0.156	0.171	0.154	0.156	0.153	0.156
	3	0.303	0.303	0.296	0.291	0.267	0.277	0.259	0.252	0.263	0.286	0.234	0.258	0.228	0.227	0.234	0.225
	4	0.373	0.378	0.354	0.375	0.35	0.356	0.32	0.328	0.34	0.362	0.322	0.335	0.301	0.281	0.286	0.278
	5	0.453	0.445	0.441	0.442	0.418	0.405	0.373	0.393	0.411	0.421	0.422	0.437	0.353	0.336	0.33	0.325
	6	0.471	0.467	0.452	0.451	0.469	0.456	0.419	0.443	0.431	0.442	0.436	0.454	0.401	0.395	0.392	0.395
	7	0.463	0.465	0.453	0.452	0.476	0.462	0.432	0.446	0.433	0.442	0.435	0.452	0.411	0.407	0.409	0.408
	8	0.452	0.455	0.45	0.449	0.469	0.46	0.432	0.442	0.431	0.439	0.434	0.448	0.415	0.413	0.41	0.411
	9	0.44	0.448	0.449	0.444	0.457	0.45	0.426	0.436	0.43	0.436	0.429	0.445	0.412	0.409	0.409	0.409
	10	0.441	0.448	0.449	0.442	0.451	0.447	0.426	0.434	0.427	0.433	0.424	0.441	0.411	0.408	0.406	0.406
		CPS/OD600
	Time (h)	RN4220/pYJ335 + Moe 3 ng/ml				RN4220/pYJ335 + Moe 3 + aTc 100				RN4220/p-murJ + Moe 3 ng/ml				RN4220/p-murJ + Moe 3 + aTc 100
	0	64.9351	37.5	100	75	116.883	77.9221	60.9756	50.6329	90.9091	38.961	294.872	607.595	192.308	162.5	215.19	234.568
	1	57.1429	92.5926	166.667	75.4717	90.9091	101.01	114.286	99.0099	430	343.137	333.333	509.804	489.583	380	424.242	424.242
	2	43.956	36.4583	76.9231	97.9381	78.7879	12.1212	40.6977	81.8714	1005.52	1010.58	862.434	1063.49	3087.84	2850	3713.38	3205.13
	3	45.2962	37.6712	37.3134	102.474	118.774	36.8852	80	78.9474	836.576	1044.94	938.849	1198.38	3090.13	2940.91	3678.22	3889.38
	4	52.91	23.0548	43.4783	33.8983	55.5556	73.0159	68.323	25.974	325.513	289.474	395.416	466.077	2129.14	2091.24	2969.7	2358.16
	5	15.4867	29.0828	30.5677	31.746	50.6024	20.1511	27.0936	73.2323	162.907	143.236	181.141	178.744	1148.57	1342.42	1609.23	1345.13
	6	47.1092	10.8933	32.3974	19.4805	37.694	37.123	26.7261	27.3348	84.1121	79.9031	88.5781	58.548	559.702	494.792	722.646	700.767
	7	36.0934	36.9565	43.1965	40.6852	25.8621	45.6621	22.2717	44.9438	69.2841	40.1891	59.7701	69.9301	419.048	418.953	307.305	302.956
	8	25.4777	69.5652	30.2376	25.5863	21.322	29.6128	37.7778	22.3714	36.6972	35.2113	77.9817	30.303	158.768	172.5	204.03	209.36
	9	34.0425	43.7637	34.5572	17.0213	27.6596	13.6054	51.2249	69.0423	86.9565	21.028	148.064	81.0185	124.706	87.2818	125.313	124.694
	10	38.4615	37.4449	17.3536	29.8508	46.8085	41.0023	45.6621	26.7857	70.615	41.7633	56.8182	60.1852	105.882	131.841	134.663	124.39
		OD600
	Time (h)	RN4220/pYJ335 + Moe 3 ng/ml				RN4220/pYJ335 + Moe 3 + aTc 100				RN4220/p-murJ + Moe 3 ng/ml				RN4220/p-murJ + Moe 3 + aTc 100
	0	0.077	0.08	0.08	0.08	0.077	0.077	0.082	0.079	0.077	0.077	0.078	0.079	0.078	0.08	0.079	0.081
	1	0.105	0.108	0.108	0.106	0.099	0.099	0.105	0.101	0.1	0.102	0.102	0.102	0.096	0.1	0.099	0.099
	2	0.182	0.192	0.169	0.194	0.165	0.165	0.172	0.171	0.181	0.189	0.189	0.189	0.148	0.16	0.157	0.156
	3	0.287	0.292	0.268	0.283	0.261	0.244	0.25	0.228	0.257	0.267	0.278	0.247	0.233	0.22	0.202	0.226
	4	0.378	0.347	0.368	0.354	0.342	0.315	0.322	0.308	0.341	0.342	0.349	0.339	0.302	0.274	0.264	0.282
	5	0.452	0.447	0.458	0.441	0.415	0.397	0.406	0.396	0.399	0.377	0.403	0.414	0.35	0.33	0.325	0.339
	6	0.467	0.459	0.463	0.462	0.451	0.431	0.449	0.439	0.428	0.413	0.429	0.427	0.402	0.384	0.393	0.391
	7	0.471	0.46	0.463	0.467	0.464	0.438	0.449	0.445	0.433	0.423	0.435	0.429	0.42	0.401	0.397	0.406
	8	0.471	0.46	0.463	0.469	0.469	0.439	0.45	0.447	0.436	0.426	0.436	0.429	0.422	0.4	0.397	0.406
	9	0.47	0.457	0.463	0.47	0.47	0.441	0.449	0.449	0.437	0.428	0.439	0.432	0.425	0.401	0.399	0.409
	10	0.468	0.454	0.461	0.469	0.47	0.439	0.438	0.448	0.439	0.431	0.44	0.432	0.425	0.402	0.401	0.41
