# Supplementary material for: Modulation of MRSA virulence gene expression by the wall teichoic acid enzyme TarO
Source: Nat Commun. 2023 Mar 22;14:1594. doi: 10.1038/s41467-023-37310-5 (PMC10032271; doi:10.1038/s41467-023-37310-5)
Supplement: Supplementary file 7 — Source Data [file 41467_2023_37310_MOESM7_ESM.zip › Source Data/Fig. S1.xlsx]

## Sheet: Fig. S1A
Fig. S1A
	USA300 + Tuni 0 µg/ml			USA300 + Tuni 0.02 µg/ml			USA300 + Tuni 0.1 µg/ml			USA300 + Tuni 0.5 µg/ml			USA300 + Tuni 2.5 µg/ml
	1	1	1	0.530354	0.471308	0.481972	0.364102	0.222458	0.252822	0.204194	0.127594	0.128099	0.123161	0.0655525	0.05513

## Sheet: Fig. S1B
Fig. S1B
	Replicate 1						Replicate 2							Replicate 3

## Sheet: Fig. S1C
Fig. S1C
	USA300 + Tuni 0 µg/ml	USA300 + Tuni 0.02 μg/ml	USA300 + Tuni 0.1 μg/ml	USA300 + Tuni 0.5 μg/ml
	1	0.98446	0.477066	0.086844
	1	0.929788	0.365554	0.094813
	1	0.604057	0.1846	0.045824

## Sheet: Fig. S1D
Fig. S1D
		OD600
	Time (h)	USA300 + Tuni 0 µg/ml			USA300 + Tuni 0.5 μg/ml			USA300 + Tuni 2.5 μg/ml			USA300 + Tuni 12.5μg/ml
	0	0.1	0.1	0.1	0.1	0.1	0.1	0.1	0.1	0.1	0.1	0.1	0.1
	2	1.455	1.435	1.445	1.77	1.745	1.73	1.605	1.615	1.63	1.28	1.3	1.32
	4	3.93	4.02	4.18	4.66	4.57	4.74	4.4	4.24	4.43	4.36	4.44	4.49
	6	5.41	5.63	5.79	6.16	6.09	6.16	6.22	6.19	6.22	6.55	6.65	6.81
	8	6.8	6.54	6.76	6.1	6.15	6.25	6.14	6.1	6.13	6.83	6.82	6.93
	10	8.8	8.58	8.82	8.06	7.6	7.68	7.92	7.56	7.66	7.92	8.2	7.98
	12	10.16	10.28	10.24	8.3	8.16	8.26	8.78	8.58	8.7	8.66	9.12	9.26
	24	10.64	9.9	9.94	4.26	4.54	3.96	4.18	3.96	3.74	4.82	4.86	4.66

## Sheet: Fig. S1E
Fig. S1E
	Replicate 1						Replicate 2						Replicate 3

## Sheet: Fig. S1F
Fig. S1F
	USA300/pYJ335-1	ΔtarO/pYJ335-1	ΔtarO/p-tarOG152A	ΔtarO/p-tarO
	1	0	0.283734	0.940913
	1	0	0.319722	1.41178
	1	0	0.361706	1.17763

## Sheet: Fig. S1G
Fig. S1G
	ΔtarO/p-tarO			ΔtarO/p-tarOG152A			ΔtarO/pYJ335-1
	1	1	1	0.553169	0.331733	0.485283	0.161271	0.081502	0.04577

## Sheet: Fig. S1H
Fig. S1H	Fig. S1H
		Replicate 1
		Replicate 2
		Replicate 3

## Sheet: Fig. S1I
Fig. S1I
	ΔtarO/pYJ335-1			ΔtarO/p-tarOG152A			ΔtarO/p-tarO
	0.070918	0.0781017	0.10589	0.271981	0.492088	0.603787	1	1	1
