# Supplementary material for: Modulation of MRSA virulence gene expression by the wall teichoic acid enzyme TarO
Source: Nat Commun. 2023 Mar 22;14:1594. doi: 10.1038/s41467-023-37310-5 (PMC10032271; doi:10.1038/s41467-023-37310-5)
Supplement: Supplementary file 7 — Source Data [file 41467_2023_37310_MOESM7_ESM.zip › Source Data/Fig. S10.xlsx]

## Sheet: Fig. S10A
Fig. S10A
	MW2			MW2 + Tuni 0.5 μg/ml
	1	1	1	0.242395	0.067049	0.159957
Replicate 1
Replicate 2
Replicate 3

## Sheet: Fig. S10B
Fig. S10B
	2011-137			2011-137 + Tuni 0.5 μg/ml
	1	1	1	0.056272	0.042896	0.075745
Replicate 1
Replicate 2
Replicate 3

## Sheet: Fig.S10C
Fig.S10C
		MW2			MW2 + Tuni 0.5 μg/ml
	psmα3	1	1	1	0.086261	0.102356	0.130393
	psmβ1	1	1	1	0.249634	0.324627	0.198394
	RNAIII	1	1	1	0.388146	0.389618	0.322883
	vraX	1	1	1	28.7934	15.1633	26.5743

## Sheet: Fig. S10D
Fig. S10D
		2011-137			2011-137 + Tuni 0.5 μg/ml
	psmα3	1	1	1	0.031828	0.033578	0.05031
	psmβ1	1	1	1	0.078491	0.086179	0.119369
	RNAIII	1	1	1	0.324992	0.310718	0.43868
	vraX	1	1	1	107.662	139.617	91.5809
