# Supplementary material for: Modulation of MRSA virulence gene expression by the wall teichoic acid enzyme TarO
Source: Nat Commun. 2023 Mar 22;14:1594. doi: 10.1038/s41467-023-37310-5 (PMC10032271; doi:10.1038/s41467-023-37310-5)
Supplement: Supplementary file 7 — Source Data [file 41467_2023_37310_MOESM7_ESM.zip › Source Data/Fig. S2.xlsx]

## Sheet: Fig. S2A 
Fig. S2A
		OD600
	Time(h)	USA300/pYJ335-1				ΔtarO/pYJ335-1				ΔtarO/p-tarO
	0	0.101	0.099	0.098	0.103	0.1	0.103	0.099	0.097	0.104	0.103	0.096	0.099
	3	2.225	2.165	2.19	2.15	1.61	1.565	1.55	1.595	2.06	2.035	2.045	2.1
	6	6.65	6.55	6.7	6.49	5.78	5.76	5.74	5.8	6.43	6.24	6.33	6.35
	9	10.3	10.58	10.4	10.54	7.6	7.7	7.56	7.4	9.78	9.72	9.9	9.6
	12	11.94	12.24	12.16	12.08	8.68	9.1	9.2	8.6	11.82	11.72	11.7	11.98
	24	11.92	12.36	12.24	12.26	7.22	5.86	6.04	6.6	12.84	12.24	12.6	12.48
	48	11.04	10.04	10.6	10.42	5.02	3.96	4.4	4.26	11	10.46	10.66	10.82

## Sheet: Fig. S2B
Fig. S2B
		CFU/ml
	Time(h)	USA300/pYJ335-1				ΔtarO/pYJ335-1				ΔtarO/p-tarO
	0	43000000	32000000	38000000	35000000	40000000	37000000	45000000	39000000	43000000	31000000	31000000	32000000
	3	560000000	540000000	600000000	530000000	300000000	240000000	220000000	220000000	490000000	500000000	520000000	510000000
	6	2400000000	2600000000	2400000000	3300000000	2100000000	1600000000	2000000000	2200000000	2500000000	2200000000	3000000000	2800000000
	9	3800000000	4000000000	6200000000	3500000000	6000000000	4500000000	5200000000	4900000000	4000000000	3800000000	5200000000	4000000000
	12	4400000000	5500000000	5200000000	6000000000	5000000000	3700000000	5700000000	5500000000	4500000000	4900000000	5600000000	5400000000
	24	5000000000	8300000000	6200000000	6500000000	3000000000	3200000000	3400000000	2800000000	4300000000	4900000000	5600000000	6100000000
	48	6000000000	5800000000	6200000000	6700000000	2400000000	1700000000	2300000000	1700000000	3800000000	4600000000	4300000000	3500000000

## Sheet: Fig. S2C
Fig. S2C
		RT-qPCR of spa
		USA300			ΔtarO			ΔtarO/p-tarO
	1.5 h	1	1	1	0.06754	0.06889	0.0536	1.37129	1.50338	1.23909
	3 h	0.2841	0.30896	0.24888	0.08285	0.07833	0.0525	0.57427	0.55544	0.41245

## Sheet: Fig. S2D
Fig. S2D
		RT-qPCR of psmα3
		USA300			ΔtarO			ΔtarO/p-tarO
	1.5 h	1	1	1	0.10149	0.0883	0.06757	1.51907	1.34249	1.36506
	3 h	64.9138	60.565	56.2535	7.23988	7.35561	4.2752	78.8782	69.9118	63.5321

## Sheet: Fig. S2E
Fig. S2E
		RT-qPCR of RNAIII
		USA300			ΔtarO			ΔtarO/p-tarO
	1.5 h	1	1	1	0.20811	0.2212	0.16652	1.49117	1.48958	1.19793
	3 h	23.6987	25.8546	20.7983	7.65083	7.91994	4.27443	32.92	32.0793	23.3473

## Sheet: Fig. S2F
Fig. S2F
	RT-qPCR of vraX
		USA300			ΔtarO			ΔtarO/p-tarO
	1.5 h	1	1	1	46.1255	49.5069	48.4055	1.24291	1.23498	1.84966
	3 h	1.64026	1.82461	1.90467	58.8807	65.5685	50.5244	3.32983	3.45447	2.91422

## Sheet: Fig. S2G
Fig. S2G
		USA300			ΔtarO			ΔtarO/p-tarO
	psmβ1	1	1	1	0.07259	0.08946	0.16575	1.48637	1.14637	1.50716
	saeR	1	1	1	0.37167	0.47366	0.42133	1.32267	1.10375	1.25815
	saeS	1	1	1	0.389	0.37594	0.4071	1.28267	1.0231	1.21739

## Sheet: Fig. S2H
Fig. S2H
	psmα3
	-AIP			+ AIP
	0.2	0.12	0.18	0.278947	0.2125	0.257225
	psmβ1
	-AIP			+ AIP
	0.34	0.24	0.34	0.580488	0.51462	0.6
	pmtA
	-AIP			+ AIP
	0.37	0.32	0.46	0.615385	0.527027	0.637255

## Sheet: Fig. S2I
Fig. S2I
