# Supplementary material for: Modulation of MRSA virulence gene expression by the wall teichoic acid enzyme TarO
Source: Nat Commun. 2023 Mar 22;14:1594. doi: 10.1038/s41467-023-37310-5 (PMC10032271; doi:10.1038/s41467-023-37310-5)
Supplement: Supplementary file 7 — Source Data [file 41467_2023_37310_MOESM7_ESM.zip › Source Data/Fig. S3.xlsx]

## Sheet: Fig. S3A
Fig. S3A
	RT-qPCR of psmα3
	USA300 + Tuni 0.5 μg/ml			ΔvraR + Tuni 0.5 μg/ml			ΔvraR/p-vraR + Tuni 0.5 μg/ml
	0.145392	0.201388	0.105489	0.345855	0.332883	0.430522	0.284549	0.08995	0.096353

## Sheet: Fig. S3B
Fig. S3B
		OD600
	Time (h)	USA300/p			ΔtarO/p			ΔvraR/p			ΔvraRΔtarO/p			ΔvraRΔtarO/p-tarO			ΔvraRΔtarO/p-vraR
	0	0.1	0.1	0.1	0.1	0.1	0.1	0.1	0.1	0.1	0.1	0.1	0.1	0.1	0.1	0.1	0.1	0.1	0.1
	3	2.5	2.408	2.444	1.68	1.6	1.688	2.364	2.444	2.488	0.698	0.68	0.691	2.364	2.408	2.46	1.584	1.672	1.568
	6	6.77	7.01	6.5	5.79	5.83	5.2	6.78	7.03	6.8	3.94	4.38	3.25	6.68	7.05	6.71	6.09	5.98	5.16
	9	10.1	10.68	10.24	8.48	8.52	8.22	10.84	10.82	10.44	7.48	7.04	7.1	10.12	10.72	10.22	8.54	8.4	8.18
	12	11.42	11.86	11.76	9.48	9.68	9.24	11.9	12.26	11.72	9.5	10	9.12	12.12	12.28	11.74	9.28	10.12	9.76
	24	11.52	11.34	11.6	4.44	4.68	5.66	11.64	11.48	11.8	5.86	6.28	6.16	11.6	11.32	11.9	4.72	4.64	5.7

## Sheet: Fig. S3C
Fig. S3C
	Replicate 1
	Replicate 2
	Replicate 3

## Sheet: Fig. S3D
Fig. S3D
	USA300			ΔtarO			ΔvraR			ΔtarOΔvraR			ΔtarOΔvraR/p-vraR			ΔtarOΔvraR/p-tarO
	1	1	1	0.124582	0.0186279	0.125497	0.783027	0.506372	0.944285	0.91292	0.585205	1.26898	0.146651	0.0221301	0.136766	0.903689	0.4874	1.10226

## Sheet: Fig. S3E
Fig. S3E
	USA300/p			ΔtarO/p			ΔtarOΔvraR/p			ΔtarOΔvraR/p (OD=1.6)			ΔtarOΔvraR/p (OD=2.4)			ΔtarOΔvraR/p-vraR			ΔtarOΔvraR/p-tarO			ΔvraR/p
	1	1	1	1	0.16	0.12	4.44	6.28	3.9	0.64	0.7	0.51	0.44	0.35	0.41	0.1	0.19	0.11	1.3	1.38	1.1	1.09	1.61	1.05

## Sheet: Fig S3F
Fig S3F
		RT-qPCR of psmα3
	USA300/p			ΔtarO/p			ΔtarOΔvraR/p			ΔtarOΔvraR/p (OD=1.6)			ΔtarOΔvraR/p (OD=2.4)			ΔtarOΔvraR/p-vraR			ΔtarOΔvraR/p-tarO			ΔvraR/p
	1	1	1	0.08	0.05	0.06	0.01	0.02	0.02	0.69	0.64	0.77	1.09	1.22	1.2	0.06	0.04	0.06	0.53	0.48	0.66	0.75	0.63	0.79

## Sheet: Fig. S3G
Fig. S3G
	RT-qPCR of RNAIII
	USA300/p			ΔtarO/p			ΔtarOΔvraR/p			ΔtarOΔvraR/p (OD=1.6)			ΔtarOΔvraR/p (OD=2.4)			ΔtarOΔvraR/p-vraR			ΔtarOΔvraR/p-tarO			ΔvraR/p
	1	1	1	0.26	0.3	0.26	0.15	0.3	0.21	1.03	0.54	0.8	1.49	1.14	0.96	0.23	0.27	0.12	1.3	1.04	0.79	1.14	0.76	0.71
