# Supplementary material for: Modulation of MRSA virulence gene expression by the wall teichoic acid enzyme TarO
Source: Nat Commun. 2023 Mar 22;14:1594. doi: 10.1038/s41467-023-37310-5 (PMC10032271; doi:10.1038/s41467-023-37310-5)
Supplement: Supplementary file 7 — Source Data [file 41467_2023_37310_MOESM7_ESM.zip › Source Data/Fig. S4.xlsx]

## Sheet: Fig. S4A
Fig. S4A
		OD600
	Time (h)	USA300/pYJ335			ΔtarO/pYJ335			ΔtarO/p-tarO			USA300/pYJ335 + Moe 0.08 µg/ml			ΔtarO/pYJ335 + Moe 0.08 µg/ml			ΔtarO/p-tarO + Moe 0.08 µg/ml
	0	0.1	0.1	0.1	0.1	0.1	0.1	0.1	0.1	0.1	0.1	0.1	0.1	0.1	0.1	0.1	0.1	0.1	0.1
	3	3.05	3.09	3.23	2.86	2.92	3.01	3.04	3.09	3.13	2.85	2.9	2.93	1.23	1.16	1.22	2.5	2.59	2.62
	6	6.46	6.72	6.77	6.62	6.74	6.96	6.33	6.53	6.62	5.64	5.76	5.87	2.78	2.7	2.822	5.8	5.96	6.15
	9	8.3	8.62	8.49	7.48	7.44	7.71	8.52	8.41	8.64	6.71	6.87	6.92	3.88	3.94	3.91	6.96	7.2	7.27
	12	9.25	9.64	9.75	8.46	8.53	8.41	9.48	9.7	9.88	7.86	8.08	8.22	4.35	4.41	4.48	8.25	8.57	8.71
	24	9.96	10.59	10.5	4.22	4.23	4.47	10.74	10.91	10.83	9.28	9.44	9.53	4.39	4.31	4.31	9.11	9.37	9.41

## Sheet: Fig. S4B
Fig. S4B
	TSA								+ Moe 0.04 µg/ml
