# Supplementary material for: Modulation of MRSA virulence gene expression by the wall teichoic acid enzyme TarO
Source: Nat Commun. 2023 Mar 22;14:1594. doi: 10.1038/s41467-023-37310-5 (PMC10032271; doi:10.1038/s41467-023-37310-5)
Supplement: Supplementary file 7 — Source Data [file 41467_2023_37310_MOESM7_ESM.zip › Source Data/Fig. S5.xlsx]

## Sheet: Fig. S5A
Fig. S5A
	USA300							USA300 + ECg
	△tarO							USA300 + tunicamycin

## Sheet: Fig. S5B
Fig. S5B
		Quantitative analysis of GFP-PBP2 fluorescence at septum (S) versus lateral (L) membrane 525 at septum (S) versus lateral (L) membrane.
	Number	USA300	USA300 + ECg	ΔtarO	USA300 + Tuni
	1	2.35857	1.52467	1.25169	1.09301
	2	2.10816	1.31048	1.90981	2.4543
	3	4.7379	2.06735	1.92452	1.59566
	4	2.1353	1.37115	1.44582	1.83541
	5	3.21539	1.57831	1.67168	2.04723
	6	3.1445	1.8288	1.95433	1.28656
	7	1.96641	1.37155	1.4881	1.59098
	8	2.87957	1.83016	1.59135	1.49009
	9	2.64867	1.54699	1.66753	1.81499
	10	1.84237	1.38993	1.80867	1.64647
	11	3.447	1.3829	1.1857	2.01901
	12	1.98733	1.36009	1.34157	1.7631
	13	2.75211	1.43264	1.59604	1.09667
	14	2.0593	1.1598	1.40396	2.08712
	15	1.9745	1.4023	2	2.26659
	16	2.06384	1.20548	1.39974	1.13784
	17	2.44509	1.10579	1.11454	1.81333
	18	4.87409	1.67535	1.12529	2.1718
	19	2.05405	1.01249	1.33825	1.73831
	20	2.26741	1.40359	1.64169	1.90181
	21	2.66738	1.24375	1.68101	2.82013
	22	1.65493	2.00815	1.854	1.62174
	23	2.03508	1.30839	1.72262	1.67585
	24	1.89458	1.91652	1.09845	1.69889
	25	1.82561	1.16699	1.11268	1.83633
	26	1.53448	1.61558	2.03793	1.15955
	27	2.17968	1.16026	2.42971	1.86329
	28	2.01592	1.4373	1.51467	1.14849
	29	2.47091	1.73456	1.6075	1.86725
	30	2.60184	1.8144	1.36494	1.61642
	31	2.2476	1.66165	1.34937	2.00956
	32	2.26379	1.63163	1.49861	1.77139
	33	1.91203	1.52081	1.54146	1.37972
	34	2.26559	1.27347	1.34684	1.01517
	35	2.03544	1.68818	1.788	1.82019
	36	2.6707	1.35268	1.52695	2.01565
	37	2.02453	1.51816	2.41895	2.06384
	38	3.89598	1.36197	1.40388	1.69058
	39	2.68904	1.44904	1.37019	2.03761
	40	2.64289	1.67038	1.33556	1.10859
	41	2.22232	1.21067	1.36292	1.84507
	42	1.87262	1.83082	1.03419	1.0754
	43	2.92049	1.03865	1.06149	1.67381
	44	1.92017	1.52061	1.37292	1.38293
	45	1.44049	2.27449	1.81963	1.56738
	46	1.48365	1.31152	1.262	1.50458
	47	1.38051	1.56978	1.12386	2.2383
	48	2.42089	1.27149	1.19998	1.20064
	49	2.46697	1.96888	1.76445	1.56158
	50	2.19856	1.29349	1.658	1.20058
	51	2.52244	1.8848	1.59295	2.03721
	52	2.20349	1.50665	1.53607	1.61139
	53	3.39926	1.35454	1.26689	1.59284
	54	2.35357	1.48668	1.07463	1.99843
	55	2.32209	1.43446	1.04179	1.41391
	56	2.44313	1.92486	2.05284	1.51188
	57	3.4241	1.88247	1.31228	1.40412
	58	3.36407	1.39441	1.24545	1.7188
	59	3.86294	1.87592	1.67115	1.28071
	60	1.97798	2.21871	1.25722	1.45739
	61	3.08598	1.3982	1.45183	2.214
	62	2.34576	1.83483	1.62416	1.80887
	63	2.47432	1.57993	1.66779	2.30111
	64	2.93537	1.70187	1.80736	1.58253
	65	1.89649	1.26874	1.45559	1.26177
	66	4.14512	1.08032	2.02054	1.79436
	67	2.05177	1.34178	1.74093	1.89333
	68	2.25632	1.20957	1.19867	2.44609
	69	2.41048	1.29024	2.18607	1.14104
	70	2.79345	2.05915	1.58763	1.11111
	71	2.15495	1.34483	1.37012	1.44043
	72	2.39692	1.40096	0.974601	1.08957
	73	2.70406	1.38302	2.00994	1.35606
	74	1.945	1.08019	1.50598	1.67286
	75	2.18788	1.51023	2.017	1.40842
	76	1.90039	1.6888	1.07108	1.13138
	77	1.77365	1.90637	1.74467	1.43315
	78	1.70631	1.60397	3.04331	1.35407
	79	1.63443	1.91253	1.71705	1.79884
	80	3.40311	1.77642	1.7502	1.69018
	81	1.57694	1.52124	2.10112	1.28538
	82	3.21396	2.86379	1.7338	2.01915
	83	2.77945	1.88987	1.74631	1.32148
	84	3.4057	1.60028	1.21567	2.00127
	85	1.89226	1.29361	1.64732	1.98156
	86	1.74811	1.3347	1.69206	2.06959
	87	1.29618	1.74335	1.48547	1.50861
	88	2.46132	1.6927	0.682945	1.55285
	89	2.60669	1.24015	1.66509	1.64604
	90	1.92905	1.79185	1.4706	2.11572
	91	1.74331	2.00255	1.67226	1.73837
	92	2.29374	2.12023	1.2292	2.46702
	93	2.98177	1.19077	2.37653	2.07913
	94	3.34365	2.0396	1.36758	1.77855
	95	1.82682	1.95397	1.78889	1.3988
	96	1.5677	2.28693	2.15315	1.97562
	97	3.68963	1.67259	1.67279	1.63868
	98	1.95609	1.75729	1.8055	1.50303
	99	2.26051	1.78198	1.23105	1.73902
	100	2.04593	2.70354	1.55873	1.86269
	101	1.9048	1.61881	1.52816	2.58367
	102	3.48958	1.22251	1.84182	1.86203
	103	3.0971	1.98496	2.23205	1.79479
	104	3.75847	1.6563	1.80041	1.66767
	105	2.80535	2.11699	1.9943	1.8524
	106	1.91309	2.17722	1.31754	1.93367
	107	3.09067	2.45995	1.45443	1.73948
	108	2.26889	1.64381	1.43505	2.26696
	109	1.9724	1.62616	2.1465	1.38315
	110	2.15796	1.45628	1.71749	1.80914
	111	3.29964	2.1247	1.51538	2.37863
	112	2.16279	2.07385	1.49896	1.84394
	113	3.84416	1.31001	1.82463	1.17011
	114	2.03192	1.55094	1.84541	1.37499
	115	2.36911	1.2533	1.7227	1.98397
	116	1.61321	1.22201	1.20301	1.86784
	117	2.96891	1.90982	1.8757	1.30198
	118	2.22203	1.33273	1.55021	1.29701
	119	3.18403	2.44268	1.4879	1.36563
	120	2.54733	3.54705	1.81475	2.04129
	121	2.08509	1.4868	0.923235	2.31692
	122	2.57949	1.7983	1.56221	1.21591
	123	3.34612	2.42289	1.76643	1.19356
	124	2.63619	2.00682	1.6619	1.1787
	125	3.51556	1.38113	1.94049	1.33982
	126	2.7975	2.0389	1.70843	2.23983
	127	2.29548	2.80356	2.22372	1.83876
	128	2.1461	1.09078	1.48941	1.57349
	129	3.08099	2.18253	1.61342	1.42222
	130	1.94385	1.35159	2.14087	1.53199
	131	2.88357	1.88396	2.08481	1.60223
	132	4.5232	1.50749	1.21208	1.92657
	133	2.24374	2.12266	1.87435	2.04233
	134	1.49872	1.61114	1.93042	2.03876
	135	2.77524	1.79768	1.98436	1.59552
	136	2.46726	1.9132	1.90589	1.6005
	137	3.98133	1.72203	1.72986	2.61278
	138	2.09732	1.65992	2.40853	2.09318
	139	2.45806	1.34245	1.59294	1.95555
	140	1.84615			1.88521
	141	2.25984			1.94796
	142	3.02582			1.38297
	143	2.03116			2.25676
	144	2.74728			1.81269
	145	1.99944			2.66515
	146	1.50707			1.79312
	147	2.06119			1.30394
	148	1.25709			1.70085
	149	1.97041			2.33402
	150	2.8171			2.13891
	151	2.03032			1.84434
	152	2.52777			2.01385
	153	1.78965			2.73599
	154	1.83861			1.89303
	155	1.98652			1.94488
	156	1.96763			1.91206
	157	1.66799			1.66027
	158	2.21652			1.48018
	159	1.66142			1.98338
	160	2.60271			1.20297
	161	2.14181			1.22603
	162	2.17268			1.05179
	163	2.63483			1.27417
	164	2.93937			1.5932
	165	2.4457			1.68852
	166	1.87812			1.30166
	167	2.60756			1.21461
	168	2.57527			1.16926
	169	2.37555			1.52456
	170	1.82242			1.8538
	171	2.9889			1.54829
	172	2.92339			1.57899
	173	2.55133			1.56832
	174	2.49428			1.42422
	175	3.06212
	176	2.07869
	177	2.00535
	178	3.42979
	179	2.28197
	180	6.10467
	181	5.98414
	182	2.21697
	183	3.63793
	184	3.43224
	185	2.45708
	186	2.22841
	187	1.60782
	188	2.59601
	189	3.14667
	190	2.2816
	191	2.32591
	192	2.68026
	193	2.25311
	194	1.80403
	195	2.44797
	196	1.97374
	197	1.71721
	198	2.4489
	199	3.26294
	200	3.2325
	201	1.7797
	202	4.26993
	203	2.15827
	204	2.71243
	205	2.87265
	206	1.93761
	207	2.32473
	208	2.22682
	209	2.03101
	210	1.92506
	211	1.87229
	212	1.65584
	213	1.85109

## Sheet: Fig. S5C
Fig. S5C
		ECg 0 µg/ml	ECg 12 µg/ml
	Moenomycin MIC to USA300 (µg/ml)	0.25	0.03125
		0.25	0.03125
		0.25	0.03125

## Sheet: Fig. S5D
Fig. S5D
	USA300			USA300 + ECg 12 μg/ml			USA300 + ECg 24 μg/ml
	1	1	1	0.107945	0.315748	0.268366	0.084337	0.220263	0.109027
		Replicate 1
		Replicate 2
		Replicate 3

## Sheet: Fig. S5E
Fig. S5E
		USA300			USA300 + ECg 48 μg/ml
	psmα3	1	1	1	0.040786	0.030263	0.045651
	psmβ1	1	1	1	0.128771	0.114949	0.181489
	RNAIII	1	1	1	0.41457	0.387742	0.490506
	vraX	1	1	1	155.549	195.215	203.979

## Sheet: Fig. S5G
Fig. S5G
		OD600
	Time (h)	USA300			USA300 + IPTG 1 mM			USA300-1			USA300-1 + IPTG 1 mM
	0	0.1	0.1	0.1	0.1	0.1	0.1	0.1	0.1	0.1	0.1	0.1	0.1
	3	3.59	3.68	3.74	3.55	3.74	3.76	2.4	2.48	2.49	3.39	3.54	3.57
	6	6.69	7.04	7.05	6.7	6.87	6.95	4.23	4.37	4.39	6.29	6.63	6.65
	9	9.2	9.49	9.54	9.13	9.48	9.49	5.78	5.88	5.81	8.53	9.01	8.94
	12	11.03	11.23	11.26	10.85	11.15	11.13	6.39	6.52	6.57	10.38	10.73	10.7
	24	10.77	11.1	11.17	10.2	11.02	10.97	6.52	6.73	6.79	10.48	10.73	10.86

## Sheet: Fig. S5H
Fig. S5H
	RT-qPCR of pbp2
	USA300			USA300 + IPTG 1 mM			USA300-1			USA300-1 + IPTG 1 mM
	1	1	1	1.02802	0.84911	0.89913	0.052048	0.063321	0.031413	0.22172	0.24337	0.099708

## Sheet: Fig. S5I
Fig. S5I
	USA300			USA300 + IPTG 1 mM			USA300-1			USA300-1 + IPTG 1 mM
	1	1	1	0.759359	1.20012	1.06579	0.211042	0.191481	0.113204	0.924191	0.902248	0.85469
	Replicate 1
	Replicate 2
	Replicate 3

## Sheet: Fig. S5J
Fig. S5J
	RT-qPCR of vraX
	USA300			USA300 + IPTG 1 mM			USA300-1			USA300-1 + IPTG 1 mM
	1	1	1	1.17325	1.01223	1.37413	188.103	287.258	198.722	29.0517	25.3583	26.0934

## Sheet: Fig. S5K
Fig. S5K
	RT-qPCR of psmα3
	USA300			USA300 + IPTG 1 mM			USA300-1			USA300-1 + IPTG 1 mM
	1	1	1	1.02368	0.89588	0.89154	0.43291	0.22918	0.10812	1.86478	0.74165	0.769
