# Supplementary material for: Modulation of MRSA virulence gene expression by the wall teichoic acid enzyme TarO
Source: Nat Commun. 2023 Mar 22;14:1594. doi: 10.1038/s41467-023-37310-5 (PMC10032271; doi:10.1038/s41467-023-37310-5)
Supplement: Supplementary file 7 — Source Data [file 41467_2023_37310_MOESM7_ESM.zip › Source Data/Fig. S6.xlsx]

## Sheet: Fig. S6A
Fig. S6A
	Time (h)	USA300 + PBS	USA300 + cefuroxime (0.3 mg/kg)	ΔagrAΔspa + PBS	ΔagrAΔspa + cefuroxime (0.3mg/kg)	ΔvraR + PBS	ΔvraR + cefuroxime (0.3mg/kg)
	14	1				1			note: 1 represents death; 0 represents survival
	24		1	1	1		1
	38	1	1	1	1	1
	38	1	1	1		1
	38	1	1			1
	38	1				1
	38	1				1
	38	1				1
	38	1				1
	38	1
	38	1
	38	1
	38	1
	48	1	1	1	1	1
	48	1			1
	48	1			1
	48	1			1
	62	1	1	1	1	1	1
	62	1		1
	72	1	1			1
	72	1	1
	72		1
	72		1
	86	1	1	1
	96		1		1
	96		1
	110			1			1
	110						1
	134	0	1	0	0	0	0
	134	0	0	0	0	0	0
	134	0	0	0	0	0	0
	134		0	0	0	0	0
	134		0	0	0	0	0
	134		0	0	0	0	0
	134		0	0	0	0	0
	134		0	0	0	0	0
	134		0	0	0	0	0
	134		0	0	0	0	0
	134		0	0	0	0	0
	134			0	0	0	0
	134			0	0	0	0
	134			0	0		0
	134			0	0		0
	134			0	0		0
	134						0
	134						0
	134						0
	134						0

## Sheet: Fig. S6B
Fig. S6B
		+ 0 µg/ml cefuroxime
	Time (h)	USA300				ΔagrAΔspa				ΔagrA				Δspa
	0	0.087	0.089	0.087	0.088	0.083	0.085	0.087	0.088	0.082	0.084	0.086	0.088	0.085	0.085	0.086	0.089
	1	0.117	0.12	0.103	0.106	0.107	0.112	0.104	0.106	0.104	0.107	0.102	0.105	0.116	0.115	0.11	0.113
	2	0.259	0.267	0.199	0.221	0.232	0.244	0.211	0.215	0.23	0.236	0.203	0.21	0.256	0.258	0.232	0.238
	3	0.461	0.479	0.394	0.419	0.426	0.459	0.406	0.409	0.414	0.427	0.392	0.393	0.469	0.468	0.444	0.449
	4	0.667	0.675	0.593	0.625	0.605	0.632	0.593	0.623	0.571	0.597	0.565	0.596	0.65	0.639	0.603	0.628
	5	0.806	0.804	0.75	0.75	0.722	0.73	0.734	0.749	0.736	0.716	0.7	0.704	0.761	0.74	0.725	0.743
	6	0.852	0.851	0.822	0.839	0.783	0.796	0.799	0.832	0.816	0.799	0.777	0.791	0.834	0.832	0.786	0.807
	7	0.87	0.861	0.848	0.871	0.816	0.826	0.854	0.871	0.817	0.83	0.809	0.824	0.865	0.87	0.788	0.823
	8	0.928	0.869	0.912	0.875	0.81	0.816	0.865	0.878	0.801	0.817	0.835	0.851	0.843	0.857	0.788	0.828
	9	0.949	0.895	0.934	0.885	0.799	0.804	0.893	0.89	0.791	0.817	0.872	0.889	0.838	0.826	0.799	0.854
	10	0.949	0.904	0.927	0.886	0.787	0.791	0.903	0.887	0.785	0.819	0.882	0.903	0.833	0.822	0.831	0.879
	11	0.934	0.896	0.906	0.891	0.774	0.777	0.891	0.888	0.778	0.817	0.882	0.912	0.832	0.822	0.857	0.894
	12	0.914	0.883	0.882	0.88	0.764	0.765	0.878	0.883	0.771	0.812	0.869	0.911	0.823	0.814	0.855	0.884
	13	0.896	0.868	0.859	0.865	0.756	0.756	0.864	0.872	0.768	0.811	0.853	0.897	0.808	0.799	0.839	0.868
	14	0.879	0.854	0.84	0.852	0.753	0.75	0.852	0.859	0.769	0.813	0.839	0.883	0.791	0.783	0.82	0.848
	15	0.866	0.839	0.825	0.845	0.753	0.749	0.847	0.86	0.771	0.817	0.831	0.874	0.783	0.765	0.805	0.831
	16	0.859	0.832	0.82	0.843	0.758	0.752	0.851	0.863	0.775	0.823	0.831	0.875	0.778	0.76	0.797	0.823
	17	0.863	0.828	0.815	0.847	0.763	0.758	0.858	0.869	0.78	0.83	0.828	0.874	0.775	0.754	0.809	0.821
	18	0.882	0.83	0.817	0.858	0.775	0.768	0.866	0.886	0.791	0.84	0.84	0.882	0.79	0.758	0.839	0.832
	19	0.886	0.838	0.822	0.871	0.781	0.775	0.875	0.896	0.799	0.849	0.847	0.888	0.796	0.768	0.848	0.852
	20	0.885	0.85	0.828	0.873	0.789	0.785	0.884	0.897	0.806	0.857	0.856	0.896	0.809	0.769	0.846	0.864
	21	0.889	0.855	0.831	0.886	0.795	0.79	0.894	0.916	0.814	0.866	0.867	0.909	0.808	0.78	0.851	0.863
	22	0.893	0.858	0.838	0.894	0.805	0.8	0.895	0.921	0.824	0.874	0.877	0.915	0.809	0.785	0.86	0.867
	23	0.897	0.864	0.844	0.9	0.813	0.804	0.907	0.925	0.83	0.882	0.893	0.926	0.811	0.793	0.871	0.877
		+ 0.3 µg/ml cefuroxime
	Time (h)	USA300				ΔagrAΔspa				ΔagrA				Δspa
	0	0.086	0.088	0.089	0.091	0.084	0.085	0.085	0.088	0.083	0.083	0.084	0.087	0.083	0.086	0.085	0.087
	1	0.115	0.117	0.105	0.109	0.106	0.11	0.098	0.103	0.103	0.104	0.099	0.102	0.111	0.115	0.108	0.11
	2	0.245	0.248	0.202	0.205	0.221	0.23	0.197	0.205	0.211	0.216	0.193	0.2	0.241	0.25	0.225	0.23
	3	0.434	0.445	0.394	0.4	0.398	0.413	0.348	0.386	0.378	0.384	0.362	0.378	0.441	0.438	0.414	0.423
	4	0.627	0.636	0.6	0.583	0.573	0.609	0.561	0.567	0.556	0.588	0.544	0.527	0.621	0.642	0.608	0.609
	5	0.742	0.787	0.731	0.748	0.694	0.754	0.715	0.733	0.741	0.741	0.694	0.698	0.729	0.786	0.727	0.745
	6	0.815	0.867	0.764	0.811	0.776	0.826	0.794	0.834	0.831	0.807	0.784	0.77	0.818	0.846	0.757	0.797
	7	0.829	0.881	0.795	0.839	0.803	0.856	0.83	0.851	0.843	0.833	0.814	0.808	0.844	0.884	0.78	0.83
	8	0.802	0.847	0.809	0.857	0.788	0.849	0.83	0.854	0.818	0.817	0.817	0.816	0.826	0.856	0.774	0.819
	9	0.784	0.826	0.814	0.871	0.782	0.834	0.823	0.847	0.8	0.798	0.841	0.842	0.808	0.841	0.767	0.807
	10	0.762	0.801	0.805	0.862	0.77	0.821	0.81	0.829	0.783	0.782	0.842	0.843	0.786	0.824	0.754	0.792
	11	0.741	0.777	0.785	0.844	0.756	0.808	0.786	0.809	0.766	0.763	0.831	0.838	0.762	0.803	0.735	0.771
	12	0.72	0.754	0.758	0.818	0.741	0.793	0.763	0.786	0.749	0.743	0.817	0.827	0.737	0.78	0.713	0.748
	13	0.702	0.732	0.728	0.789	0.726	0.779	0.74	0.763	0.734	0.726	0.801	0.814	0.712	0.758	0.69	0.724
	14	0.685	0.712	0.7	0.759	0.709	0.764	0.719	0.743	0.72	0.709	0.784	0.799	0.689	0.737	0.669	0.701
	15	0.671	0.697	0.679	0.732	0.697	0.747	0.699	0.724	0.709	0.697	0.773	0.785	0.666	0.719	0.65	0.68
	16	0.662	0.688	0.66	0.71	0.691	0.739	0.687	0.713	0.702	0.688	0.761	0.774	0.646	0.704	0.633	0.665
	17	0.656	0.682	0.647	0.691	0.688	0.732	0.676	0.704	0.698	0.683	0.757	0.77	0.636	0.692	0.616	0.653
	18	0.652	0.677	0.638	0.679	0.685	0.733	0.676	0.702	0.697	0.681	0.751	0.765	0.635	0.677	0.609	0.646
	19	0.651	0.673	0.634	0.666	0.689	0.735	0.674	0.7	0.694	0.68	0.746	0.761	0.631	0.668	0.607	0.641
	20	0.648	0.67	0.63	0.664	0.693	0.737	0.679	0.698	0.69	0.678	0.749	0.756	0.625	0.665	0.601	0.635
	21	0.647	0.668	0.629	0.662	0.692	0.738	0.682	0.699	0.69	0.677	0.752	0.754	0.625	0.662	0.604	0.632
	22	0.646	0.667	0.628	0.667	0.694	0.739	0.682	0.698	0.689	0.679	0.755	0.759	0.623	0.659	0.601	0.629
	23	0.646	0.666	0.63	0.661	0.69	0.736	0.687	0.699	0.688	0.678	0.751	0.757	0.62	0.657	0.601	0.628
		+ 3 µg/ml cefuroxime
	Time (h)	USA300				ΔagrAΔspa				ΔagrA				Δspa
	0	0.085	0.087	0.089	0.09	0.086	0.088	0.086	0.087	0.082	0.084	0.085	0.091	0.086	0.084	0.085	0.087
	1	0.106	0.11	0.107	0.11	0.101	0.102	0.097	0.098	0.095	0.098	0.094	0.101	0.109	0.107	0.105	0.107
	2	0.173	0.179	0.171	0.175	0.125	0.127	0.125	0.126	0.115	0.119	0.118	0.124	0.181	0.182	0.174	0.18
	3	0.235	0.239	0.24	0.247	0.134	0.136	0.134	0.134	0.123	0.128	0.127	0.132	0.263	0.26	0.245	0.267
	4	0.302	0.33	0.316	0.361	0.145	0.145	0.147	0.15	0.137	0.139	0.141	0.146	0.385	0.379	0.36	0.395
	5	0.389	0.415	0.42	0.438	0.166	0.161	0.174	0.175	0.154	0.16	0.159	0.165	0.452	0.461	0.44	0.466
	6	0.509	0.536	0.499	0.509	0.189	0.197	0.198	0.208	0.166	0.172	0.186	0.192	0.541	0.551	0.533	0.526
	7	0.584	0.615	0.598	0.593	0.208	0.213	0.216	0.23	0.187	0.192	0.2	0.206	0.606	0.617	0.597	0.597
	8	0.627	0.671	0.651	0.648	0.23	0.247	0.244	0.246	0.201	0.207	0.223	0.225	0.643	0.664	0.648	0.65
	9	0.671	0.694	0.669	0.672	0.271	0.282	0.299	0.305	0.224	0.228	0.254	0.264	0.668	0.685	0.66	0.669
	10	0.682	0.688	0.671	0.676	0.319	0.333	0.358	0.365	0.253	0.26	0.297	0.299	0.653	0.67	0.646	0.656
	11	0.659	0.676	0.663	0.667	0.374	0.392	0.411	0.428	0.283	0.302	0.349	0.352	0.642	0.651	0.633	0.639
	12	0.648	0.668	0.648	0.65	0.435	0.453	0.453	0.473	0.327	0.346	0.397	0.396	0.63	0.638	0.62	0.624
	13	0.637	0.657	0.627	0.63	0.487	0.513	0.487	0.504	0.375	0.391	0.446	0.443	0.617	0.624	0.603	0.608
	14	0.627	0.647	0.608	0.608	0.52	0.537	0.498	0.513	0.422	0.437	0.489	0.458	0.603	0.61	0.587	0.593
	15	0.616	0.637	0.591	0.591	0.529	0.557	0.5	0.525	0.465	0.481	0.504	0.491	0.589	0.595	0.571	0.578
	16	0.607	0.628	0.576	0.576	0.534	0.555	0.495	0.53	0.492	0.514	0.511	0.502	0.574	0.581	0.554	0.562
	17	0.599	0.62	0.563	0.563	0.535	0.558	0.487	0.529	0.502	0.53	0.512	0.503	0.56	0.568	0.538	0.547
	18	0.591	0.612	0.551	0.551	0.532	0.557	0.478	0.515	0.506	0.532	0.516	0.501	0.548	0.556	0.524	0.534
	19	0.585	0.606	0.542	0.541	0.525	0.55	0.467	0.499	0.504	0.531	0.514	0.496	0.539	0.547	0.513	0.522
	20	0.58	0.6	0.536	0.533	0.519	0.541	0.458	0.487	0.502	0.525	0.503	0.484	0.53	0.54	0.505	0.514
	21	0.576	0.596	0.531	0.527	0.51	0.533	0.451	0.477	0.497	0.521	0.49	0.468	0.523	0.534	0.499	0.506
	22	0.572	0.592	0.525	0.522	0.499	0.526	0.447	0.47	0.49	0.511	0.478	0.455	0.517	0.529	0.495	0.501
	23	0.568	0.588	0.52	0.517	0.492	0.517	0.442	0.463	0.482	0.502	0.468	0.444	0.511	0.524	0.491	0.497

## Sheet: Fig. S6C
Fig. S6C
		+ 0 µg/ml cefuroxime
	Time (h)	USA300/p			ΔagrA/p			ΔagrA/p-agrA			ΔvraR/p			ΔvraR/p-vraR
	0	0.092	0.09	0.088	0.083	0.082	0.083	0.085	0.084	0.084	0.086	0.087	0.086	0.088	0.091	0.088
	1	0.12	0.119	0.116	0.108	0.107	0.108	0.112	0.113	0.111	0.119	0.12	0.118	0.121	0.124	0.122
	2	0.239	0.243	0.243	0.197	0.221	0.223	0.227	0.235	0.231	0.248	0.255	0.255	0.256	0.26	0.261
	3	0.421	0.413	0.445	0.403	0.396	0.402	0.409	0.417	0.425	0.437	0.437	0.449	0.447	0.458	0.471
	4	0.629	0.618	0.632	0.552	0.576	0.567	0.554	0.614	0.603	0.596	0.636	0.638	0.614	0.654	0.612
	5	0.745	0.766	0.747	0.661	0.69	0.69	0.695	0.731	0.73	0.72	0.75	0.737	0.722	0.759	0.736
	6	0.835	0.835	0.82	0.726	0.76	0.753	0.806	0.794	0.818	0.762	0.801	0.801	0.798	0.822	0.804
	7	0.869	0.891	0.887	0.768	0.802	0.801	0.848	0.826	0.862	0.791	0.836	0.841	0.838	0.883	0.854
	8	0.895	0.926	0.908	0.818	0.829	0.822	0.859	0.844	0.834	0.819	0.846	0.848	0.827	0.875	0.869
	9	0.886	0.924	0.888	0.837	0.835	0.816	0.852	0.848	0.833	0.822	0.855	0.846	0.83	0.867	0.875
	10	0.871	0.908	0.883	0.838	0.834	0.813	0.851	0.865	0.86	0.815	0.845	0.845	0.835	0.866	0.879
	11	0.858	0.898	0.88	0.83	0.825	0.804	0.848	0.882	0.869	0.803	0.835	0.842	0.831	0.86	0.873
	12	0.842	0.883	0.868	0.815	0.81	0.789	0.84	0.879	0.861	0.79	0.822	0.831	0.821	0.846	0.859
	13	0.824	0.869	0.852	0.798	0.794	0.774	0.83	0.868	0.848	0.779	0.808	0.819	0.808	0.831	0.843
	14	0.812	0.854	0.841	0.784	0.782	0.764	0.818	0.855	0.834	0.77	0.796	0.808	0.797	0.817	0.831
	15	0.806	0.847	0.831	0.777	0.77	0.756	0.806	0.844	0.82	0.765	0.787	0.799	0.789	0.807	0.821
	16	0.803	0.86	0.831	0.773	0.767	0.75	0.799	0.841	0.813	0.762	0.781	0.793	0.784	0.801	0.815
	17	0.81	0.875	0.862	0.774	0.766	0.752	0.798	0.853	0.809	0.769	0.782	0.794	0.784	0.799	0.813
	18	0.832	0.875	0.87	0.777	0.803	0.757	0.833	0.887	0.818	0.811	0.794	0.796	0.787	0.802	0.812
	19	0.841	0.872	0.871	0.782	0.821	0.771	0.836	0.871	0.835	0.819	0.83	0.804	0.799	0.813	0.815
	20	0.845	0.878	0.873	0.793	0.828	0.79	0.828	0.866	0.836	0.815	0.835	0.821	0.814	0.819	0.819
	21	0.855	0.891	0.881	0.805	0.831	0.798	0.831	0.872	0.838	0.814	0.837	0.834	0.827	0.824	0.829
	22	0.867	0.906	0.895	0.817	0.842	0.809	0.843	0.887	0.847	0.819	0.84	0.843	0.837	0.824	0.835
	23	0.877	0.923	0.912	0.827	0.867	0.83	0.868	0.901	0.861	0.833	0.848	0.847	0.842	0.829	0.841
		+ 0.3 µg/ml cefuroxime
	Time(h)	USA300/p			ΔagrA/p			ΔagrA/p-agrA			ΔvraR/p			ΔvraR/p-vraR
	0	0.086	0.084	0.084	0.081	0.084	0.091	0.082	0.084	0.086	0.083	0.084	0.085	0.084	0.085	0.084
	1	0.113	0.11	0.111	0.102	0.106	0.111	0.106	0.109	0.111	0.109	0.111	0.112	0.114	0.115	0.113
	2	0.226	0.224	0.226	0.201	0.208	0.215	0.214	0.221	0.226	0.19	0.199	0.202	0.235	0.242	0.243
	3	0.383	0.398	0.407	0.346	0.337	0.362	0.393	0.395	0.406	0.352	0.344	0.355	0.415	0.425	0.476
	4	0.576	0.611	0.588	0.5	0.555	0.562	0.552	0.555	0.59	0.47	0.491	0.488	0.594	0.596	0.656
	5	0.736	0.759	0.742	0.676	0.709	0.717	0.69	0.745	0.724	0.593	0.589	0.607	0.725	0.715	0.777
	6	0.832	0.826	0.858	0.733	0.798	0.794	0.796	0.83	0.808	0.665	0.686	0.695	0.79	0.806	0.851
	7	0.872	0.876	0.881	0.789	0.838	0.827	0.828	0.888	0.852	0.708	0.737	0.738	0.81	0.848	0.896
	8	0.88	0.897	0.903	0.792	0.844	0.838	0.827	0.868	0.846	0.723	0.765	0.76	0.808	0.828	0.867
	9	0.847	0.871	0.876	0.771	0.825	0.828	0.8	0.833	0.817	0.701	0.736	0.73	0.784	0.8	0.833
	10	0.81	0.833	0.841	0.749	0.799	0.802	0.771	0.802	0.79	0.679	0.713	0.705	0.755	0.772	0.802
	11	0.772	0.793	0.81	0.726	0.771	0.773	0.742	0.771	0.762	0.659	0.693	0.684	0.728	0.744	0.774
	12	0.735	0.756	0.776	0.704	0.742	0.745	0.712	0.741	0.735	0.641	0.673	0.665	0.701	0.717	0.747
	13	0.702	0.721	0.743	0.682	0.717	0.719	0.685	0.713	0.708	0.624	0.656	0.648	0.676	0.694	0.722
	14	0.676	0.694	0.717	0.664	0.696	0.696	0.66	0.69	0.685	0.609	0.641	0.633	0.657	0.674	0.703
	15	0.658	0.674	0.698	0.65	0.68	0.681	0.642	0.672	0.666	0.596	0.629	0.621	0.643	0.659	0.688
	16	0.648	0.661	0.684	0.643	0.671	0.671	0.63	0.66	0.654	0.587	0.619	0.613	0.635	0.65	0.678
	17	0.641	0.653	0.676	0.639	0.665	0.663	0.623	0.652	0.645	0.58	0.612	0.606	0.628	0.643	0.671
	18	0.637	0.648	0.671	0.637	0.662	0.66	0.618	0.647	0.639	0.575	0.607	0.601	0.623	0.639	0.666
	19	0.635	0.645	0.669	0.636	0.663	0.659	0.616	0.644	0.636	0.571	0.603	0.597	0.62	0.637	0.663
	20	0.635	0.644	0.668	0.636	0.661	0.658	0.616	0.642	0.634	0.569	0.6	0.594	0.619	0.635	0.661
	21	0.636	0.645	0.668	0.637	0.66	0.661	0.616	0.642	0.634	0.568	0.597	0.591	0.618	0.633	0.66
	22	0.638	0.645	0.671	0.643	0.664	0.664	0.617	0.642	0.634	0.566	0.595	0.589	0.619	0.634	0.66
	23	0.641	0.648	0.674	0.645	0.672	0.672	0.619	0.644	0.637	0.564	0.593	0.587	0.619	0.634	0.659
		+ 3 µg/ml cefuroxime
	Time(h)	USA300/p			ΔagrA/p			ΔagrA/p-agrA			ΔvraR/p			ΔvraR/p-vraR
	0	0.082	0.086	0.085	0.08	0.082	0.082	0.082	0.084	0.092	0.082	0.086	0.087	0.083	0.085	0.084
	1	0.1	0.106	0.106	0.092	0.095	0.094	0.1	0.102	0.109	0.099	0.103	0.104	0.105	0.107	0.107
	2	0.135	0.142	0.141	0.107	0.11	0.109	0.137	0.139	0.146	0.106	0.11	0.11	0.135	0.138	0.136
	3	0.158	0.169	0.167	0.11	0.113	0.113	0.163	0.168	0.172	0.099	0.101	0.102	0.144	0.145	0.142
	4	0.22	0.228	0.234	0.119	0.119	0.118	0.21	0.209	0.222	0.094	0.095	0.094	0.151	0.152	0.158
	5	0.288	0.316	0.314	0.126	0.129	0.126	0.282	0.281	0.299	0.089	0.09	0.089	0.184	0.185	0.189
	6	0.333	0.364	0.352	0.135	0.133	0.129	0.327	0.328	0.354	0.086	0.086	0.085	0.212	0.226	0.214
	7	0.409	0.419	0.447	0.138	0.14	0.133	0.379	0.389	0.375	0.083	0.083	0.083	0.24	0.246	0.258
	8	0.473	0.492	0.484	0.154	0.163	0.153	0.431	0.461	0.438	0.079	0.081	0.08	0.271	0.289	0.28
	9	0.519	0.544	0.549	0.177	0.184	0.184	0.5	0.505	0.491	0.077	0.078	0.078	0.315	0.324	0.328
	10	0.546	0.567	0.574	0.202	0.206	0.205	0.535	0.542	0.531	0.077	0.077	0.076	0.36	0.369	0.373
	11	0.565	0.574	0.592	0.221	0.229	0.228	0.549	0.551	0.559	0.078	0.075	0.075	0.392	0.424	0.414
	12	0.56	0.582	0.591	0.255	0.255	0.259	0.563	0.55	0.553	0.085	0.075	0.076	0.432	0.448	0.474
	13	0.542	0.567	0.573	0.296	0.288	0.295	0.555	0.54	0.547	0.106	0.076	0.079	0.471	0.465	0.48
	14	0.518	0.541	0.55	0.329	0.334	0.332	0.537	0.53	0.535	0.164	0.081	0.087	0.469	0.477	0.494
	15	0.498	0.519	0.528	0.366	0.383	0.369	0.521	0.518	0.52	0.206	0.093	0.099	0.477	0.477	0.495
	16	0.483	0.504	0.514	0.391	0.418	0.406	0.509	0.507	0.51	0.262	0.115	0.116	0.474	0.477	0.494
	17	0.47	0.491	0.501	0.42	0.45	0.434	0.497	0.497	0.499	0.33	0.146	0.134	0.465	0.468	0.486
	18	0.458	0.478	0.487	0.432	0.455	0.45	0.487	0.488	0.49	0.358	0.175	0.153	0.456	0.459	0.466
	19	0.45	0.468	0.478	0.436	0.464	0.463	0.479	0.48	0.482	0.372	0.204	0.193	0.446	0.452	0.457
	20	0.443	0.462	0.471	0.435	0.466	0.463	0.473	0.473	0.475	0.392	0.241	0.23	0.438	0.443	0.449
	21	0.437	0.455	0.465	0.437	0.467	0.457	0.467	0.468	0.469	0.414	0.288	0.256	0.432	0.436	0.442
	22	0.431	0.45	0.46	0.432	0.464	0.448	0.462	0.464	0.465	0.434	0.335	0.288	0.426	0.43	0.436
	23	0.425	0.443	0.454	0.421	0.451	0.432	0.458	0.46	0.461	0.455	0.361	0.313	0.421	0.425	0.429

## Sheet: Fig. S6D
Fig. S6D
	Time (h)	USA300/p	ΔtarO/p	ΔvraR/p	ΔvraRΔtarO/p	ΔvraRΔtarO/p-tarO	ΔvraRΔtarO/p-vraR
	14						1		note: 1 represents death; 0 represents survival
	14	1					1
	14	1					1
	24			1
	24			1
	24			1
	24	1		1
	24	1
	24	1
	24	1				1
	24	1				1
	24	1				1
	24	1				1
	24	1				1
	24	1				1
	24	1				1
	24	1				1
	24	1				1
	38			1
	38			1
	38			1
	38			1
	38			1
	38			1
	38			1		1
	38			1		1
	38	1		1		1
	38	1	1	1		1
	38	1	1	1		1
	38	1	1	1		1
	38	1	1	1		1
	38	1	1	1		1
	48		1
	48		1
	48		1	1
	48		1	1	1		1
	62						1
	62		1				1
	62				0
	62				0
	62				0
	62				0
	62				0
	62				0		0
	62				0		0
	62				0		0
	62				0		0
	62		0		0		0
	62		0		0		0
	62		0		0		0
	62		0		0		0
	62		0		0		0
	62		0		0		0
	62		0		0		0
	62		0		0	0	0
	62		0		0	0	0
	62		0		0	0	0
