# Supplementary material for: Modulation of MRSA virulence gene expression by the wall teichoic acid enzyme TarO
Source: Nat Commun. 2023 Mar 22;14:1594. doi: 10.1038/s41467-023-37310-5 (PMC10032271; doi:10.1038/s41467-023-37310-5)
Supplement: Supplementary file 7 — Source Data [file 41467_2023_37310_MOESM7_ESM.zip › Source Data/Fig. S7.xlsx]

## Sheet: Fig. S7A
Fig. S7A
		CPS/OD600
	Time (h)	USA300/pYJ335				USA300/pYJ335 + TarocinA1 2.5 μg/ml				ΔmecA/pYJ335				ΔmecA/pYJ335 + TarocinA1 2.5 μg/ml				ΔmecA/p-mecA				ΔmecA/p-mecA+ TarocinA1 2.5 μg/ml
	0	181.818	175.824	153.846	186.813	122.222	139.785	129.032	75.2688	90.9091	65.9341	33.7079	197.802	109.89	239.13	206.522	223.404	136.364	284.091	155.556	255.556	120.879	152.174	304.348	241.758
	1	75.8621	40.5405	147.651	108.108	333.333	212.903	267.974	300.654	124.138	60.8108	90.9091	97.9021	144.828	121.622	148.649	59.6026	70.4225	83.9161	76.9231	69.9301	178.571	170.213	202.797	172.414
	2	51.5464	57.4324	58.0205	76.9231	1011.19	852.113	871.528	944.637	49.1228	66.2021	65.5172	42.5532	263.158	260.714	292.419	323.529	59.0406	28.9855	68.8406	49.6454	500	642.066	482.014	457.875
	3	24.5536	29.9145	19.9115	9.07029	327.526	227.273	315.615	209.302	19.4384	17.6212	8.88889	24.2718	62.6703	65.4762	82.0669	33.2326	31.6027	27.088	29.5454	13.3333	156.425	184.29	225.904	177.778
	4	14.8976	26.0586	28.2862	17.1233	85.9873	97.2644	89.7833	151.351	24.9554	8.57633	16.3636	20.7156	40.6091	36.5168	25.2809	28.9855	28.3688	12.2807	33.3333	26.1324	127.098	136.126	113.402	69.6379
	5	17.5159	12.3077	27.6923	22.1519	44.9102	51.8732	46.9208	43.7018	22.0126	25.5591	22.293	18.1818	52.6316	13.4409	10.9589	55.8659	17.0016	16.8453	41.9907	23.1839	59.0909	71.0784	85.3658	57.4412
	6	17.8838	25.4491	29.0698	14.7493	60.0601	23.1214	76.2463	76.9231	14.881	32.0611	30.5343	9.41915	17.5439	37.8378	52.1978	30.303	11.7474	20.4082	14.9477	35.6612	49.1071	52.7578	48.0769	41.1311
	7	19.802	15.3631	20.5198	19.5258	64.2202	26.4706	23.8095	83.1169	14.2248	29.1121	17.4419	23.7037	43.038	27.3973	13.9665	39.1061	20.8333	19.337	29.2072	18.1059	40.3587	31.401	65.2174	38.6598
	8	9.72222	7.97872	19.4049	10.7527	46.4396	14.9254	30.2115	57.7428	16.5975	12.8571	34.0909	8.48656	46.1538	25	42.4929	25.4237	29.1005	13.4228	14.531	14.5889	29.2793	53.6585	43.7956	38.7597
		OD600
	Time (h)	USA300/pYJ335				USA300/pYJ335 + TarocinA1 2.5 μg/ml				ΔmecA/pYJ335				ΔmecA/pYJ335 + TarocinA1 2.5 μg/ml				ΔmecA/p-mecA				ΔmecA/p-mecA+ TarocinA1 2.5 μg/ml
	0	0.088	0.091	0.091	0.091	0.09	0.093	0.093	0.093	0.088	0.091	0.089	0.091	0.091	0.092	0.092	0.094	0.088	0.088	0.09	0.09	0.091	0.092	0.092	0.091
	1	0.145	0.148	0.149	0.148	0.15	0.155	0.153	0.153	0.145	0.148	0.143	0.143	0.145	0.148	0.148	0.151	0.142	0.143	0.143	0.143	0.14	0.141	0.143	0.145
	2	0.291	0.296	0.293	0.286	0.268	0.284	0.288	0.289	0.285	0.287	0.29	0.282	0.304	0.28	0.277	0.272	0.271	0.276	0.276	0.282	0.282	0.271	0.278	0.273
	3	0.448	0.468	0.452	0.441	0.287	0.308	0.301	0.344	0.463	0.454	0.45	0.412	0.367	0.336	0.329	0.331	0.443	0.443	0.44	0.45	0.358	0.331	0.332	0.315
	4	0.537	0.614	0.601	0.584	0.314	0.329	0.323	0.37	0.561	0.583	0.55	0.531	0.394	0.356	0.356	0.345	0.564	0.57	0.57	0.574	0.417	0.382	0.388	0.359
	5	0.628	0.65	0.65	0.632	0.334	0.347	0.341	0.389	0.636	0.626	0.628	0.605	0.399	0.372	0.365	0.358	0.647	0.653	0.643	0.647	0.44	0.408	0.41	0.383
	6	0.671	0.668	0.688	0.678	0.333	0.346	0.341	0.39	0.672	0.655	0.655	0.637	0.399	0.37	0.364	0.363	0.681	0.686	0.669	0.673	0.448	0.417	0.416	0.389
	7	0.707	0.716	0.731	0.717	0.327	0.34	0.336	0.385	0.703	0.687	0.688	0.675	0.395	0.365	0.358	0.358	0.72	0.724	0.719	0.718	0.446	0.414	0.414	0.388
	8	0.72	0.752	0.773	0.744	0.323	0.335	0.331	0.381	0.723	0.7	0.704	0.707	0.39	0.36	0.353	0.354	0.756	0.745	0.757	0.754	0.444	0.41	0.411	0.387

## Sheet: Fig. S7B
Fig. S7B
		CPS/OD600
	Time (h)	RN4220/pYJ335				RN4220/pYJ335 + Tunicamycin 0.5 μg/ml				RN4220/p-mecA				RN4220/p-mecA + Tunicamycin 0.5 μg/ml
	0	112.5	166.667	135.803	172.839	160.494	180.723	98.7654	63.2911	217.949	177.215	234.568	205.128	156.626	132.53	325	246.914
	1	84.9057	91.7431	80.3571	81.8182	252.252	140.351	212.389	207.207	66.6667	186.916	209.091	259.615	376.147	621.622	509.259	627.273
	2	15	59.1133	86.9565	41.2371	643.678	1022.86	884.211	1102.27	84.2697	124.324	62.1762	127.907	2294.12	2022.73	2317.36	2358.82
	3	43.4783	26.936	36.0656	27.5862	368.853	288.538	449.438	429.787	65.5172	104.167	61.4335	84.5588	1743.59	1950	2009.01	2161.43
	4	20.4082	60.274	15.873	29.1777	88.1356	125.412	73.2484	180	41.7827	29.8508	60.9418	88.4956	960.573	855.67	1161.05	1353.15
	5	32.1888	27.972	21.8818	51.1111	41.791	35.503	40.5797	82.8402	34.6535	60.6061	56.2347	37.8251	487.73	556.213	492.013	597.561
	6	31.1203	17.5439	36.017	27.027	39.1061	50.5618	46.7033	76.2712	51.1628	49.2958	39.6476	41.2148	155.172	189.56	234.421	242.857
	7	37.7358	23.9651	23.3546	29.0456	38.9972	50.2793	32.6975	53.3708	23.2558	48.6111	30.837	64.1026	91.1602	103.448	138.328	88.8889
	8	36.1702	32.8228	10.7759	27.0833	39.2157	16.8539	24.7253	28.3286	23.3645	29.9539	11.0865	40.6852	85.1648	92.3483	91.6905	91.4127
	9	64.2398	19.8676	25.974	23.1579	22.7273	39.7727	25	34.2857	164.706	39.4432	33.1858	34.5572	54.9451	73.8786	48.7106	86.1111
	10	85.6531	35.2423	32.3974	18.8679	43.1035	34.5821	25.3521	28.9017	35.2941	37.2093	33.3333	25.974	66.2983	53.3333	43.2277	39.2157
	11	19.2308	35.1648	23.7581	18.7891	46.7836	38.0117	48.4331	26.393	37.4707	41.6667	57.5221	51.8359	44.6927	56.7568	84.7953	33.9943
	12	14.9254	13.1291	34.4086	22.9167	47.4777	47.3373	23.1884	26.7062	53.6131	20.7373	35.3201	32.2581	33.8028	38.3562	76.9231	63.0373
		OD600
	Time (h)	RN4220/pYJ335				RN4220/pYJ335 + Tunicamycin 0.5 μg/ml				RN4220/p-mecA				RN4220/p-mecA + Tunicamycin 0.5 μg/ml
	0	0.08	0.078	0.081	0.081	0.081	0.083	0.081	0.079	0.078	0.079	0.081	0.078	0.083	0.083	0.08	0.081
	1	0.106	0.109	0.112	0.11	0.111	0.114	0.113	0.111	0.105	0.107	0.11	0.104	0.109	0.111	0.108	0.11
	2	0.2	0.203	0.207	0.194	0.174	0.175	0.19	0.176	0.178	0.185	0.193	0.172	0.17	0.176	0.167	0.17
	3	0.299	0.297	0.305	0.29	0.244	0.253	0.267	0.235	0.29	0.288	0.293	0.272	0.234	0.24	0.222	0.223
	4	0.392	0.365	0.378	0.377	0.295	0.303	0.314	0.3	0.359	0.335	0.361	0.339	0.279	0.291	0.267	0.286
	5	0.466	0.429	0.457	0.45	0.335	0.338	0.345	0.338	0.404	0.396	0.409	0.423	0.326	0.338	0.313	0.328
	6	0.482	0.456	0.472	0.481	0.358	0.356	0.364	0.354	0.43	0.426	0.454	0.461	0.348	0.364	0.337	0.35
	7	0.477	0.459	0.471	0.482	0.359	0.358	0.367	0.356	0.43	0.432	0.454	0.468	0.362	0.377	0.347	0.36
	8	0.47	0.457	0.464	0.48	0.357	0.356	0.364	0.353	0.428	0.434	0.451	0.467	0.364	0.379	0.349	0.361
	9	0.467	0.453	0.462	0.475	0.352	0.352	0.36	0.35	0.425	0.431	0.452	0.463	0.364	0.379	0.349	0.36
	10	0.467	0.454	0.463	0.477	0.348	0.347	0.355	0.346	0.425	0.43	0.45	0.462	0.362	0.375	0.347	0.357
	11	0.468	0.455	0.463	0.479	0.342	0.342	0.351	0.341	0.427	0.432	0.452	0.463	0.358	0.37	0.342	0.353
	12	0.469	0.457	0.465	0.48	0.337	0.338	0.345	0.337	0.429	0.434	0.453	0.465	0.355	0.365	0.338	0.349

## Sheet: Fig. S7C
Fig. S7C
		CPS/OD600
		aTc 100 ng/ml
	Time (h)	RN4220/pYJ335				RN4220/pYJ335 + Tunicamycin 0.5				RN4220/p-mecA				RN4220/p-mecA + Tunicamycin 0.5
	0	227.848	87.5	115.385	212.5	115.385	187.5	125	148.148	275	75	164.557	113.924	215.19	123.457	237.5	200
	1	127.451	48.5437	116.505	115.385	78.4314	152.381	211.538	125	69.3069	156.863	217.822	200	430	400	323.529	352.941
	2	36.1446	140.351	98.2659	75.1445	322.368	165.644	298.137	285.714	109.677	90.3226	120.805	105.96	2496.69	2500	2410.96	2671.05
	3	35.0195	41.1985	64	43.3071	295.238	409.524	352.423	429.204	145.299	75.8929	214.612	100	4123.66	2891.63	3668.42	4236.84
	4	23.8095	32.1637	18.8088	47.6191	80.292	88.968	45.4545	84.7458	195.73	138.06	200.717	236.066	3853.21	3344.54	3434.98	4021.64
	5	32.7456	33.0189	9.66184	25	44.4444	28.0374	39.3939	35.0877	100.592	110.092	67.2783	122.507	2515.75	2685.51	2796.23	3007.27
	6	21.645	10.5485	28.0172	30.5677	56.213	37.5722	47.8873	24.2588	121.053	89.2388	102.828	92.2693	1346.43	1179.24	1344.71	1348.68
	7	28.0172	27.1967	23.5546	98.081	32.3529	20	41.3223	55.5556	94.6292	47.7387	78.2396	101.896	589.831	603.604	637.54	645.768
	8	28.3843	25.2632	23.7069	8.51064	26.5487	51.5759	19.4444	45.4545	42.394	37.037	43.3735	60.6061	372.937	421.053	382.911	435.583
	9	67.2646	30.1724	28.6344	17.2786	32.8358	55.2326	62.1469	37.9404	29.5567	42.0792	24.1546	25.7611	319.218	213.873	265.625	312.121
	10	35.8744	36.7171	33.0397	26.087	30.303	26.5487	45.8453	33.1492	49.1401	32.0988	53.2688	21.1268	272.727	193.084	186.916	290.03
	11	13.4228	58.3153	30.837	36.9565	73.8461	62.8743	29.2398	22.5989	63.5697	46.6831	24.0964	44.4965	234.528	217.391	128.125	239.394
	12	42.6009	19.4384	13.1868	23.913	52.9595	33.5366	23.7389	40.2299	41.2621	41.5648	43.1655	41.958	104.918	216.374	144.654	109.756
		OD600
	Time (h)	RN4220/pYJ335				RN4220/pYJ335 + Tunicamycin 0.5				RN4220/p-mecA				RN4220/p-mecA + Tunicamycin 0.5
	0	0.079	0.08	0.078	0.08	0.078	0.08	0.08	0.081	0.08	0.08	0.079	0.079	0.079	0.081	0.08	0.08
	1	0.102	0.103	0.103	0.104	0.102	0.105	0.104	0.104	0.101	0.102	0.101	0.1	0.1	0.105	0.102	0.102
	2	0.166	0.171	0.173	0.173	0.152	0.163	0.161	0.161	0.155	0.155	0.149	0.151	0.151	0.154	0.146	0.152
	3	0.257	0.267	0.25	0.254	0.21	0.21	0.227	0.226	0.234	0.224	0.219	0.23	0.186	0.203	0.19	0.19
	4	0.336	0.342	0.319	0.315	0.274	0.281	0.286	0.295	0.281	0.268	0.279	0.305	0.218	0.238	0.223	0.231
	5	0.397	0.424	0.414	0.4	0.315	0.321	0.33	0.342	0.338	0.327	0.327	0.351	0.254	0.283	0.265	0.275
	6	0.462	0.474	0.464	0.458	0.338	0.346	0.355	0.371	0.38	0.381	0.389	0.401	0.28	0.318	0.293	0.304
	7	0.464	0.478	0.467	0.469	0.34	0.35	0.363	0.378	0.391	0.398	0.409	0.422	0.295	0.333	0.309	0.319
	8	0.458	0.475	0.464	0.47	0.339	0.349	0.36	0.374	0.401	0.405	0.415	0.429	0.303	0.342	0.316	0.326
	9	0.446	0.464	0.454	0.463	0.335	0.344	0.354	0.369	0.406	0.404	0.414	0.427	0.307	0.346	0.32	0.33
	10	0.446	0.463	0.454	0.46	0.33	0.339	0.349	0.362	0.407	0.405	0.413	0.426	0.308	0.347	0.321	0.331
	11	0.447	0.463	0.454	0.46	0.325	0.334	0.342	0.354	0.409	0.407	0.415	0.427	0.307	0.345	0.32	0.33
	12	0.446	0.463	0.455	0.46	0.321	0.328	0.337	0.348	0.412	0.409	0.417	0.429	0.305	0.342	0.318	0.328

## Sheet: Fig. S7D
Fig. S7D
		CPS/OD600
	Time (h)	RN4220/pYJ335				RN4220/pYJ335 + TarocinA1 2.5 μg/ml				RN4220/p-mecA				RN4220/p-mecA + TarocinA1 2.5 μg/ml
	0	112.5	166.667	135.803	172.839	253.012	61.7284	283.951	209.876	217.949	177.215	234.568	205.128	142.857	141.177	246.914	234.568
	1	84.9057	91.7431	80.3571	81.8182	159.292	99.0991	169.811	216.216	66.6667	186.916	209.091	259.615	459.459	330.357	403.67	477.064
	2	15	59.1133	86.9565	41.2371	301.676	292.818	232.044	207.65	84.2697	124.324	62.1762	127.907	545	682.54	788.66	827.027
	3	43.4783	26.936	36.0656	27.5862	128.755	59.322	57.8512	82.3045	65.5172	104.167	61.4335	84.5588	550.201	580.786	643.478	532.189
	4	20.4082	60.274	15.873	29.1777	92.1986	54.9828	44.0678	59.8007	41.7827	29.8508	60.9418	88.4956	372.881	412.186	333.333	262.411
	5	32.1888	27.972	21.8818	51.1111	31.6456	43.2099	69.9088	56.7164	34.6535	60.6061	56.2347	37.8251	179.412	144.201	189.441	196.262
	6	31.1203	17.5439	36.017	27.027	42.042	46.7836	37.5722	25.7143	51.1628	49.2958	39.6476	41.2148	123.626	121.662	95.6522	103.746
	7	37.7358	23.9651	23.3546	29.0456	35.3982	57.6369	42.735	36.4146	23.2558	48.6111	30.837	64.1026	42.6667	96.8661	120.787	75.6303
	8	36.1702	32.8228	10.7759	27.0833	56.3798	37.5722	37.3563	75.6303	23.3645	29.9539	11.0865	40.6852	47.7454	53.8244	22.2841	47.3538
	9	64.2398	19.8676	25.974	23.1579	56.8862	95.9302	37.7907	48.0226	164.706	39.4432	33.1858	34.5572	58.3554	28.3286	25.1397	41.8994
	10	85.6531	35.2423	32.3974	18.8679	36.1446	23.5988	26.393	39.886	35.2941	37.2093	33.3333	25.974	50.9383	22.792	50.5618	50.5618
	11	19.2308	35.1648	23.7581	18.7891	45.7317	44.6429	47.6191	34.4828	37.4707	41.6667	57.5221	51.8359	35.2304	48.8506	42.4929	50.9915
	12	14.9254	13.1291	34.4086	22.9167	67.6923	45.0451	57.2289	40.5797	53.6131	20.7373	35.3201	32.2581	49.3151	46.5116	40	39.886
		OD600
	Time (h)	RN4220/pYJ335				RN4220/pYJ335 + TarocinA1 2.5 μg/ml				RN4220/p-mecA				RN4220/p-mecA + TarocinA1 2.5 μg/ml
	0	0.08	0.078	0.081	0.081	0.083	0.081	0.081	0.081	0.078	0.079	0.081	0.078	0.084	0.085	0.081	0.081
	1	0.106	0.109	0.112	0.11	0.113	0.111	0.106	0.111	0.105	0.107	0.11	0.104	0.111	0.112	0.109	0.109
	2	0.2	0.203	0.207	0.194	0.179	0.181	0.181	0.183	0.178	0.185	0.193	0.172	0.2	0.189	0.194	0.185
	3	0.299	0.297	0.305	0.29	0.233	0.236	0.242	0.243	0.29	0.288	0.293	0.272	0.249	0.229	0.23	0.233
	4	0.392	0.365	0.378	0.377	0.282	0.291	0.295	0.301	0.359	0.335	0.361	0.339	0.295	0.279	0.279	0.282
	5	0.466	0.429	0.457	0.45	0.316	0.324	0.329	0.335	0.404	0.396	0.409	0.423	0.34	0.319	0.322	0.321
	6	0.482	0.456	0.472	0.481	0.333	0.342	0.346	0.35	0.43	0.426	0.454	0.461	0.364	0.337	0.345	0.347
	7	0.477	0.459	0.471	0.482	0.339	0.347	0.351	0.357	0.43	0.432	0.454	0.468	0.375	0.351	0.356	0.357
	8	0.47	0.457	0.464	0.48	0.337	0.346	0.348	0.357	0.428	0.434	0.451	0.467	0.377	0.353	0.359	0.359
	9	0.467	0.453	0.462	0.475	0.334	0.344	0.344	0.354	0.425	0.431	0.452	0.463	0.377	0.353	0.358	0.358
	10	0.467	0.454	0.463	0.477	0.332	0.339	0.341	0.351	0.425	0.43	0.45	0.462	0.373	0.351	0.356	0.356
	11	0.468	0.455	0.463	0.479	0.328	0.336	0.336	0.348	0.427	0.432	0.452	0.463	0.369	0.348	0.353	0.353
	12	0.469	0.457	0.465	0.48	0.325	0.333	0.332	0.345	0.429	0.434	0.453	0.465	0.365	0.344	0.35	0.351

## Sheet: Fig. S7E
Fig. S7E
		CPS/OD600
		aTc 100 ng/ml
	Time (h)	RN4220/pYJ335				RN4220/pYJ335 + TarocinA1 2.5				RN4220/p-mecA				RN4220/p-mecA + TarocinA1 2.5
	0	227.848	87.5	115.385	212.5	75.9494	187.5	142.857	200	275	75	164.557	113.924	220.779	142.857	162.5	182.927
	1	127.451	48.5437	116.505	115.385	116.505	173.077	107.143	105.769	69.3069	156.863	217.822	200	265.306	333.333	274.51	323.529
	2	36.1446	140.351	98.2659	75.1445	157.576	193.939	130.435	86.7052	109.677	90.3226	120.805	105.96	1240.74	1175.44	1203.7	1161.68
	3	35.0195	41.1985	64	43.3071	81.7308	91.3461	80.5085	102.564	145.299	75.8929	214.612	100	1144.33	1398.1	1353.85	1100.96
	4	23.8095	32.1637	18.8088	47.6191	38.7597	53.4351	28.0702	67.3759	195.73	138.06	200.717	236.066	688.034	792	491.803	750.973
	5	32.7456	33.0189	9.66184	25	36.9128	36.6667	51.8293	57.9268	100.592	110.092	67.2783	122.507	471.631	545.455	462.329	456.592
	6	21.645	10.5485	28.0172	30.5677	50.3145	52.6316	37.3563	28.4091	121.053	89.2388	102.828	92.2693	288.462	303.681	226.994	232.558
	7	28.0172	27.1967	23.5546	98.081	40	60.423	30.8989	52.7778	94.6292	47.7387	78.2396	101.896	154.546	154.519	205.797	139.726
	8	28.3843	25.2632	23.7069	8.51064	18.4615	21.2121	16.8067	50.4202	42.394	37.037	43.3735	60.6061	102.941	131.054	121.469	112
	9	67.2646	30.1724	28.6344	17.2786	90.3427	39.7553	50.8475	14.0845	29.5567	42.0792	24.1546	25.7611	61.2245	90.9091	69.6379	76.3158
	10	35.8744	36.7171	33.0397	26.087	44.0252	58.8235	34.4828	51.1364	49.1401	32.0988	53.2688	21.1268	52.0231	82.153	47.0914	28.7958
	11	13.4228	58.3153	30.837	36.9565	28.6624	15.7233	17.4927	34.4828	63.5697	46.6831	24.0964	44.4965	57.6369	33.9943	22.0995	73.4908
	12	42.6009	19.4384	13.1868	23.913	25.8065	28.5714	47.1976	40.6977	41.2621	41.5648	43.1655	41.958	54.755	79.7721	36.0111	68.421
		OD600
	Time (h)	RN4220/pYJ335				RN4220/pYJ335 + TarocinA1 2.5				RN4220/p-mecA				RN4220/p-mecA + TarocinA1 2.5
	0	0.079	0.08	0.078	0.08	0.079	0.08	0.084	0.08	0.08	0.08	0.079	0.079	0.077	0.084	0.08	0.082
	1	0.102	0.103	0.103	0.104	0.103	0.104	0.112	0.104	0.101	0.102	0.101	0.1	0.098	0.108	0.102	0.102
	2	0.166	0.171	0.173	0.173	0.165	0.165	0.184	0.173	0.155	0.155	0.149	0.151	0.162	0.171	0.162	0.167
	3	0.257	0.267	0.25	0.254	0.208	0.208	0.236	0.234	0.234	0.224	0.219	0.23	0.194	0.211	0.195	0.208
	4	0.336	0.342	0.319	0.315	0.258	0.262	0.285	0.282	0.281	0.268	0.279	0.305	0.234	0.25	0.244	0.257
	5	0.397	0.424	0.414	0.4	0.298	0.3	0.328	0.328	0.338	0.327	0.327	0.351	0.282	0.297	0.292	0.311
	6	0.462	0.474	0.464	0.458	0.318	0.323	0.348	0.352	0.38	0.381	0.389	0.401	0.312	0.326	0.326	0.344
	7	0.464	0.478	0.467	0.469	0.325	0.331	0.356	0.36	0.391	0.398	0.409	0.422	0.33	0.343	0.345	0.365
	8	0.458	0.475	0.464	0.47	0.325	0.33	0.357	0.357	0.401	0.405	0.415	0.429	0.34	0.351	0.354	0.375
	9	0.446	0.464	0.454	0.463	0.321	0.327	0.354	0.355	0.406	0.404	0.414	0.427	0.343	0.352	0.359	0.38
	10	0.446	0.463	0.454	0.46	0.318	0.323	0.348	0.352	0.407	0.405	0.413	0.426	0.346	0.353	0.361	0.382
	11	0.447	0.463	0.454	0.46	0.314	0.318	0.343	0.348	0.409	0.407	0.415	0.427	0.347	0.353	0.362	0.381
	12	0.446	0.463	0.455	0.46	0.31	0.315	0.339	0.344	0.412	0.409	0.417	0.429	0.347	0.351	0.361	0.38
