# Supplementary material for: Modulation of MRSA virulence gene expression by the wall teichoic acid enzyme TarO
Source: Nat Commun. 2023 Mar 22;14:1594. doi: 10.1038/s41467-023-37310-5 (PMC10032271; doi:10.1038/s41467-023-37310-5)
Supplement: Supplementary file 7 — Source Data [file 41467_2023_37310_MOESM7_ESM.zip › Source Data/Fig. S8.xlsx]

## Sheet: Fig. S8A
Fig. S8A
		CPS/OD600
	Time (h)	Clomiphene 0 μg/ml			Clomiphene 5 μg/ml			Clomiphene 25 μg/ml			Clomiphene 50 μg/ml
	0	318.681	265.957	252.632	200	255.319	290.323	293.478	159.575	159.575	161.616	186.274	108.911
	1	207.792	69.1824	114.65	57.6923	121.212	79.2683	162.791	150.376	203.007	131.579	133.333	128.205
	2	91.4286	88.5714	38.7812	177.966	279.279	88.1543	142.857	74.9064	113.636	262.5	243.75	171.975
	3	37.6344	17.7165	20.5607	97.0395	148.673	49.7238	159.03	120.283	181.592	179.167	133.621	164.444
	4	25.8065	21.4286	21.9595	27.2989	57.508	26.7112	73.2759	63.8723	74.3802	117.794	156.156	195.046
	5	17.2685	29.3103	22.8758	8.49858	30.9119	22.6537	33.7711	42.8571	60.219	175.281	162.73	131.653
	6	14.5773	15.2284	25.8481	10.9739	31.722	22.2222	27.7778	25.2951	37.225	85.1485	93.0233	83.3333
	7	16.3043	18.5497	40.3226	23.0978	33.2829	36.4501	29.4599	37.7668	31.3531	29.9296	47.2279	44.5434
	8	20.9424	33.7838	14.5396	36.5359	26.8657	31.2013	41.1392	22.7273	36.9775	27.3752	40.3071	39.501
	9	37.5648	33.8409	25.8065	18.8679	38.5757	24.961	34.0557	43.4084	11.0236	10.3093	36.5631	21.9123
	10	26.2812	42.3729	17.7706	25.5376	35.5556	29.6875	27.5229	36.8	49.6124	40.2878	43.7063	40.7767
	11	25.266	32.2581	27.4637	36.3392	26.7062	24.961	27.2727	41.3355	15.3374	24.0113	20.339	39.8482
	12	21.5924	28.8625	30.6452	22.973	26.7857	14.0406	22.6586	23.6967	24.3531	15.2566	16.5837	24.1187
		OD600
	Time (h)	Clomiphene 0 μg/ml			Clomiphene 5 μg/ml			Clomiphene 25 μg/ml			Clomiphene 50 μg/ml
	0	0.091	0.094	0.095	0.09	0.094	0.093	0.092	0.094	0.094	0.099	0.102	0.101
	1	0.154	0.159	0.157	0.156	0.165	0.164	0.129	0.133	0.133	0.114	0.12	0.117
	2	0.35	0.35	0.361	0.354	0.333	0.363	0.245	0.267	0.264	0.16	0.16	0.157
	3	0.558	0.508	0.535	0.608	0.565	0.543	0.371	0.424	0.402	0.24	0.232	0.225
	4	0.62	0.56	0.592	0.696	0.626	0.599	0.464	0.501	0.484	0.399	0.333	0.323
	5	0.637	0.58	0.612	0.706	0.647	0.618	0.533	0.56	0.548	0.445	0.381	0.357
	6	0.686	0.591	0.619	0.729	0.662	0.63	0.576	0.593	0.591	0.505	0.43	0.408
	7	0.736	0.593	0.62	0.736	0.661	0.631	0.611	0.609	0.606	0.568	0.487	0.449
	8	0.764	0.592	0.619	0.739	0.67	0.641	0.632	0.616	0.622	0.621	0.521	0.481
	9	0.772	0.591	0.62	0.742	0.674	0.641	0.646	0.622	0.635	0.679	0.547	0.502
	10	0.761	0.59	0.619	0.744	0.675	0.64	0.654	0.625	0.645	0.695	0.572	0.515
	11	0.752	0.589	0.619	0.743	0.674	0.641	0.66	0.629	0.652	0.708	0.59	0.527
	12	0.741	0.589	0.62	0.74	0.672	0.641	0.662	0.633	0.657	0.721	0.603	0.539

## Sheet: Fig. S8B
Fig. S8B
		vraX-lux, CPS/OD600
	Time (h)	Vehicle control				Clomiphene 50 μg/ml				Cefuroxime 0.5 μg/ml				Cefuroxime 0.5 + Clomiphene 50
	0	355.556	222.222	186.813	230.769	121.495	46.729	242.991	152.381	150.538	202.128	180.851	239.583	47.1698	92.5926	112.15	134.615
	1	94.9367	76.9231	100	69.1824	115.044	53.0973	140.351	113.043	577.381	429.412	462.963	420.118	119.658	120.69	69.5652	113.043
	2	116.719	156.549	80.8383	90.604	142.857	152.318	238.411	212.903	2639.75	3290.1	2887.5	3131.25	306.667	193.103	190.476	307.19
	3	49.5496	49.1401	40.5983	43.4783	192.982	156.25	130.631	167.382	1439.08	1847.67	1616.56	1622.17	488.263	514.706	763.033	778.723
	4	28.8462	45.6431	24.2537	40.4858	233.728	212.5	221.498	326.984	1105.36	1440.27	1108.11	1177.08	866.469	864.615	1095.24	1292.88
	5	36.8421	28.2486	22.7671	24.6212	220.253	184.783	226.891	252.632	1006.99	1189.58	950.459	1027.61	756.41	686.695	785.867	801.98
	6	45.6081	37.9747	18.9329	21.9378	96.2801	117.778	150.812	93.75	1047.12	1203.35	1177.01	888.889	488.33	439.286	549.808	560.403
	7	36.9128	39.2857	18.9003	43.6364	59.5745	43.7376	104.384	44.8718	802.792	940.265	895.413	715.385	519.071	476.947	519.031	688.752
	8	33.2226	33.6283	30.7167	41.5162	27.1399	52.2244	29.8805	25.37	671.28	811.06	777.372	616.142	589.744	609.682	710.824	742.733
	9	31.405	19.3322	18.6757	37.702	34.7648	28.0374	37.594	43.5685	699.659	760	648.452	524.096	713.675	701.881	652.106	709.815
	10	34.6535	26.3158	20.3046	39.4265	29.9401	28.8136	39.6226	36.2903	687.713	929.577	766.488	638.211	751.049	778.723	748.485	656.16
	11	44.5545	42.2535	10.1695	19.7133	51.0806	18.3333	54.6139	15.6863	744.308	1147.2	863.388	642.127	676.512	646.24	681.269	556.686
	12	19.7694	47.5352	38.983	21.5054	38.5356	17.6	34.2205	30.4183	930.851	1406.1	966.667	859.504	502.857	617.143	468.944	413.333
	13	39.4737	35.1494	21.9966	39.4265	39.3996	20.3125	31.4815	52.3364	1032.09	1502.35	1024.25	1084.54	538.462	510.029	453.249	583.333
	14	22.9885	28.169	15.2542	44.8029	44.6097	29.3663	38.1818	40.7407	1104.69	1445.22	1344.51	1144.33	792.094	675.832	632.653	899.381
		OD600
	Time (h)	Vehicle control				Clomiphene 50 μg/ml				Cefuroxime 0.5 μg/ml				Cefuroxime 0.5 + Clomiphene 50
	0	0.09	0.09	0.091	0.091	0.107	0.107	0.107	0.105	0.093	0.094	0.094	0.096	0.106	0.108	0.107	0.104
	1	0.158	0.156	0.16	0.159	0.113	0.113	0.114	0.115	0.168	0.17	0.162	0.169	0.117	0.116	0.115	0.115
	2	0.317	0.313	0.334	0.298	0.147	0.151	0.151	0.155	0.322	0.293	0.32	0.32	0.15	0.145	0.147	0.153
	3	0.444	0.407	0.468	0.414	0.228	0.224	0.222	0.233	0.476	0.407	0.459	0.442	0.213	0.204	0.211	0.235
	4	0.52	0.482	0.536	0.494	0.338	0.32	0.307	0.315	0.541	0.452	0.518	0.48	0.337	0.325	0.336	0.379
	5	0.57	0.531	0.571	0.528	0.395	0.368	0.357	0.38	0.572	0.48	0.545	0.507	0.468	0.466	0.467	0.505
	6	0.592	0.553	0.581	0.547	0.457	0.45	0.431	0.448	0.573	0.477	0.548	0.531	0.557	0.56	0.522	0.596
	7	0.596	0.56	0.582	0.55	0.47	0.503	0.479	0.468	0.573	0.452	0.545	0.52	0.603	0.629	0.578	0.649
	8	0.602	0.565	0.586	0.554	0.479	0.517	0.502	0.473	0.578	0.434	0.548	0.508	0.663	0.661	0.619	0.688
	9	0.605	0.569	0.589	0.557	0.489	0.535	0.532	0.482	0.586	0.425	0.549	0.498	0.702	0.691	0.641	0.703
	10	0.606	0.57	0.591	0.558	0.501	0.59	0.53	0.496	0.586	0.426	0.561	0.492	0.715	0.705	0.66	0.698
	11	0.606	0.568	0.59	0.558	0.509	0.6	0.531	0.51	0.571	0.428	0.549	0.489	0.711	0.718	0.662	0.688
	12	0.607	0.568	0.59	0.558	0.519	0.625	0.526	0.526	0.564	0.426	0.54	0.484	0.7	0.7	0.644	0.675
	13	0.608	0.569	0.591	0.558	0.533	0.64	0.54	0.535	0.561	0.426	0.536	0.485	0.689	0.698	0.631	0.66
	14	0.609	0.568	0.59	0.558	0.538	0.647	0.55	0.54	0.554	0.429	0.537	0.485	0.683	0.691	0.637	0.646

## Sheet: Fig. S8C
Fig. S8C
		vraX-lux, CPS/OD600
	Time (h)	Vehicle control				Clomiphene 50 μg/ml				Vancomycin 1.5 μg/ml				Vancomycin 1.5 + Clomiphene 50
	0	197.802	188.889	315.217	141.304	205.882	94.3396	233.01	213.592	127.66	126.316	229.167	125	113.207	157.407	119.266	93.4579
	1	62.5	100.629	125.786	103.03	116.071	177.966	115.044	150.442	3575.76	3781.95	3102.94	2888.06	103.774	148.148	82.5688	137.615
	2	127.976	109.422	71.2251	171.975	222.93	181.25	123.377	184.713	3548.84	3791.47	3809.3	3346.34	150.794	217.742	118.11	158.73
	3	72.8745	58.0913	51.8962	52.6316	151.751	190.083	190.871	195.918	868.687	859.016	891.803	807.56	105.96	129.252	165.563	217.687
	4	26.7857	31.4233	25.2708	49.1803	182.891	203.54	268.362	295.385	206.897	214.112	195.489	232.558	128.492	383.721	338.889	356.725
	5	20	14.0351	25.3807	43.3925	141.089	174.684	180.247	243.836	65.1261	49.8961	55.0847	76.087	433.498	497.436	487.31	569.231
	6	30.9446	25.9067	33.2779	20.7547	56.0345	41.4847	99.7831	102.138	41.0156	46.2428	46.6926	35.8566	540.426	583.71	538.117	724.444
	7	30.5958	25.7732	29.8508	18.4162	57.8512	33.5968	60.9756	22.3714	28.6259	16.6976	37.5234	34.4168	621.429	618.321	727.626	904.215
	8	20.7006	12.0275	23.2172	27.5229	42.1687	46.4217	37.6984	41.8502	27.9851	43.7159	32.967	14.9813	704.819	741.1	801.948	1109.33
	9	41.0095	34.3053	31.4569	23.8532	34.9794	17.5439	42.0842	41.8502	29.4659	52.2522	55.9567	44.2804	620.879	757.225	660.767	796.353
	10	20.4082	34.188	28.1924	56.6728	62.5	49.3359	57.4713	39.6476	34.6715	32.0856	44.7227	29.2505	350	465.054	348.404	354.115
	11	15.625	37.4787	34.7682	38.3212	41.9847	47.5285	45.6204	47.9303	54.2495	31.8021	49.47	41.7423	153.846	206.452	184.322	143.689
	12	37.5587	32.368	19.8347	36.5631	37.4532	57.1429	18.2815	41.0367	23.3393	45.4545	24.5184	27.1739	60.1626	101.18	43.9932	36.4238
	13	28.2575	18.7394	26.4463	16.4534	25.6881	30.1318	16.158	29.8508	33.9893	34.8432	29.6167	18.018	38.5714	45.5213	43.2191	34.7323
	14	20.3443	35.7143	47.9339	29.2505	21.7786	25.5941	47.8723	42.1053	42.7046	36.3952	31.1958	19.7487	27.3082	42.8571	24.1611	22.3979
	15	32.8638	40.678	23.0643	20.1097	18.0832	7.27273	17.5439	27.1967	44.0917	51.6351	24.1379	100	22.6131	20.6561	20.4604	13.924
	16	23.4009	27.027	37.8289	25.5475	21.544	48.8246	24.3902	33.3333	45.614	34.3053	23.9726	56.9395	9.88875	15.9453	20	18.5414
	17	23.2198	25.1678	54.0098	21.8182	43.0108	28.8809	31.1958	45.5487	38.3275	37.3514	32.2581	58.3039	31.25	20.4082	28.6426	18.3823
	18	21.4724	38.206	22.7642	27.1248	60.7143	34.0502	41.3793	22.5873	43.1035	38.6555	30.2521	22.807	25.8519	16.835	36.0144	28.2903
		OD600
	Time (h)	Vehicle control				Clomiphene 50 μg/ml				Vancomycin 1.5 μg/ml				Vancomycin 1.5 + Clomiphene 50
	0	0.091	0.09	0.092	0.092	0.102	0.106	0.103	0.103	0.094	0.095	0.096	0.096	0.106	0.108	0.109	0.107
	1	0.16	0.159	0.159	0.165	0.112	0.118	0.113	0.113	0.132	0.133	0.136	0.134	0.106	0.108	0.109	0.109
	2	0.336	0.329	0.351	0.314	0.157	0.16	0.154	0.157	0.215	0.211	0.215	0.205	0.126	0.124	0.127	0.126
	3	0.494	0.482	0.501	0.437	0.257	0.242	0.241	0.245	0.297	0.305	0.305	0.291	0.151	0.147	0.151	0.147
	4	0.56	0.541	0.554	0.488	0.339	0.339	0.354	0.325	0.406	0.411	0.399	0.387	0.179	0.172	0.18	0.171
	5	0.6	0.57	0.591	0.507	0.404	0.395	0.405	0.365	0.476	0.481	0.472	0.46	0.203	0.195	0.197	0.195
	6	0.614	0.579	0.601	0.53	0.464	0.458	0.461	0.421	0.512	0.519	0.514	0.502	0.235	0.221	0.223	0.225
	7	0.621	0.582	0.603	0.543	0.484	0.506	0.492	0.447	0.524	0.539	0.533	0.523	0.28	0.262	0.257	0.261
	8	0.628	0.582	0.603	0.545	0.498	0.517	0.504	0.454	0.536	0.549	0.546	0.534	0.332	0.309	0.308	0.311
	9	0.634	0.583	0.604	0.545	0.486	0.513	0.499	0.454	0.543	0.555	0.554	0.542	0.364	0.346	0.339	0.329
	10	0.637	0.585	0.603	0.547	0.496	0.527	0.522	0.454	0.548	0.561	0.559	0.547	0.4	0.372	0.376	0.401
	11	0.64	0.587	0.604	0.548	0.524	0.526	0.548	0.459	0.553	0.566	0.566	0.551	0.494	0.465	0.472	0.515
	12	0.639	0.587	0.605	0.547	0.534	0.525	0.547	0.463	0.557	0.572	0.571	0.552	0.615	0.593	0.591	0.604
	13	0.637	0.587	0.605	0.547	0.545	0.531	0.557	0.469	0.559	0.574	0.574	0.555	0.7	0.681	0.671	0.691
	14	0.639	0.588	0.605	0.547	0.551	0.547	0.564	0.475	0.562	0.577	0.577	0.557	0.769	0.77	0.745	0.759
	15	0.639	0.59	0.607	0.547	0.553	0.55	0.57	0.478	0.567	0.581	0.58	0.56	0.796	0.823	0.782	0.79
	16	0.641	0.592	0.608	0.548	0.557	0.553	0.574	0.48	0.57	0.583	0.584	0.562	0.809	0.878	0.8	0.809
	17	0.646	0.596	0.611	0.55	0.558	0.554	0.577	0.483	0.574	0.589	0.589	0.566	0.832	0.882	0.803	0.816
	18	0.652	0.602	0.615	0.553	0.56	0.558	0.58	0.487	0.58	0.595	0.595	0.57	0.851	0.891	0.833	0.813

## Sheet: Fig. S8D
Fig. S8D
		vrax-lux,CPS/OD600
	Time (h)	Vehicle control				Clomiphene 50 μg/ml				Fosfomycin 25 μg/ml				Fosfomycin 25 + Clomiphene 50
	0	197.802	188.889	315.217	141.304	205.882	94.3396	233.01	213.592	193.548	193.548	297.872	223.404	103.774	114.286	97.0874	174.757
	1	62.5	100.629	125.786	103.03	116.071	177.966	115.044	150.442	3304.64	3489.36	3040.54	2664.38	132.743	118.182	145.454	165.138
	2	127.976	109.422	71.2251	171.975	222.93	181.25	123.377	184.713	5671	6013.51	4982.68	4913.79	300	360.902	307.143	441.176
	3	72.8745	58.0913	51.8962	52.6316	151.751	190.083	190.871	195.918	2295.28	2848.98	2106.72	2136	382.514	422.857	652.632	802.198
	4	26.7857	31.4233	25.2708	49.1803	182.891	203.54	268.362	295.385	1215.91	1375	1268.48	1156.63	721.312	621.277	970.37	1323.4
	5	20	14.0351	25.3807	43.3925	141.089	174.684	180.247	243.836	930.657	877.778	877.863	873.518	940	1189.29	1162.25	1683.13
	6	30.9446	25.9067	33.2779	20.7547	56.0345	41.4847	99.7831	102.138	818.841	770.073	793.893	1000	1588.63	1677.42	1622.07	2197.48
	7	30.5958	25.7732	29.8508	18.4162	57.8512	33.5968	60.9756	22.3714	872.727	880.866	976.923	1134.39	1557.43	1809.52	1467.8	1733.05
	8	20.7006	12.0275	23.2172	27.5229	42.1687	46.4217	37.6984	41.8502	769.231	554.386	705.426	960.159	1418.06	1464.94	1194.63	1358.97
	9	41.0095	34.3053	31.4569	23.8532	34.9794	17.5439	42.0842	41.8502	804.428	544.828	752.941	879.032	842.623	1188.19	916.943	1073.59
	10	20.4082	34.188	28.1924	56.6728	62.5	49.3359	57.4713	39.6476	687.732	532.423	808.765	800.813	842.949	917.266	777.049	1074.24
	11	15.625	37.4787	34.7682	38.3212	41.9847	47.5285	45.6204	47.9303	597.744	585.616	875.502	683.128	777.07	798.561	718.954	1256.64
	12	37.5587	32.368	19.8347	36.5631	37.4532	57.1429	18.2815	41.0367	586.207	541.219	663.968	779.167	767.516	841.727	701.299	954.955
	13	28.2575	18.7394	26.4463	16.4534	25.6881	30.1318	16.158	29.8508	648.855	745.388	625.514	502.11	738.17	641.577	618.893	1237.44
	14	20.3443	35.7143	47.9339	29.2505	21.7786	25.5941	47.8723	42.1053	552.124	513.41	618.257	540.426	603.279	850.909	787.375	1358.14
	15	32.8638	40.678	23.0643	20.1097	18.0832	7.27273	17.5439	27.1967	609.562	380.228	550.847	594.828	691.558	822.222	809.365	1218.01
	16	23.4009	27.027	37.8289	25.5475	21.544	48.8246	24.3902	33.3333	517.787	497.908	712.446	606.987	778.146	1007.63	929.293	1295.24
	17	23.2198	25.1678	54.0098	21.8182	43.0108	28.8809	31.1958	45.5487	628	528.796	523.809	600.877	737.931	759.69	940.351	1131.71
	18	21.4724	38.206	22.7642	27.1248	60.7143	34.0502	41.3793	22.5873	500	512.077	500	517.699	716.312	792	837.545	926.471
		OD600
	Time (h)	Vehicle control				Clomiphene 50 μg/ml				Fosfomycin 25 μg/ml				Fosfomycin 25 + Clomiphene 50
	0	0.091	0.09	0.092	0.092	0.102	0.106	0.103	0.103	0.093	0.093	0.094	0.094	0.106	0.105	0.103	0.103
	1	0.16	0.159	0.159	0.165	0.112	0.118	0.113	0.113	0.151	0.141	0.148	0.146	0.113	0.11	0.11	0.109
	2	0.336	0.329	0.351	0.314	0.157	0.16	0.154	0.157	0.231	0.222	0.231	0.232	0.14	0.133	0.14	0.136
	3	0.494	0.482	0.501	0.437	0.257	0.242	0.241	0.245	0.254	0.245	0.253	0.25	0.183	0.175	0.19	0.182
	4	0.56	0.541	0.554	0.488	0.339	0.339	0.354	0.325	0.264	0.256	0.257	0.249	0.244	0.235	0.27	0.235
	5	0.6	0.57	0.591	0.507	0.404	0.395	0.405	0.365	0.274	0.27	0.262	0.253	0.3	0.28	0.302	0.243
	6	0.614	0.579	0.601	0.53	0.464	0.458	0.461	0.421	0.276	0.274	0.262	0.254	0.299	0.279	0.299	0.238
	7	0.621	0.582	0.603	0.543	0.484	0.506	0.492	0.447	0.275	0.277	0.26	0.253	0.296	0.273	0.295	0.236
	8	0.628	0.582	0.603	0.545	0.498	0.517	0.504	0.454	0.273	0.285	0.258	0.251	0.299	0.271	0.298	0.234
	9	0.634	0.583	0.604	0.545	0.486	0.513	0.499	0.454	0.271	0.29	0.255	0.248	0.305	0.271	0.301	0.231
	10	0.637	0.585	0.603	0.547	0.496	0.527	0.522	0.454	0.269	0.293	0.251	0.246	0.312	0.278	0.305	0.229
	11	0.64	0.587	0.604	0.548	0.524	0.526	0.548	0.459	0.266	0.292	0.249	0.243	0.314	0.278	0.306	0.226
	12	0.639	0.587	0.605	0.547	0.534	0.525	0.547	0.463	0.261	0.279	0.247	0.24	0.314	0.278	0.308	0.222
	13	0.637	0.587	0.605	0.547	0.545	0.531	0.557	0.469	0.262	0.271	0.243	0.237	0.317	0.279	0.307	0.219
	14	0.639	0.588	0.605	0.547	0.551	0.547	0.564	0.475	0.259	0.261	0.241	0.235	0.305	0.275	0.301	0.215
	15	0.639	0.59	0.607	0.547	0.553	0.55	0.57	0.478	0.251	0.263	0.236	0.232	0.308	0.27	0.299	0.211
	16	0.641	0.592	0.608	0.548	0.557	0.553	0.574	0.48	0.253	0.239	0.233	0.229	0.302	0.262	0.297	0.21
	17	0.646	0.596	0.611	0.55	0.558	0.554	0.577	0.483	0.25	0.191	0.231	0.228	0.29	0.258	0.285	0.205
	18	0.652	0.602	0.615	0.553	0.56	0.558	0.58	0.487	0.246	0.207	0.23	0.226	0.282	0.25	0.277	0.204

## Sheet: Fig. S8E
Fig. S8E
		vrax-lux,CPS/OD600
	Time (h)	Vehicle control				Clomiphene 50 μg/ml				Cycloserine 50 μg/ml				Cycloserine 50 + Clomiphene 50
	0	197.802	188.889	315.217	141.304	205.882	94.3396	233.01	213.592	282.609	138.298	223.404	276.596	201.923	209.524	163.462	96.1539
	1	62.5	100.629	125.786	103.03	116.071	177.966	115.044	150.442	253.012	209.581	260.87	173.913	86.2069	130.435	131.579	112.069
	2	127.976	109.422	71.2251	171.975	222.93	181.25	123.377	184.713	4479.31	4000	4231.88	3928.06	118.421	94.5946	200	266.234
	3	72.8745	58.0913	51.8962	52.6316	151.751	190.083	190.871	195.918	1494.01	1279.2	1493.67	1307.69	360.825	278.075	422.68	407.216
	4	26.7857	31.4233	25.2708	49.1803	182.891	203.54	268.362	295.385	352.239	373.219	463.95	332.317	481.928	392.405	573.643	645.669
	5	20	14.0351	25.3807	43.3925	141.089	174.684	180.247	243.836	245.562	201.704	238.39	214.501	1006.49	879.195	1047.14	1153.03
	6	30.9446	25.9067	33.2779	20.7547	56.0345	41.4847	99.7831	102.138	172.107	161.473	179.012	141.141	1026.49	1061.64	1082.47	1141.84
	7	30.5958	25.7732	29.8508	18.4162	57.8512	33.5968	60.9756	22.3714	142.433	111.429	108.025	200	760.135	837.931	755.172	809.187
	8	20.7006	12.0275	23.2172	27.5229	42.1687	46.4217	37.6984	41.8502	223.214	111.748	117.284	162.722	565.217	775.51	601.351	680.412
	9	41.0095	34.3053	31.4569	23.8532	34.9794	17.5439	42.0842	41.8502	159.159	98.5507	123.839	136.905	674.267	652.318	551.155	516.667
	10	20.4082	34.188	28.1924	56.6728	62.5	49.3359	57.4713	39.6476	187.879	154.971	177.57	144.144	419.558	470.968	471.154	387.82
	11	15.625	37.4787	34.7682	38.3212	41.9847	47.5285	45.6204	47.9303	143.293	91.1765	131.661	187.311	401.841	390.625	342.593	311.526
	12	37.5587	32.368	19.8347	36.5631	37.4532	57.1429	18.2815	41.0367	254.601	186.944	248.428	182.371	317.507	286.585	253.012	218.182
	13	28.2575	18.7394	26.4463	16.4534	25.6881	30.1318	16.158	29.8508	272.171	201.78	242.138	203.647	201.166	211.31	198.813	167.164
	14	20.3443	35.7143	47.9339	29.2505	21.7786	25.5941	47.8723	42.1053	301.829	287.834	168.75	235.649	119.658	171.091	111.437	152.493
	15	32.8638	40.678	23.0643	20.1097	18.0832	7.27273	17.5439	27.1967	368.58	336.283	273.292	337.349	131.429	138.728	164.74	131.195
	16	23.4009	27.027	37.8289	25.5475	21.544	48.8246	24.3902	33.3333	516.418	363.636	423.313	386.905	87.0786	106.017	202.279	161.383
	17	23.2198	25.1678	54.0098	21.8182	43.0108	28.8809	31.1958	45.5487	447.059	373.913	337.386	397.059	124.654	122.159	145.658	172.804
	18	21.4724	38.206	22.7642	27.1248	60.7143	34.0502	41.3793	22.5873	369.942	388.571	377.245	334.302	114.441	157.303	187.845	153.203
		OD600
	Time (h)	Vehicle control				Clomiphene 50 μg/ml				Cycloserine 50 μg/ml				Cycloserine 50 + Clomiphene 50
	0	0.091	0.09	0.092	0.092	0.102	0.106	0.103	0.103	0.092	0.094	0.094	0.094	0.104	0.105	0.104	0.104
	1	0.16	0.159	0.159	0.165	0.112	0.118	0.113	0.113	0.166	0.167	0.161	0.161	0.116	0.115	0.114	0.116
	2	0.336	0.329	0.351	0.314	0.157	0.16	0.154	0.157	0.29	0.299	0.276	0.278	0.152	0.148	0.15	0.154
	3	0.494	0.482	0.501	0.437	0.257	0.242	0.241	0.245	0.334	0.351	0.316	0.325	0.194	0.187	0.194	0.194
	4	0.56	0.541	0.554	0.488	0.339	0.339	0.354	0.325	0.335	0.351	0.319	0.328	0.249	0.237	0.258	0.254
	5	0.6	0.57	0.591	0.507	0.404	0.395	0.405	0.365	0.338	0.352	0.323	0.331	0.308	0.298	0.297	0.281
	6	0.614	0.579	0.601	0.53	0.464	0.458	0.461	0.421	0.337	0.353	0.324	0.333	0.302	0.292	0.291	0.282
	7	0.621	0.582	0.603	0.543	0.484	0.506	0.492	0.447	0.337	0.35	0.324	0.335	0.296	0.29	0.29	0.283
	8	0.628	0.582	0.603	0.545	0.498	0.517	0.504	0.454	0.336	0.349	0.324	0.338	0.299	0.294	0.296	0.291
	9	0.634	0.583	0.604	0.545	0.486	0.513	0.499	0.454	0.333	0.345	0.323	0.336	0.307	0.302	0.303	0.3
	10	0.637	0.585	0.603	0.547	0.496	0.527	0.522	0.454	0.33	0.342	0.321	0.333	0.317	0.31	0.312	0.312
	11	0.64	0.587	0.604	0.548	0.524	0.526	0.548	0.459	0.328	0.34	0.319	0.331	0.326	0.32	0.324	0.321
	12	0.639	0.587	0.605	0.547	0.534	0.525	0.547	0.463	0.326	0.337	0.318	0.329	0.337	0.328	0.332	0.33
	13	0.637	0.587	0.605	0.547	0.545	0.531	0.557	0.469	0.327	0.337	0.318	0.329	0.343	0.336	0.337	0.335
	14	0.639	0.588	0.605	0.547	0.551	0.547	0.564	0.475	0.328	0.337	0.32	0.331	0.351	0.339	0.341	0.341
	15	0.639	0.59	0.607	0.547	0.553	0.55	0.57	0.478	0.331	0.339	0.322	0.332	0.35	0.346	0.346	0.343
	16	0.641	0.592	0.608	0.548	0.557	0.553	0.574	0.48	0.335	0.341	0.326	0.336	0.356	0.349	0.351	0.347
	17	0.646	0.596	0.611	0.55	0.558	0.554	0.577	0.483	0.34	0.345	0.329	0.34	0.361	0.352	0.357	0.353
	18	0.652	0.602	0.615	0.553	0.56	0.558	0.58	0.487	0.346	0.35	0.334	0.344	0.367	0.356	0.362	0.359
