# Supplementary material for: Modulation of MRSA virulence gene expression by the wall teichoic acid enzyme TarO
Source: Nat Commun. 2023 Mar 22;14:1594. doi: 10.1038/s41467-023-37310-5 (PMC10032271; doi:10.1038/s41467-023-37310-5)
Supplement: Supplementary file 7 — Source Data [file 41467_2023_37310_MOESM7_ESM.zip › Source Data/Fig. S9.xlsx]

## Sheet: Fig. S9A
Fig. S9A
		vraX-lux, CPS/OD600
	Time (h)	Vehicle control				Targocil-12				Van-1.5				Van-1.5 + Targocil-12
	0	197.531	325.301	313.253	192.771	219.78	258.065	163.043	258.065	246.914	223.529	329.412	130.952	131.868	308.511	148.936	234.043
	1	139.073	169.935	60.4027	125	206.349	185.484	241.935	82.0896	2795.28	2666.67	2723.08	2465.12	256	305.344	310.077	297.71
	2	45.584	90.3615	80.4954	100.304	428.571	419.162	443.114	414.201	1152.94	1617.51	1732.14	1504.39	220.126	250	201.22	279.503
	3	30.4568	56.5693	75.6458	59.1603	823.256	1042.65	1052.88	903.846	386.018	463.668	370	410.658	215.054	251.282	210.526	208.556
	4	31.1721	28.9017	40.2385	20.8024	1471.7	1500	1699.22	1342.52	49.9002	77.1144	98.5577	82.1918	298.578	269.058	430.556	328.571
	5	31.7982	27.027	44.8179	29.2479	1722.05	1750.81	1840.91	1859.93	23.1214	49.0566	62.9496	45.4545	563.786	367.589	530.364	460.251
	6	25.6137	37.8788	26.5252	45.3333	2002.7	2098.09	1931.51	2195.59	16.5485	32.2581	70	45.946	739.437	741.497	711.806	797.101
	7	22.1328	55.0796	25.4453	31.8066	1802.78	1655.74	2054.5	1921.8	29.0758	50.3401	32.0513	45.3431	945.619	991.177	964.179	984.52
	8	26.9461	48.2509	44.0252	46.9136	1746.89	1820.62	1926.32	2004.25	41.54	47.5561	37.2208	40.4762	1220.78	1345.96	1313.62	1206.35
	9	33.4317	25.9434	39.5062	57.8313	1810.35	1765.6	1678.92	2033.53	22.6824	24.8691	54.5906	33.0579	1243.74	1256.64	1245.49	1278.8
	10	22.4609	36.0046	25.2708	38.8693	1317.6	1331.55	1414.23	1649.25	28.0193	41.1471	37.4396	38.1944	1277.33	1160.78	1318.64	1162.27
	11	41.2979	43.7284	34.2385	38.8128	1121.69	1167.24	1155.48	1349.64	36.019	39.807	45.4545	28.3126	1180.99	1031.69	1056.06	1132.25
	12	29.3255	32.8798	24.5327	46.8227	935.54	940.375	938.811	1156.19	13.1703	41.1765	32.0366	29.0179	946.399	959.742	1021.49	973.727
	13	23.4604	29.3785	33.6323	17.9977	740.55	784.281	879.518	837.168	20.4651	26.6204	25.9009	28.6976	885.093	854.354	801.843	818.598
	14	26.7327	24.2558	36.1174	22.4467	546.374	529.703	638.983	588.85	21.1982	38.7244	24.581	16.3577	675.477	619.318	664.234	696.839
	15	24.8705	26.5781	40.3587	36.405	409.318	439.222	484.14	488.055	14.7059	35.1076	16.6297	19.5016	609.859	621.585	577.247	503.439
	16	24.8918	30.1624	18.0996	34.0522	359.867	378.422	458.609	385.787	23.6364	30.303	23.1532	36.7965	443.989	551.129	575.51	559.524
	17	28.3224	19.6759	30.7517	15.4867	316.14	310.789	340.496	358.108	19.8377	16.6852	15.3341	20.3863	397.849	470.588	439.678	404.948
	18	34.8469	31.7101	33.2188	19.0157	221.476	250	267.112	256.803	18.8341	38.674	23.8353	29.724	348.465	377.922	449.468	366.452
	19	32.666	21.3723	32.0797	24.2291	255.068	238.562	162.479	225.641	30.9187	28.3843	35.4839	23.1579	331.565	427.284	388.158	317.135
		OD600
	Time (h)	Vehicle control				Targocil-12				Van-1.5				Van-1.5 + Targocil-12
	0	0.081	0.083	0.083	0.083	0.091	0.093	0.092	0.093	0.081	0.085	0.085	0.084	0.091	0.094	0.094	0.094
	1	0.151	0.153	0.149	0.144	0.126	0.124	0.124	0.134	0.127	0.132	0.13	0.129	0.125	0.131	0.129	0.131
	2	0.351	0.332	0.323	0.329	0.168	0.167	0.167	0.169	0.255	0.217	0.224	0.228	0.159	0.168	0.164	0.161
	3	0.591	0.548	0.542	0.524	0.215	0.211	0.208	0.208	0.329	0.289	0.3	0.319	0.186	0.195	0.19	0.187
	4	0.802	0.692	0.671	0.673	0.265	0.258	0.256	0.254	0.501	0.402	0.416	0.438	0.211	0.223	0.216	0.21
	5	0.912	0.74	0.714	0.718	0.313	0.309	0.308	0.307	0.692	0.53	0.556	0.594	0.243	0.253	0.247	0.239
	6	0.937	0.792	0.754	0.75	0.37	0.367	0.365	0.363	0.846	0.651	0.7	0.74	0.284	0.294	0.288	0.276
	7	0.994	0.817	0.786	0.786	0.431	0.427	0.422	0.422	0.963	0.735	0.78	0.816	0.331	0.34	0.335	0.323
	8	1.002	0.829	0.795	0.81	0.482	0.485	0.475	0.471	0.987	0.757	0.806	0.84	0.385	0.396	0.389	0.378
	9	1.017	0.848	0.81	0.83	0.522	0.529	0.517	0.507	1.014	0.764	0.806	0.847	0.439	0.452	0.444	0.434
	10	1.024	0.861	0.831	0.849	0.551	0.561	0.548	0.536	1.035	0.802	0.828	0.864	0.494	0.51	0.499	0.493
	11	1.017	0.869	0.847	0.876	0.567	0.58	0.566	0.552	1.055	0.829	0.858	0.883	0.547	0.568	0.553	0.552
	12	1.023	0.882	0.856	0.897	0.574	0.587	0.572	0.557	1.063	0.85	0.874	0.896	0.597	0.621	0.605	0.609
	13	1.023	0.885	0.892	0.889	0.582	0.598	0.581	0.565	1.075	0.864	0.888	0.906	0.644	0.666	0.651	0.656
	14	1.01	0.907	0.886	0.891	0.593	0.606	0.59	0.574	1.085	0.878	0.895	0.917	0.681	0.704	0.685	0.696
	15	0.965	0.903	0.892	0.879	0.601	0.617	0.599	0.586	1.088	0.883	0.902	0.923	0.71	0.732	0.712	0.727
	16	0.924	0.862	0.884	0.881	0.603	0.621	0.604	0.591	1.1	0.891	0.907	0.924	0.732	0.753	0.735	0.756
	17	0.918	0.864	0.878	0.904	0.601	0.621	0.605	0.592	1.109	0.899	0.913	0.932	0.744	0.765	0.746	0.768
	18	0.947	0.883	0.873	0.894	0.596	0.616	0.599	0.588	1.115	0.905	0.923	0.942	0.749	0.77	0.752	0.775
	19	0.949	0.889	0.904	0.908	0.592	0.612	0.597	0.585	1.132	0.916	0.93	0.95	0.754	0.777	0.76	0.782

## Sheet: Fig. S9B
Fig. S9B
		vraX-lux, CPS/OD600
	Time (h)	Vehicle control				Targocil-12				Fosfo-25				Fosfo-25 + Targocil-12
	0	197.531	325.301	313.253	192.771	219.78	258.065	163.043	258.065	180.723	349.398	182.927	192.771	213.483	195.652	166.667	175.824
	1	139.073	169.935	60.4027	125	206.349	185.484	241.935	82.0896	1866.2	1840.58	1671.64	1896.3	203.252	166.667	153.226	129.771
	2	45.584	90.3615	80.4954	100.304	428.571	419.162	443.114	414.201	4775	4822.03	5025.32	4473.03	169.591	212.644	110.465	142.857
	3	30.4568	56.5693	75.6458	59.1603	823.256	1042.65	1052.88	903.846	3945.45	3649.45	3621.32	3633.45	237.209	257.009	167.442	255.411
	4	31.1721	28.9017	40.2385	20.8024	1471.7	1500	1699.22	1342.52	2308.22	2411.35	2309.61	2324.32	466.667	466.667	347.656	335.689
	5	31.7982	27.027	44.8179	29.2479	1722.05	1750.81	1840.91	1859.93	1678.81	1903.45	1795.85	1721.15	800	822.368	875.41	892.857
	6	25.6137	37.8788	26.5252	45.3333	2002.7	2098.09	1931.51	2195.59	1243.51	1345.89	1417.81	1090.62	1255.62	1363.38	1430.99	1201.55
	7	22.1328	55.0796	25.4453	31.8066	1802.78	1655.74	2054.5	1921.8	810.289	908.475	1082.19	987.692	1644.28	1630.65	1680	1500
	8	26.9461	48.2509	44.0252	46.9136	1746.89	1820.62	1926.32	2004.25	685.897	846.939	756.849	793.313	1797.23	1920.75	2059.36	1714.29
	9	33.4317	25.9434	39.5062	57.8313	1810.35	1765.6	1678.92	2033.53	653.846	615.646	800	740.181	1764.44	1746.67	1630.9	1630.61
	10	22.4609	36.0046	25.2708	38.8693	1317.6	1331.55	1414.23	1649.25	525.641	695.206	525.952	602.41	1693.65	1568.97	1550.52	1555.78
	11	41.2979	43.7284	34.2385	38.8128	1121.69	1167.24	1155.48	1349.64	471.154	536.082	703.833	584.337	1151.19	1228.63	1216.16	1324.95
	12	29.3255	32.8798	24.5327	46.8227	935.54	940.375	938.811	1156.19	530.547	708.333	681.818	496.97	878.525	962.185	1011.95	964.844
	13	23.4604	29.3785	33.6323	17.9977	740.55	784.281	879.518	837.168	777.419	643.357	757.042	626.14	827.887	762.605	717.131	745.631
	14	26.7327	24.2558	36.1174	22.4467	546.374	529.703	638.983	588.85	834.416	846.154	716.312	588.415	719.913	661.088	773.809	690.945
	15	24.8705	26.5781	40.3587	36.405	409.318	439.222	484.14	488.055	993.464	872.34	580.071	596.33	590.81	557.652	610.778	582.031
	16	24.8918	30.1624	18.0996	34.0522	359.867	378.422	458.609	385.787	872.131	921.429	967.742	472.393	467.105	590.336	576.846	600.394
	17	28.3224	19.6759	30.7517	15.4867	316.14	310.789	340.496	358.108	875	741.936	731.183	687.117	425.11	460.888	419.679	525.692
	18	34.8469	31.7101	33.2188	19.0157	221.476	250	267.112	256.803	699.67	860.215	802.158	616.564	405.286	334.043	403.226	538.614
	19	32.666	21.3723	32.0797	24.2291	255.068	238.562	162.479	225.641	725.166	827.338	899.281	564.417	330.377	401.709	306.288	458.167
		OD600
	Time (h)	Vehicle control				Targocil-12				Fosfo-25				Fosfo-25 + Targocil-12
	0	0.081	0.083	0.083	0.083	0.091	0.093	0.092	0.093	0.083	0.083	0.082	0.083	0.089	0.092	0.09	0.091
	1	0.151	0.153	0.149	0.144	0.126	0.124	0.124	0.134	0.142	0.138	0.134	0.135	0.123	0.126	0.124	0.131
	2	0.351	0.332	0.323	0.329	0.168	0.167	0.167	0.169	0.24	0.236	0.237	0.241	0.171	0.174	0.172	0.182
	3	0.591	0.548	0.542	0.524	0.215	0.211	0.208	0.208	0.275	0.271	0.272	0.281	0.215	0.214	0.215	0.231
	4	0.802	0.692	0.671	0.673	0.265	0.258	0.256	0.254	0.292	0.282	0.281	0.296	0.255	0.255	0.256	0.283
	5	0.912	0.74	0.714	0.718	0.313	0.309	0.308	0.307	0.302	0.29	0.289	0.312	0.305	0.304	0.305	0.336
	6	0.937	0.792	0.754	0.75	0.37	0.367	0.365	0.363	0.308	0.292	0.292	0.32	0.356	0.355	0.355	0.387
	7	0.994	0.817	0.786	0.786	0.431	0.427	0.422	0.422	0.311	0.295	0.292	0.325	0.402	0.398	0.4	0.43
	8	1.002	0.829	0.795	0.81	0.482	0.485	0.475	0.471	0.312	0.294	0.292	0.329	0.434	0.429	0.438	0.469
	9	1.017	0.848	0.81	0.83	0.522	0.529	0.517	0.507	0.312	0.294	0.29	0.331	0.45	0.45	0.466	0.49
	10	1.024	0.861	0.831	0.849	0.551	0.561	0.548	0.536	0.312	0.292	0.289	0.332	0.457	0.464	0.485	0.502
	11	1.017	0.869	0.847	0.876	0.567	0.58	0.566	0.552	0.312	0.291	0.287	0.332	0.463	0.468	0.495	0.517
	12	1.023	0.882	0.856	0.897	0.574	0.587	0.572	0.557	0.311	0.288	0.286	0.33	0.461	0.476	0.502	0.512
	13	1.023	0.885	0.892	0.889	0.582	0.598	0.581	0.565	0.31	0.286	0.284	0.329	0.459	0.476	0.502	0.515
	14	1.01	0.907	0.886	0.891	0.593	0.606	0.59	0.574	0.308	0.286	0.282	0.328	0.457	0.478	0.504	0.508
	15	0.965	0.903	0.892	0.879	0.601	0.617	0.599	0.586	0.306	0.282	0.281	0.327	0.457	0.477	0.501	0.512
	16	0.924	0.862	0.884	0.881	0.603	0.621	0.604	0.591	0.305	0.28	0.279	0.326	0.456	0.476	0.501	0.508
	17	0.918	0.864	0.878	0.904	0.601	0.621	0.605	0.592	0.304	0.279	0.279	0.326	0.454	0.473	0.498	0.506
	18	0.947	0.883	0.873	0.894	0.596	0.616	0.599	0.588	0.303	0.279	0.278	0.326	0.454	0.47	0.496	0.505
	19	0.949	0.889	0.904	0.908	0.592	0.612	0.597	0.585	0.302	0.278	0.278	0.326	0.451	0.468	0.493	0.502

## Sheet: Fig. S9C
Fig. S9C
		vraX-lux, CPS/OD600
	Time (h)	Vehicle control				Targocil-12				D-cyc-25				D-cyc-25 + Targocil-12
	0	197.531	325.301	313.253	192.771	219.78	258.065	163.043	258.065	228.916	238.095	178.571	285.714	142.857	139.785	131.868	277.778
	1	139.073	169.935	60.4027	125	206.349	185.484	241.935	82.0896	2628.57	2121.43	1574.63	2189.78	238.806	264.706	269.231	238.095
	2	45.584	90.3615	80.4954	100.304	428.571	419.162	443.114	414.201	1106.8	1110	934.673	1061.86	497.11	393.258	364.706	473.054
	3	30.4568	56.5693	75.6458	59.1603	823.256	1042.65	1052.88	903.846	425.101	478.632	420.168	429.185	689.32	680.751	742.574	763.547
	4	31.1721	28.9017	40.2385	20.8024	1471.7	1500	1699.22	1342.52	183.391	230.769	257.353	312.268	1347.28	1151.64	1278.48	1320.67
	5	31.7982	27.027	44.8179	29.2479	1722.05	1750.81	1840.91	1859.93	190.476	274.306	183.006	245.098	1556.36	1542.86	1560	1510.79
	6	25.6137	37.8788	26.5252	45.3333	2002.7	2098.09	1931.51	2195.59	148.825	212.5	191.74	185.294	1691.82	1455.11	1386.29	1462.96
	7	22.1328	55.0796	25.4453	31.8066	1802.78	1655.74	2054.5	1921.8	125	128.94	154.471	126.685	1437	1344	1505.38	1477.45
	8	26.9461	48.2509	44.0252	46.9136	1746.89	1820.62	1926.32	2004.25	123.894	157.333	178.571	193.878	1178.65	1216.28	1074.94	1036.87
	9	33.4317	25.9434	39.5062	57.8313	1810.35	1765.6	1678.92	2033.53	112.069	108.247	116.915	132.17	1012.27	952.965	1115.55	971.312
	10	22.4609	36.0046	25.2708	38.8693	1317.6	1331.55	1414.23	1649.25	103.004	94.6292	89.5522	125.628	877.289	892.791	869.732	868.03
	11	41.2979	43.7284	34.2385	38.8128	1121.69	1167.24	1155.48	1349.64	102.62	82.9016	96.6921	100.516	680.672	759.729	826.316	729.452
	12	29.3255	32.8798	24.5327	46.8227	935.54	940.375	938.811	1156.19	74.3243	79.3651	100	147.059	644.306	577.044	683.524	632
	13	23.4604	29.3785	33.6323	17.9977	740.55	784.281	879.518	837.168	64.9652	140.921	65.3951	93.6639	497.758	521.212	422.956	532.407
	14	26.7327	24.2558	36.1174	22.4467	546.374	529.703	638.983	588.85	73.1132	74.5856	72.4234	79.0961	380.814	415.317	390.769	375
	15	24.8705	26.5781	40.3587	36.405	409.318	439.222	484.14	488.055	79.7101	67.6056	73.8636	72.2543	291.429	250.725	308.623	231.454
	16	24.8918	30.1624	18.0996	34.0522	359.867	378.422	458.609	385.787	83.7438	54.5977	89.5954	58.8235	246.459	256.815	210.134	255.132
	17	28.3224	19.6759	30.7517	15.4867	316.14	310.789	340.496	358.108	45.1128	61.2245	43.8597	65.6716	167.598	157.969	164.706	145.954
	18	34.8469	31.7101	33.2188	19.0157	221.476	250	267.112	256.803	55.8376	65.0888	103.55	81.571	119.342	147.838	142.442	111.27
	19	32.666	21.3723	32.0797	24.2291	255.068	238.562	162.479	225.641	69.5876	74.6269	112.76	90.6344	119.505	111.576	117.391	102.273
		OD600
	Time (h)	Vehicle control				Targocil-12				D-cyc-25				D-cyc-25 + Targocil-12
	0	0.081	0.083	0.083	0.083	0.091	0.093	0.092	0.093	0.083	0.084	0.084	0.084	0.091	0.093	0.091	0.09
	1	0.151	0.153	0.149	0.144	0.126	0.124	0.124	0.134	0.14	0.14	0.134	0.137	0.134	0.136	0.13	0.126
	2	0.351	0.332	0.323	0.329	0.168	0.167	0.167	0.169	0.206	0.2	0.199	0.194	0.173	0.178	0.17	0.167
	3	0.591	0.548	0.542	0.524	0.215	0.211	0.208	0.208	0.247	0.234	0.238	0.233	0.206	0.213	0.202	0.203
	4	0.802	0.692	0.671	0.673	0.265	0.258	0.256	0.254	0.289	0.26	0.272	0.269	0.239	0.244	0.237	0.237
	5	0.912	0.74	0.714	0.718	0.313	0.309	0.308	0.307	0.336	0.288	0.306	0.306	0.275	0.28	0.275	0.278
	6	0.937	0.792	0.754	0.75	0.37	0.367	0.365	0.363	0.383	0.32	0.339	0.34	0.318	0.323	0.321	0.324
	7	0.994	0.817	0.786	0.786	0.431	0.427	0.422	0.422	0.424	0.349	0.369	0.371	0.373	0.375	0.372	0.377
	8	1.002	0.829	0.795	0.81	0.482	0.485	0.475	0.471	0.452	0.375	0.392	0.392	0.431	0.43	0.427	0.434
	9	1.017	0.848	0.81	0.83	0.522	0.529	0.517	0.507	0.464	0.388	0.402	0.401	0.489	0.489	0.476	0.488
	10	1.024	0.861	0.831	0.849	0.551	0.561	0.548	0.536	0.466	0.391	0.402	0.398	0.546	0.541	0.522	0.538
	11	1.017	0.869	0.847	0.876	0.567	0.58	0.566	0.552	0.458	0.386	0.393	0.388	0.595	0.591	0.57	0.584
	12	1.023	0.882	0.856	0.897	0.574	0.587	0.572	0.557	0.444	0.378	0.38	0.374	0.641	0.636	0.613	0.625
	13	1.023	0.885	0.892	0.889	0.582	0.598	0.581	0.565	0.431	0.369	0.367	0.363	0.669	0.66	0.636	0.648
	14	1.01	0.907	0.886	0.891	0.593	0.606	0.59	0.574	0.424	0.362	0.359	0.354	0.688	0.679	0.65	0.664
	15	0.965	0.903	0.892	0.879	0.601	0.617	0.599	0.586	0.414	0.355	0.352	0.346	0.7	0.69	0.661	0.674
	16	0.924	0.862	0.884	0.881	0.603	0.621	0.604	0.591	0.406	0.348	0.346	0.34	0.706	0.697	0.671	0.682
	17	0.918	0.864	0.878	0.904	0.601	0.621	0.605	0.592	0.399	0.343	0.342	0.335	0.716	0.709	0.68	0.692
	18	0.947	0.883	0.873	0.894	0.596	0.616	0.599	0.588	0.394	0.338	0.338	0.331	0.729	0.717	0.688	0.701
	19	0.949	0.889	0.904	0.908	0.592	0.612	0.597	0.585	0.388	0.335	0.337	0.331	0.728	0.717	0.69	0.704

## Sheet: Fig. S9D
Fig. S9D
		vraX-lux, CPS/OD600
		aTc 0.1 µg/ml
	Time (h)	USA300::vraX-lux/pYJ335				USA300::vraX-lux/p-tarO				USA300::vraX-lux/p-tarO + Targocil 0.75				USA300::vraX-lux/p-tarO + Targocil 3				USA300::vraX-lux/p-tarO + Targocil 12
	0	409.639	493.827	308.642	395.062	345.679	353.659	146.341	280.488	215.19	325	475	296.296	443.038	469.136	212.5	370.37	182.796	138.298	271.739	152.174
	1	159.42	134.328	212.598	173.228	206.107	181.818	265.625	193.798	308.333	341.667	294.118	368.853	233.645	122.807	229.358	117.117	148.438	216	96	120
	2	43.8871	52.9801	109.589	109.272	732.087	858.586	746.323	938.182	927.928	1097.67	1160	1275.23	236.025	192.547	206.25	220.859	187.845	164.706	101.124	151.685
	3	23.5935	49.1159	27.933	39.3258	896.739	685.874	761.006	784.141	1445.65	1641.87	1604.72	1677.51	291.188	326.772	246.032	349.206	147.41	149.78	157.895	192
	4	23.5131	17.4419	38.3523	30.6834	268.966	258.89	234.426	257.525	1126.53	963.415	983.087	878.968	368	190.104	213.904	251.337	309.148	301.754	241.158	241.486
	5	22.6191	38.6667	30.1837	23.4681	96.5346	94.2211	117.474	102.639	498.299	541.315	603.873	444.81	741.525	526.531	577.825	551.422	262.873	211.48	275.956	284.595
	6	25.6983	23.4681	14.7453	21.3904	42.7553	47.2155	69.0141	44.5682	301.635	297.218	394.777	232.759	685.053	776.451	710.432	768.382	346.734	263.587	310.345	278.688
	7	27.0856	28.314	15.7274	33.8101	15.2941	38.4615	33.5664	44.0771	182.826	161.685	162.393	173.154	850.962	791.022	787.338	778.547	322.654	385.204	268.519	294.118
	8	25.1046	22.5282	50.6493	19.0355	35.0877	37.2596	32.0781	36.9863	103.634	119.579	129.121	129.702	561.584	553.495	589.286	659.236	286.92	324.519	262.931	240.891
	9	13.5417	23.6025	28.8335	29.4494	30.3738	58.8235	36.3128	45.2675	47.7454	46.5718	59.6206	60.0255	460.598	412.467	453.168	464.392	340.726	287.016	237.322	262.76
	10	18.6143	19.8758	33.7224	34.7044	48.7239	46.7626	45.8333	57.2988	56.3565	47.3752	52.2788	41.7193	334.611	307.116	321.243	319.444	287.091	328.976	252.918	245.081
	11	22.8216	23.4858	24.5161	25.5755	58.6882	50	81.7174	85.5978	48.1144	43.1472	74.5672	63.4328	202.192	214.031	183.272	217.105	276.635	308.824	277.883	305.172
	12	29.106	32.1384	31.0078	31.7259	63.5641	64.6299	63.6238	51.4208	94.4373	77.8894	83.1135	80.1944	135.613	132.184	146.081	188.608	308.257	392.562	301.294	341.794
	13	21.6495	19.5599	18.8917	30.2267	67.6275	45.1912	70.1513	53.6193	102.302	85.5746	61.2777	73.7705	78.341	101.124	110.209	121.921	288.531	406.883	312.044	333.887
	14	25.5102	34.0219	18.75	28.5714	59.0129	59.887	53.4247	77.9392	56.8182	105.389	106.821	87.5	72.81	68.5841	69.7143	90.3615	363.636	424	302.491	309.062
	15	25.4065	34.7722	31.211	41.8204	46.7091	50.9978	66.4857	57.4412	72.5707	68.2353	92.4051	84.989	84.3645	60.1093	58.4927	66.2722	377.133	369.352	322.917	329.074
	16	25.2781	38.0499	34.9127	44.1718	47.8171	71.8884	58.8235	69.3196	69.0476	79.5964	103.234	84.0517	71.3489	86.6739	63.5451	85.3801	376.471	345.56	360.967	319.555
	17	29.4416	59.0319	45.7921	28.2555	38.4995	65.9899	65.7895	61.7284	72.1533	74.5798	78.7879	63.5417	86.2832	93.5484	96.2389	76.3889	326.7	352.601	397.59	299.525
	18	56.7729	41.715	64.2424	41.0628	64.1762	75.5643	77.0235	80.5289	72.4479	64.3216	85.1809	100.406	89.011	72.572	87.8156	105.626	339.901	358.779	398.973	365.506
	19	52.4753	36.6133	33.7756	36.0144	59.1447	74.1445	90.2256	82.9545	74.6888	77.2994	108.933	80.1187	101.528	78.5563	84.0611	107.061	348.185	407.266	348.123	282.297
	20	36.239	54.2373	57.1429	37.6914	49.7778	53.9799	74.7331	72.3684	79.2079	76.555	98.2049	63.8095	102.285	81.3953	117.391	121.315	345	349.328	275.685	353.796
	21	42.5532	51.5695	54.6318	38.5965	68.3012	54.1028	80.6271	81.761	97.0221	78.0075	61.4919	69.7464	102.925	91.579	115.801	127.828	394.872	337.891	329.268	278.607
	22	44.8473	61.0022	47.5638	46.0299	73.1707	71.1712	77.7656	60.1427	65.6045	112.465	73.1949	62.9991	121.081	75.4717	98.1661	102.709	363.796	367.265	333.333	289.931
	23	53.7229	45.2586	38.5925	53.1073	43.4783	56.553	54.2553	38.0761	76.7045	57.8358	101.662	81.3226	91.6936	90.0524	83.9613	111.738	295.9	284.836	330.224	324.324
	24	32.5885	37.8151	43.4783	29.8343	40.4573	40.703	50.7772	53.4125	65.6045	61.6943	62.2568	74.9782	75.2688	85.3278	68.5959	95.3984	308.53	315.9	335.26	288.104
		OD600
		aTc 0.1 µg/ml
	Time(h)	USA300::vraX-lux/pYJ335				USA300::vraX-lux/p-tarO				USA300::vraX-lux/p-tarO + Targocil 0.75				USA300::vraX-lux/p-tarO + Targocil 3				USA300::vraX-lux/p-tarO + Targocil 12
	0	0.083	0.081	0.081	0.081	0.081	0.082	0.082	0.082	0.079	0.08	0.08	0.081	0.079	0.081	0.08	0.081	0.093	0.094	0.092	0.092
	1	0.138	0.134	0.127	0.127	0.131	0.132	0.128	0.129	0.12	0.12	0.119	0.122	0.107	0.114	0.109	0.111	0.128	0.125	0.125	0.125
	2	0.319	0.302	0.292	0.302	0.321	0.297	0.272	0.275	0.222	0.215	0.2	0.218	0.161	0.161	0.16	0.163	0.181	0.17	0.178	0.178
	3	0.551	0.509	0.537	0.534	0.552	0.538	0.477	0.454	0.368	0.363	0.339	0.369	0.261	0.254	0.252	0.252	0.251	0.227	0.247	0.25
	4	0.723	0.688	0.704	0.717	0.725	0.703	0.61	0.598	0.49	0.492	0.473	0.504	0.375	0.384	0.374	0.374	0.317	0.285	0.311	0.323
	5	0.84	0.75	0.762	0.767	0.808	0.796	0.681	0.682	0.588	0.593	0.568	0.607	0.472	0.49	0.469	0.457	0.369	0.331	0.366	0.383
	6	0.895	0.767	0.746	0.748	0.842	0.826	0.71	0.718	0.673	0.683	0.651	0.696	0.562	0.586	0.556	0.544	0.398	0.368	0.406	0.427
	7	0.923	0.777	0.763	0.769	0.85	0.832	0.715	0.726	0.722	0.736	0.702	0.745	0.624	0.646	0.616	0.578	0.437	0.392	0.432	0.459
	8	0.956	0.799	0.77	0.788	0.855	0.832	0.717	0.73	0.743	0.761	0.728	0.771	0.682	0.701	0.672	0.628	0.474	0.416	0.464	0.494
	9	0.96	0.805	0.763	0.781	0.856	0.833	0.716	0.729	0.754	0.773	0.738	0.783	0.736	0.754	0.726	0.674	0.496	0.439	0.493	0.529
	10	0.967	0.805	0.771	0.778	0.862	0.834	0.72	0.733	0.763	0.781	0.746	0.791	0.783	0.801	0.772	0.72	0.519	0.459	0.514	0.559
	11	0.964	0.809	0.775	0.782	0.869	0.84	0.722	0.736	0.769	0.788	0.751	0.804	0.821	0.841	0.813	0.76	0.535	0.476	0.529	0.58
	12	0.962	0.809	0.774	0.788	0.881	0.851	0.723	0.739	0.773	0.796	0.758	0.823	0.848	0.87	0.842	0.79	0.545	0.484	0.541	0.591
	13	0.97	0.818	0.794	0.794	0.902	0.863	0.727	0.746	0.782	0.818	0.767	0.854	0.868	0.89	0.862	0.812	0.558	0.494	0.548	0.602
	14	0.98	0.823	0.8	0.805	0.932	0.885	0.73	0.757	0.792	0.835	0.777	0.88	0.879	0.904	0.875	0.83	0.572	0.5	0.562	0.618
	15	0.984	0.834	0.801	0.813	0.942	0.902	0.737	0.766	0.813	0.85	0.79	0.906	0.889	0.915	0.889	0.845	0.586	0.509	0.576	0.626
	16	0.989	0.841	0.802	0.815	0.962	0.932	0.748	0.779	0.84	0.892	0.804	0.928	0.897	0.923	0.897	0.855	0.595	0.518	0.579	0.629
	17	0.985	0.847	0.808	0.814	1.013	0.985	0.76	0.81	0.887	0.952	0.825	0.96	0.904	0.93	0.904	0.864	0.603	0.519	0.581	0.631
	18	1.004	0.863	0.825	0.828	1.044	1.019	0.766	0.832	0.911	0.995	0.857	0.986	0.91	0.937	0.911	0.871	0.609	0.524	0.584	0.632
	19	1.01	0.874	0.829	0.833	1.099	1.052	0.798	0.88	0.964	1.022	0.918	1.011	0.916	0.942	0.916	0.878	0.606	0.523	0.586	0.627
	20	1.021	0.885	0.84	0.849	1.125	1.093	0.843	0.912	1.01	1.045	0.947	1.05	0.919	0.946	0.92	0.882	0.6	0.521	0.584	0.619
	21	1.034	0.892	0.842	0.855	1.142	1.109	0.893	0.954	1.041	1.064	0.992	1.104	0.923	0.95	0.924	0.884	0.585	0.512	0.574	0.603
	22	1.048	0.918	0.862	0.869	1.148	1.11	0.913	0.981	1.067	1.067	1.011	1.127	0.925	0.954	0.927	0.886	0.569	0.501	0.555	0.576
	23	1.061	0.928	0.881	0.885	1.081	1.114	0.94	0.998	1.056	1.072	1.023	1.119	0.927	0.955	0.929	0.886	0.561	0.488	0.536	0.555
	24	1.074	0.952	0.897	0.905	1.137	1.081	0.965	1.011	1.067	1.086	1.028	1.147	0.93	0.961	0.933	0.891	0.551	0.478	0.519	0.538

## Sheet: Fig. S9E
Fig. S9E
		vraX-lux, CPS/OD600
		aTc 0.1 µg/ml
	Time (h)	USA300::vraX-lux/pYJ335				USA300::vraX-lux/pYJ335 + Targocil 0.75				USA300::vraX-lux/pYJ335 + Targocil 3				USA300::vraX-lux/pYJ335 + Targocil 12
	0	409.639	493.827	308.642	395.062	227.848	162.5	312.5	325	246.914	204.819	256.098	385.542	376.344	182.796	319.149	234.043
	1	159.42	134.328	212.598	173.228	146.341	240	136	169.355	181.035	146.552	230.089	103.448	153.226	171.875	157.48	190.476
	2	43.8871	52.9801	109.589	109.272	68.7023	150.406	85.0202	89.0688	191.489	284.091	203.39	197.74	202.186	169.312	273.684	153.846
	3	23.5935	49.1159	27.933	39.3258	69.9588	52.2727	63.1579	72.0165	178.218	261.029	196.429	163.701	297.297	284.644	347.015	266.129
	4	23.5131	17.4419	38.3523	30.6834	33.7382	35.4108	40.7056	38.0577	209.596	174.699	145.714	218.13	364.432	427.746	377.522	482.972
	5	22.6191	38.6667	30.1837	23.4681	28.8889	25.4925	31.8907	43.3295	50.6073	110.588	88.0361	102.679	426.887	453.901	523.809	445
	6	25.6983	23.4681	14.7453	21.3904	21.575	36.0767	22.3714	37.2881	59.4228	64.833	68.5714	67.9245	510.122	416.834	542.683	501.048
	7	27.0856	28.314	15.7274	33.8101	21.5054	29.8508	10.2273	20.4778	27.2315	57.0934	36.9128	38.3973	423.077	466.425	529.52	558.442
	8	25.1046	22.5282	50.6493	19.0355	27.7186	24.9433	39.4588	24.3632	25.1748	27.2436	17.2414	31.1042	473.064	451.987	475.548	511.667
	9	13.5417	23.6025	28.8335	29.4494	45.0262	25.7559	31.355	23.8612	29.4511	50.3049	35.7675	22.0913	531.847	545.736	537.361	465.732
	10	18.6143	19.8758	33.7224	34.7044	27.7778	26.5781	16.6113	17.0758	28.6086	23.7389	33.2851	27.2989	390.909	478.582	462.935	485.251
	11	22.8216	23.4858	24.5161	25.5755	26.5577	18.7019	31.9383	16.8599	35.5781	31.8841	34.0425	26.7606	395.652	316.901	369.03	370.423
	12	29.106	32.1384	31.0078	31.7259	19.3286	31.8331	10.989	16.7015	21.118	45.1977	29.0055	24.7593	285.315	296.599	400.838	292.12
	13	21.6495	19.5599	18.8917	30.2267	26.1044	31.5217	19.6507	30.1769	34.0219	36.1111	28.5326	28.3401	190.217	272.727	249.664	207.077
	14	25.5102	34.0219	18.75	28.5714	23.1156	22.7273	18.4582	12.3711	28.6055	35.4223	25.4351	21.3333	181.333	197.689	183.486	187.5
	15	25.4065	34.7722	31.211	41.8204	26.973	38.7097	48.5961	19.4473	43.3763	38.9785	22.4274	30.2234	125.819	153.846	149.1	149.31
	16	25.2781	38.0499	34.9127	44.1718	19.9203	30.0429	36.5591	27.4949	39.1254	45.0928	49.4792	20.8333	77.7202	102.117	161.821	130.381
	17	29.4416	59.0319	45.7921	28.2555	39.7219	32.0856	36.5199	38.5005	31.8544	35.4331	37.4194	44.0986	81.1856	100.496	80.2005	103.532
	18	56.7729	41.715	64.2424	41.0628	32.3529	42.2833	36.0551	40	29.148	33.7224	39.9485	70.6941	84.8329	76.4488	81.0474	70.9047
	19	52.4753	36.6133	33.7756	36.0144	27.0793	34.4468	40.7098	38.5376	27.533	25.6082	30.7298	48.4694	80.207	93.0521	83.6454	86.4799
	20	36.239	54.2373	57.1429	37.6914	36.2595	51.3875	32.9557	24.3902	36.8764	53.0303	35.488	34.134	94.6822	120.347	98.2587	51.4076
	21	42.5532	51.5695	54.6318	38.5965	47.081	34.588	28.6006	35.6799	34.4456	39.9501	38.8471	42.5532	65.0195	75.9651	69.1824	68.7117
	22	44.8473	61.0022	47.5638	46.0299	32.6493	44.0882	33.1325	27.6718	30.5907	25.8621	35.8911	44.4994	61.3577	58.8235	78.2828	69.1358
	23	53.7229	45.2586	38.5925	53.1073	42.3963	27.7778	29.703	41.9776	27.0833	54.3478	45.1219	35.3228	56.4305	36.3865	50.8906	56.7901
	24	32.5885	37.8151	43.4783	29.8343	25.3623	25.3658	27.2373	22.0791	15.3218	37.9597	42.2705	26.4423	45.8716	51.5723	35.488	51.9802
		OD600
		aTc 0.1 µg/ml
	Time (h)	USA300::vraX-lux/pYJ335				USA300::vraX-lux/pYJ335 + Targocil 0.75				USA300::vraX-lux/pYJ335 + Targocil 3				USA300::vraX-lux/pYJ335 + Targocil 12
	0	0.083	0.081	0.081	0.081	0.079	0.08	0.08	0.08	0.081	0.083	0.082	0.083	0.093	0.093	0.094	0.094
	1	0.138	0.134	0.127	0.127	0.123	0.125	0.125	0.124	0.116	0.116	0.113	0.116	0.124	0.128	0.127	0.126
	2	0.319	0.302	0.292	0.302	0.262	0.246	0.247	0.247	0.188	0.176	0.177	0.177	0.183	0.189	0.19	0.182
	3	0.551	0.509	0.537	0.534	0.486	0.44	0.475	0.486	0.303	0.272	0.28	0.281	0.259	0.267	0.268	0.248
	4	0.723	0.688	0.704	0.717	0.741	0.706	0.737	0.762	0.396	0.332	0.35	0.353	0.343	0.346	0.347	0.323
	5	0.84	0.75	0.762	0.767	0.9	0.863	0.878	0.877	0.494	0.425	0.443	0.448	0.424	0.423	0.42	0.4
	6	0.895	0.767	0.746	0.748	0.927	0.887	0.894	0.885	0.589	0.509	0.525	0.53	0.494	0.499	0.492	0.477
	7	0.923	0.777	0.763	0.769	0.93	0.871	0.88	0.879	0.661	0.578	0.596	0.599	0.546	0.551	0.542	0.539
	8	0.956	0.799	0.77	0.788	0.938	0.882	0.887	0.903	0.715	0.624	0.638	0.643	0.594	0.604	0.593	0.6
	9	0.96	0.805	0.763	0.781	0.955	0.893	0.893	0.922	0.747	0.656	0.671	0.679	0.628	0.645	0.629	0.642
	10	0.967	0.805	0.771	0.778	0.972	0.903	0.903	0.937	0.769	0.674	0.691	0.696	0.66	0.677	0.661	0.678
	11	0.964	0.809	0.775	0.782	0.979	0.909	0.908	0.949	0.787	0.69	0.705	0.71	0.69	0.71	0.691	0.71
	12	0.962	0.809	0.774	0.788	0.983	0.911	0.91	0.958	0.805	0.708	0.724	0.727	0.715	0.735	0.716	0.736
	13	0.97	0.818	0.794	0.794	0.996	0.92	0.916	0.961	0.823	0.72	0.736	0.741	0.736	0.759	0.745	0.763
	14	0.98	0.823	0.8	0.805	0.995	0.924	0.921	0.97	0.839	0.734	0.747	0.75	0.75	0.779	0.763	0.784
	15	0.984	0.834	0.801	0.813	1.001	0.93	0.926	0.977	0.853	0.744	0.758	0.761	0.763	0.793	0.778	0.797
	16	0.989	0.841	0.802	0.815	1.004	0.932	0.93	0.982	0.869	0.754	0.768	0.768	0.772	0.803	0.791	0.813
	17	0.985	0.847	0.808	0.814	1.007	0.935	0.931	0.987	0.879	0.762	0.775	0.771	0.776	0.806	0.798	0.821
	18	1.004	0.863	0.825	0.828	1.02	0.946	0.943	1	0.892	0.771	0.776	0.778	0.778	0.811	0.802	0.818
	19	1.01	0.874	0.829	0.833	1.034	0.958	0.958	1.012	0.908	0.781	0.781	0.784	0.773	0.806	0.801	0.821
	20	1.021	0.885	0.84	0.849	1.048	0.973	0.971	1.025	0.922	0.792	0.789	0.791	0.771	0.806	0.804	0.817
	21	1.034	0.892	0.842	0.855	1.062	0.983	0.979	1.037	0.929	0.801	0.798	0.799	0.769	0.803	0.795	0.815
	22	1.048	0.918	0.862	0.869	1.072	0.998	0.996	1.048	0.948	0.812	0.808	0.809	0.766	0.799	0.792	0.81
	23	1.061	0.928	0.881	0.885	1.085	1.008	1.01	1.072	0.96	0.828	0.82	0.821	0.762	0.797	0.786	0.81
	24	1.074	0.952	0.897	0.905	1.104	1.025	1.028	1.087	0.979	0.843	0.828	0.832	0.763	0.795	0.789	0.808
